# Supplementary material for: Proteomic Analysis Identifies Markers of Exposure to Cadmium Sulphide Quantum Dots (CdS QDs)
Source: Nanomaterials (Basel). 2020 Jun 22;10(6):1214. doi: 10.3390/nano10061214 (PMC7353101; doi:10.3390/nano10061214)
Supplement: Supplementary file 1 [file nanomaterials-10-01214-s001.zip]

Archive with 3 entries (2 files):
- nanomaterials-780869-supplementary-Final check/
- nanomaterials-780869-supplementary-Final check/nanomaterials-780869-supplementary-Final check.pdf
- nanomaterials-780869-supplementary-Final check/Supplemetary Tables_S1-S11.xlsx
