# Supplementary material for: Proteomic Analysis Identifies Markers of Exposure to Cadmium Sulphide Quantum Dots (CdS QDs)
Source: Nanomaterials (Basel). 2020 Jun 22;10(6):1214. doi: 10.3390/nano10061214 (PMC7353101; doi:10.3390/nano10061214)
Supplement: Supplementary file 1 [file nanomaterials-10-01214-s001.zip › nanomaterials-780869-supplementary-Final check/Supplemetary Tables_S1-S11.xlsx]

## Sheet: Information
Proteomic analysis identifies of markers of exposure to cadmium sulphide quantum dots (CdS QDs) Valentina Gallo, Vaibhav Srivastava, Vincent Bulone, Zappettini Andrea, Villani Marco, Nelson Marmiroli, Marta Marmiroli
Supplementary file 2. List of Supplementary Tables:
Supplementary Table 1: MALDI-TOF/TOF data associated with differentially expressed proteins identified by 2D-GE at 9h
Supplementary Table 2: List of all unique proteins, identified by iTRAQ experiments at 9hrs from the first biological replicate (BR1) of S.cerevisiae treated with CdS QDs
Supplementary Table 3: List of all unique proteins quantified by iTRAQ experiments at 9hrs from the first biological replicate (BR1) of S.cerevisiae treated with CdS QDs
Supplementary Table 4: List of all unique proteins identified by iTRAQ experiments at 9hrs from the second biological replicate (BR2) of S.cerevisiae treated with CdS QDs
Supplementary Table 5: List of all unique proteins quantified by iTRAQ experiments at 9hrs from the second biological replicate (BR2) of S.cerevisiae treated with CdS QDs
Supplementary Table 6: List of Saccharomyces cerevisiae proteins significantly enriched in both biological replicates (BR1 +BR2) at 9h.
Supplementary Table 7: List of all unique proteins identified by iTRAQ experiments at 24hrs from the first biological replicate (BR1) of S.cerevisiae treated with CdS QDs
Supplementary Table 8: List of all unique proteins quantified by iTRAQ experiments at 24hrs from the first biological replicate (BR1) of S.cerevisiae treated with CdS QDs
Supplementary Table 9: List of all unique proteins identified by iTRAQ experiments at 24hrs from the second biological replicate (BR2) of S.cerevisiae treated with CdS QDs
Supplementary Table 10: List of all unique proteins quantified by iTRAQ experiments at 24hrs from the second biological replicate (BR2) of S.cerevisiae treated with CdS QDs
Supplementary Table 11: List of Saccharomyces cerevisiae proteins significantly enriched in both biological replicates (BR1 +BR2) at 24hrs.

## Sheet: 2D-GE-9hSignificant-Proteins
Proteomic analysis identifies markers of exposure to cadmium sulphide quantum dots (CdS QDs) Valentina Gallo, Vaibhav Srivastava, Vincent Bulone, Zappettini Andrea, Villani Marco, Nelson Marmiroli, Marta Marmiroli Supplementary Table 1: MALDI-TOF/TOF data associated with differentially expressed proteins identified by 2D-GE at 9h.
										spot intensity %									t-student <0,05
Spot n° a	Protein name b	Accession no. c	entry name d	Gene name e	MW f	pI g	score h	id. peptide i	seq. cov.% j	mean Ctr	mean QDs	mean Ny	mean Ny+QDs		sd Ctr	sd QDs	sd Ny	sd Ny+QDs	Ny/Ctr	QDs/Ctr	Ny+QDs/Ctr	Ny+QDs/Ny
101	Putative uncharacterized protein YKR012C	P36109	YKZ2_YEAST	YKR12C	14663	8.84	42	3	35	0.0544016	0.811518	0.383883	0.972931		0.0137254	0.0387265	0.0607769	0.06503	7.05647	14.9172	17.8842	2.53444
106	Guanylate kinase	P15454	KGUA_YEAST	GUK1	20682	6.63	59	5	43	1.1689	1.56393	1.87201	1.52876		0.0416712	0.0128606	0.0583542	0.0441107	1.60151	1.33795	1.30786	0.816639
120	Cytochrome c oxidase polypeptide 5A, mitochondrial	P00424	COX5A_YEAST	COX5A	17130	9.82	61	4	24	0.009	0.138821	0	0		0.32	0.0657929	0	0	0	15.4245	0
202	GTPase-interacting component 2	Q06648	GIC2_YEAST	GIC2	42833	9.47	48	5	18	3.25179	1.46178	2.45558	1.10963		0.286954	0.281499	0.507495	0.073778	0.755145	0.44953	0.341235	0.45188
386	GTP-binding protein YPT11	P48559	YPT11_YEAST	YPT11	47492	6.33	32	28	15	0.001	0.348802	0.001	0.364026		0	0.0613015	0	0.0402981	1	348.802	364.026	364.026
501	Rab GDP-dissociation inhibitor	P39958	GDI1_YEAST	GDI1	51459	5.66	66	7	14	0.601894	0.567794	0.801273	0.454358		0.0831866	0.0427432	0.144886	0.0863482	1.33125	0.943345	0.75488	0.567045
1102	NADP-dependent alcohol dehydrogenase 6	Q04894	ADH6_YEAST	ADH6	40162	6.28	66	5	34	0.451188	0.654687	0.546943	1.2655		0.0832081	0.196187	0.331571	0.324488	1.21223	1.45103	2.80481	2.31377
1118	Factor arrest protein 3	P46671	FAR3_YEAST	FAR3	24074	7.71	36	5	22	0.002	0.326938	0.001	0.416357		0	0.350709	0	0.261189	0.5	163.469	208.179	416.357
1203	NADP-dependent alcohol dehydrogenase 7	P25377	ADH7_YEAST	ADH7	39893	6.91	100	15	17	0.002	1.79319	0.001	1.10898		0	0.287967	0	0.40204	0.5	896.594	554.489	1108.98
1208	40S ribosomal protein S0-B	B3LT19	RSSA2_YEAS1	RPS0B	28002	4.69	44	9	28	1.90642	1.40659	1.69812	1.25018		0.126162	0.364774	0.384017	0.485843	0.890738	0.737817	0.655771	0.736211
1303	Histone acetyltransferase GCN5	Q03330	GCN5_YEAST	GCN5	51208	6.23	52	11	25	0.230814	0	0.181831	0		0.0480481	0	0.115225	0	0.78778	0	0	0
1305	Diphthine methyltransferase	P38332	DPH7_YEAST	RRT2	44078	5.2	62	6	12	0.161528	0.770809	0.194124	1.13305		0.0351834	0.376792	0.0756053	0.314832	1.2018	4.77199	7.01461	5.83674
1308	Mediator of RNA polymerase II transcription subunit 4	Q12343	MED4_YEAST	MED4	32299	4.54	63	2	8	0.229426	0.237498	0.228971	0.2927		0.172292	0.116169	0.0881251	0.0778578	0.998021	1.03519	1.2758	1.27833
1309	60S acidic ribosomal protein P0	P05317	RLA0_YEAST	RPP0	33696	4.75	78	14	32	0.008	0.109265	0	0		0.02	0.060622	0	0	0	13.6581	0
1406	Glutathione S-transferase omega-like 1	P48239	GTO1_YEAST	GTO1	41446	8.91	21	6	22	0.351663	0.137635	0.354459	0.17174		0.0761199	0.0576872	0.117798	0.0454202	1.00795	0.391383	0.488366	0.484514
1503	Mitochondrial morphogenesis protein SLD7	Q08457	SLD7_YEAST	SLD7	29710	9.55	36	11	36	0.001	0.229508	0.0012	0.210779		0	0.143918	0	0.0458195	1.2	229.508	210.779	175.649
1504	Protein HRB1	P38922	HRB1_YEAST	HRB1	52338	7.19	63	15	34	0.438689	0.244618	0.393183	0.147117		0.233517	0.0678759	0.0865331	0.085489	0.896268	0.557611	0.335357	0.37417
1905	ATP-dependent molecular chaperone HSC82	P15108	HSC82_YEAST	HSC82	80850	4.78	124	40	47	2.47786	1.38665	2.44604	1.50387		0.352896	0.771679	0.685258	0.656354	0.987161	0.559615	0.606924	0.614818
2101	Single-stranded nucleic acid-binding protein	P10080	SSBP1_YEAST	SSBP1	33026	5.48	30	9	40	2.9238	2.07229	3.34806	1.9934		0.346598	0.673091	0.221482	0.894576	1.14511	0.708768	0.681785	0.59539
2104	60S ribosomal protein L20-A	P0CX23	RL20A_YEAST	RPL20A	20424	8.5	34	6	34	0.001	0.810921	0.0017	0.709275		0	0.48726	0	0.250948	1.7	810.921	709.275	417.221
2105	Acyl-CoA-binding protein	P31787	ACBP_YEAST	ACB1	10055	4.85	32	5	58	0.0420637	1.2566	0.227859	1.99188		0.0317015	0.299741	0.0225674	0.0224688	5.41699	29.8738	47.354	8.74174
2206	37S ribosomal protein S18, mitochondrial	P42847	RT18_YEAST	MRPS18	24662	9.9	44	7	40	1.61154	1.07254	1.47527	0.677869		0.45373	0.122205	0.165943	0.403354	0.915441	0.665538	0.420635	0.459489
2303	25S rRNA (uridine(2843)-N(3))-methyltransferase	Q12291	BMT6_YEAST	BMT6	42414	8.03	35	8	29	0.001	0.250931	0.0015	0.303716		0	0.049202	0	0.0847666	1.5	250.931	303.716	202.477
2308	tRNA wybutosine-synthesizing protein 3	P53177	TYW3_YEAST	TYW3	31072	8.15	62	14	44	0.001	0.274635	0.0015	0.003		0	0.0520521	0	0	1.5	274.635	3	2
2507	60S ribosomal protein L20-B	P0CX24	RL20B_YEAST	RL20B	20424	10.3	52	7	43	0.001	0.358807	0.0015	0.003		0	0.137322	0	0	1.5	358.807	3	2
2610	Cystathionine beta-synthase	P32582	CBS_YEAST	CYS4	56044	6.25	55	8	17	0.001	0.302069	0.0015	0		0	0.19204	0	0	1.5	302.069	0	0
2611	pH-response regulator protein palF/RIM8	P53179	PALF_YEAST	RIM8	61169	9.24	29	14	23	0.991483	0.417691	0.79584	0		0.134733	0.0436053	0.0525726	0	0.802676	0.421279	0	0
2703	V-type proton ATPase subunit B	P16140	VATB_YEAST	VMA2	57770	4.95	110	21	45	0.002	0.489148	0.0023	0.496798		0	0.0748784	0	0.0613453	1.15	244.574	248.399	215.999
2803	Protein HBT1	Q07653	HBT1_YEAST	HBT1	113548	5.91	54	33	33	0.936142	0.524042	0.777804	0.365047		0.110361	0.0222583	0.124305	0.0417845	0.830861	0.559789	0.389948	0.46933
2811	ATPase synthesis protein 25, mitochondrial	Q03153	ATP25_YEAST	ATP25	70796	9.29	21	8	9	0.001	0.155385	0.001	0.274359		0	0.055901	0	0.159352	1	155.385	274.359	274.359
2901	Folic acid synthesis protein FOL1	P53848	FOL1_YEAST	FOL1	93745	6.02	87	18	21	0.001	0.730941	1.23217	0.001		0	0.226568	0.885011	0	1232.17	730.941	1	0.000811576
2903	Cell division control protein 48	P25694	CDC48_YEAST	CDC48	92167	4.82	120	37	42	0.732762	0.550445	0.607573	0.457639		0.0784357	0.123124	0.0895566	0.13343	0.829155	0.751192	0.62454	0.753224
3101	Glucose-6-phosphate 1-epimerase	Q03161	YMY9_YEAST	YMR099C	34048	5.75	41	6	19	0.001	0.597505	0.001	0.784233		0	0.139757	0	0.282805	1	597.505	784.233	784.233
3113	Tricarboxylate transport protein	P38152	TXTP_YEAST	CTP1	32381	9.6	38	10	22	1.54043	1.45894	1.55775	1.96825		0.116541	0.364859	0.196729	0.164841	1.01124	0.947094	1.27773	1.26353
3114	Glutaredoxin-1	P25373	GLRX1_YEAST	GRX1	12486	4.98	47	3	48	0	0.329357	0	0.484875		0	0.11172	0	0.221959		0.329357		0.484875
3206	Isocitrate dehydrogenase [NAD] subunit 2, mitochondrial	P28241	IDH2_YEAST	IDH2	39886	8.83	50	4	14	0	0.332139	0	0.396676		0	0.0448736	0	0.101386		0.332139		0.396676
3211	40S ribosomal protein S1-B	C7GVZ9	RS3A2_YEAS2	RPS1B	28851	10	35	6	34	0	0.338396	0	0.652815		0	0.0874901	0	0.309439		0.338396		0.652815
3212	Phosphomannomutase	P07283	PMM_YEAST	SEC53	29216	5.14	87	13	54	0	0.481039	0	1.51608		0	0.291869	0	0.0564203		0.481039		1.51608
3302	Protein CBP3, mitochondrial	P21560	CBP3_YEAST	CBP3	39173	9.36	34	7	34	0.371782	0.149766	0.269384	0		0.0863473	0.0284314	0.0866692	0	0.724576	0.402832	0	0
3501	Serine/threonine-protein phosphatase 2B catalytic subunit A2	P14747	PP2B2_YEAST	CMP2	69055	5.92	31	10	10	0	0.846871	0.172202	1.13189		0	0.215826	0.126237	0.141632				6.57303
3715	Sigma-like sequence protein 1, mitochondrial	P42900	SLS1_YEAST	SLS1	73382	9.24	25	11	10	0	0.2044	0.001	0.231237		0	0.0259777	0	0.0392633				231.237
3802	ATPase expression protein 2, mitochondrial	A6ZMZ8	AEP2_YEAS7	AEP2	68220	9.58	59	77	49	1.2466	0.616955	1.02989	0.505613		0.253639	0.103697	0.0067201	0.0276113	0.826165	0.494912	0.405595	0.490938
3803	Genetic interactor of prohibitins 3, mitochondrial	E7QKV3	GEP3_YEASZ	GEP3	64446	9.41	56	57	43	0	0.100709	0	0.12808		0	0.0206095	0	0.0529219		0.100709		0.12808
3805	Mitochondrial import inner membrane translocase subunit TIM54	P47045	TIM54_YEAST	TIM54	54381	5.61	22	14	17	0.222088	0.12779	0.196998	0.001		0.0420567	0.0231964	0.0201462	0	0.887028	0.575404	0.00450272	0.00507618
3904	U3 small nucleolar RNA-associated protein 6	Q02354	UTP6_YEAST	UTP6	46943	5.67	36	32	45	1.75357	0.775697	1.50151	0.425139		0.290461	0.202352	0.214738	0.155244	0.856261	0.442354	0.242443	0.283141
4201	U3 small nucleolar ribonucleoprotein protein LCP5	P40079	LCP5_YEAST	LCP5	40826	6.45	45	16	36	0.405215	2.13817	0.900789	3.33618		0.209883	0.359172	0.102949	0.0310886	2.22299	5.27663	8.2331	3.70362
4203	Inorganic phosphate transporter PHO86	P46956	PHO86_YEAST	PHO86	34918	9.62	24	20	28	1.59529	0.936139	1.45309	1.00324		0.12158	0.118536	0.196923	0.188654	0.910864	0.586815	0.628878	0.690419
4304	Transcription initiation factor TFIID subunit 4	P50105	TAF4_YEAST	TAF4	42369	9.67	25	22	45	0.11089	0.438194	0.189127	0.55165		0.0162367	0.0745022	0.104251	0.061017	1.70553	3.9516	4.97474	2.91682
4305	Dual-specificity protein phosphatase SDP1	P40479	SDP1_YEAST	SDP1	24041	7.74	31	7	35	0.939535	0.011	0	0		0.36886	0.02	0	0	0	0.0117079	0
4401	Kinetochore protein NUF2	P33895	NUF2_YEAST	NUF2	53172	4,53	36	26	28	0	0.251095	0	0.251095		0	0.0435602	0	0.0294503		0.251095		0.251095
4402	Succinate/fumarate mitochondrial transporter	P33303	SFC1_YEAST	SFC3	35492	9.78	45	16	31	0.395044	0.256903	0.595363	0.001		0.138048	0.0877641	0.117309	0	1.50708	0.650316	0.00253137	0.00167965
4505	tRNA (guanine(10)-N2)-methyltransferase	Q12463	TRM11_YEAST	TRM11	50215	7.64	41	33	26	0.191961	0.001	0.172255	0.001		0.0554016	0	0.0898992	0	0.897341	0.00520938	0.00520938	0.00580535
4610	Asparagine--tRNA ligase, cytoplasmic	P38707	SYNC_YEAST	DED81	62690	5.6	11	17	17	0	0.101081	0	0.05		0	0.0154213	0	0.03		0.101081		0.05
4703	Partitioning protein REP1	P03871	REP1_YEAST	REP1	43610	5.99	36	19	17	0.505125	0.430442	0.521527	0.547427		0.0109279	0.120527	0.0125874	0.120441	1.03247	0.852149	1.08374	1.04966
4705	Ingression protein 1	P53901	INN1_YEAST	INN1	46478	6.81	27	23	24	0.338027	0.217228	0.305838	0.172993		0.0546701	0.0355329	0.0512468	0.0681781	0.904774	0.642635	0.511772	0.565635
4706	Probable alanine aminotransferase, mitochondrial	P52893	ALAM_YEAST	ALT1	66728	6.55	6.55	13	13	0	0.213936	0	0.325395		0	0.0233393	0	0.0625588		0.213936		0.325395
4707	Translation machinery-associated protein 64	Q04600	TMA64_YEAST	TMA64	64300	9.02	27	26	34	1.02706	0.514458	1.16342	0.48459		0.272948	0.297975	0.0642714	0.0930541	1.13277	0.500904	0.471823	0.416522
4709	Glutathione S-transferase omega-like 3	Q04806	GTO3_YEAST	GTO3	42667	7.17	26	16	17	0.133106	0.0458027	0.0877416	0		0.0396774	0.00390226	0.00372538	0	0.659188	0.344108	0	0
4801	Cysteine--tRNA ligase	P53852	SYC_YEAST	YNL247W	87824	6.4	25	44	26	2.82769	1.37304	2.55349	1.06898		0.238512	0.144633	0.319873	0.390322	0.903032	0.485569	0.378038	0.418632
4803	NAD-dependent histone deacetylase SIR2	P06700	SIR2_YEAST	SIR2	63860	8.7	23	17	8	2.14497	1.05806	1.99433	0.870471		0.258538	0.0574973	0.116927	0.132142	0.929767	0.493274	0.405819	0.436474
4804	Elongation factor 1-alpha	P02994	EF1A_YEAST	TEF1	50407	9.14	26	22	20	0	0.285975	0	0.001		0	0.0312738	0	0		0.285975
4805	DNA topoisomerase 3	P13099	TOP3_YEAST	TOP3	74962	8.71	33	32	14	0.367137	0.196529	0.446111	0.172894		0.0914632	0.0318214	0.18007	0.0521075	1.21511	0.535302	0.470924	0.387557
4902	tRNA-specific adenosine deaminase subunit TAD2	P47058	TAD2_YEAST	TAD2	28640	6.71	43	12	14	0.345897	0.140596	0.256573	0.146883		0.145473	0.0541698	0.0829842	0.0214981	0.741761	0.406467	0.424646	0.572483
5101	Transcriptional regulator NRG1	Q03125	NRG1_YEAST	NRG1	27132	8.99	24	14	20	0	0.290133	0.0717119	0.57272		0	0.077764	0.0389332	0.215267				7.9864
5102	Trafficking protein particle complex II-specific subunit 130	Q03660	TR130_YEAST	TR130	129035	5.73	30	37	20	0	0.417928	0	0.596931		0	0.0937727	0	0.0262587		0.417928		0.596931
5106	Meiotic sister-chromatid recombination protein 6, mitochondrial	Q08818	MSC6_YEAST	MSC6	80361	8.3	38	24		0	0.373969	0	0.557407		0	0.0691832	0	0.331326		0.373969		0.557407
5107	Ubiquitin-conjugating enzyme E2 13	P52490	UBC13_YEAST	UBC13	17515	5.31	33	14	28	0	1.00627	0	1.80392		0	0.0909695	0	0.220367		1.00627		1.80392
5201	Uncharacterized isomerase YHR210C	P38893	YH10_YEAST	YHR210C	38141	5.61	28	14	9	0	0.333842	0	0.457534		0	0.0611783	0	0.0736609		0.333842		0.457534
5204	NADP-dependent 3-hydroxy acid dehydrogenase	Q05016	YM71_YEAST	YMR226C	29198	6.36	22	13	25	0	0.116697	0	0.237655		0	0.0231533	0	0.114124		0.116697		0.237655
5209	Nicotinamide riboside kinase	P53915	NRK1_YEAST	NRK1	27846	6.23	24	10	15	0	0.567025	0	0.781193		0	0.0954711	0	0.0188567		0.567025		0.781193
5301	Putative carboxymethylenebutenolidase	Q07505	DLHH_YEAST	YDL086W	31124	5.91	24	9	45	0	0.274329	0	0.454112		0	0.0533111	0	0.0296198		0.274329		0.454112
5303	1-(5-phosphoribosyl)-5-[(5-phosphoribosylamino)methylideneamino] imidazole-4-carboxamide isomerase	P40545	HIS4_YEAST	HIS6	30002	5.59	23	11	41	2.21225	0.888255	1.80419	0.609626		0.123841	0.0363949	0.337138	0.0442031	0.815546	0.401516	0.275568	0.337894
5305	Tyrosine--tRNA ligase, mitochondrial	P48527	SYYM_YEAST	MSY1	55659	9.22	26	12	26	0	0	0.32305	0.02		0	0	0.405363	0.003				0.0619099
5306	Glyceraldehyde-3-phosphate dehydrogenase 3	P00359	G3P3_YEAST	TDH3	35838	6.46	59	20	47	0.220369	0.01	0	0.001		0.0436124	0.02	0	0	0	0.0453785	0.00453785
5309	Iron-sulfur assembly protein 2	Q12425	ISA2_YEAST	ISA2	21096	7.63	25	9	51	0.001	0.135262	0	0		0.003	0.0608871	0	0	0	135.262	0
5404	Fructose-bisphosphate aldolase	P14540	ALF_YEAST	FBA1	39886	5.51	63	24	71	2.02975	1.11541	1.80383	0.814212		0.141537	0.21365	0.507873	0	0.888694	0.54953	0.401139	0.451381
5504	Mitochondrial carrier protein MTM1	P53320	MTM1_YEAST	MTM1	41259	9.48	36	18	35	0	0.517537	0	0.579584		0	0.240042	0	0		0.517537		0.579584
5701	Protein GAL3	P13045	GAL3_YEAST	GAL3	58788	6.51	25	24	20	0.435325	0.216019	0.890014	0.183612		0.0456286	0.0415374	1.05396	0	2.04448	0.496225	0.421782	0.206302
5704	Cytochrome c oxidase assembly factor 1	P40452	COA1_YEAST	COA1	22031	9.55	27	19	52	1.27881	0.685383	0.853727	0.517317		0.280501	0.216856	0.429911	0	0.667593	0.535952	0.404529	0.605951
5801	Putative protease AXL1	P40851	AXL1_YEAST	AXL1	139172	8.56	37	40	14	0.340034	0.173772	0.481936	0.167606		0.0631561	0.0139713	0.447983	0	1.41732	0.511043	0.492908	0.347776
5803	RNA cytidine acetyltransferase	P53914	NAT10_YEAST	KRE33	119621	7.63	32	33	30	0.001	0.132343	0	0.15585		0	0.0136994	0	0	0	132.343	155.85
5901	Succinate dehydrogenase [ubiquinone] flavoprotein subunit, mitochondrial	Q00711	SDHA_YEAST	SDH1	70823	7.14	30	26	29	1.11637	0.187597	0.922388	0.14404		0.504771	0.0961665	0.671638	0	0.826238	0.168042	0.129025	0.15616
5906	Multiple RNA-binding domain-containing protein 1	Q06106	MRD1_YEAST	MRD1	101116	6.17	34	33	37	0.104343	0.001	0.117137	0.001		0.0306258	0	0.0769766	0	1.12262	0.00958382	0.00958382	0.00853701
6501	Enolase 1	P00924	ENO1_YEAST	ENO1	46845	6.16	70	39	64	1.73724	1.21519	1.54353	1.63606		0.379658	0.169942	0.219493	0	0.888499	0.699498	0.941761	1.05995
6513	Enolase 2	P00925	ENO2_YEAST	ENO2	46943	5,67	143	54	81	10.841	7.38967	9.65307	7.69214		0.575557	0.285891	1.11686	0	0.890422	0.681641	0.709542	0.79686
6701	Pyruvate decarboxylase isozyme 1	P06169	PDC1_YEAST	PDC1	61689	5.8	96	51	63	6.748	3.8432	6.04981	3.18917		1.81476	0.924869	1.25803	0	0.896534	0.569531	0.472609	0.527152
6703	Pyruvate dehydrogenase complex protein X component, mitochondrial	P16451	ODPX_YEAST	PDX1	45450	5.55	53	21	43	0	1.44807	0	0.02		0	0.357418	0	0.02		1.44807		0.02
6709	Eukaryotic translation initiation factor 3 subunit A	P38249	EIF3A_YEAST	RPG1	110334	5.97	48	41	44	0	0.0894773	0	0.021		0	0.0363924	0	0.021		0.0894773		0.021
6807	Cargo-transport protein YPP1	A6ZUK8	YPP1_YEAS7	YPP1	95977	5.3	42	25	33	0.001	0.0952153	0.001	0.0985618		0	0.0144586	0	0		95.2153		98.5618
6904	Protein SOK1	P40317	SOK1_YEAST	SOK1	101542	9.19	23	39	27	0.334743	0	0.269304	0		0.100461	0	0.0932783	0	0.804512	0	0	0
6908	Carnitine O-acetyltransferase, mitochondrial	P32796	CACP_YEAST	CAT2	77599	8.35	33	25	35	0.339522	0	0.110131	0		0.181304	0	0.0961499	0	0.324372	0	0	0
7510	Homocysteine/cysteine synthase	P06106	CYSD_YEAST	MET17	48700	5.97	50	30	56	0.774584	0.332683	0.50599	0		0.32031	0.141238	0.0323978	0	0.653241	0.429499	0	0
7803	Glycogen [starch] synthase isoform 2	P27472	GYS2_YEAST	GYS2	80428	5.91	40	9	11	0.325203	0.001	0.11364	0.203139		0.188727	0	0.00700318	0	0.349443	0.003075	0.624653	1.78757
7806	Elongation factor 2	P32324	EF2_YEAST	EFT1	93686	5.92	61	29	24	0.323355	0.556989	0.350043	0.22305		0.0837045	0.164541	0.0726146	0	1.08254	1.72253	0.689799	0.637207
7808	Double-strand break repair protein MRE11	P32829	MRE11_YEAST	MRE11	78001	5.57	36	14	21	0.001	0.0927723	0.001	0.045		0	0.0230538	0	0.034		92.7723		45
7907	ATP-dependent 6-phosphofructokinase subunit beta	P16862	PFKA2_YEAST	PFK2	105179	6.23	58	20	18	0.432533	0.218401	0.300254	0.001		0.126259	0.0837901	0.110726	0	0.694176	0.504934	0.00231196	0.00333051
8301	37S ribosomal protein S23, mitochondrial	Q01163	RT23_YEAST	RSM23	50892	9.73	45	14	26	0	0.589982	0	0.640789		0	0.198794	0	0		0.589982		0.640789
8404	Glucose-6-phosphate isomerase	P12709	G6PI_YEAST	PGI1	61261	6	37	16	31	0	0.530708	0	0.648435		0	0.259965	0	0.02		0.530708		0.648435
8803	Kinesin-related protein SMY1	P32364	SMY1_YEAST	SMY1	74096	6.48	30	18	27	0.207793	0.116146	0	0		0.0776037	0.0621501	0	0	0	0.558951	0
9602	Pre-mRNA-processing factor 19	P32523	PRP19_YEAST	PRP19	57048	5.03	46	20	27	0	0.253762	0	0.13198		0	0.155475	0	0.43		0.253762		0.13198

## Sheet: 9hiTRAQBR1-Identified
Proteomic analysis identifies of markers of exposure to cadmium sulphide quantum dots (CdS QDs) Valentina Gallo, Vaibhav Srivastava, Vincent Bulone, Zappettini Andrea, Villani Marco, Nelson Marmiroli, Marta Marmiroli Supplementary Table 2: List of all unique proteins, identified by iTRAQ experiments at 9hrs from the first biological replicate (BR1) of S.cerevisiae treated with CdS QDs
Protein_Name	Protein_Annotation	Protein_Probability	Protein length (AA)
sp|P32333|MOT1_YEAST	TATA-binding protein-associated factor MOT1	0.983	1867
sp|P08536|MET3_YEAST	Sulfate adenylyltransferase	1	511
tr|A7A0T4|A7A0T4_YEAS7	5-aminoimidazole-4-carboxamide ribonucleotide (AICAR) transformylase/IMP cyclohydrolase	1	591
sp|P32465|HXT1_YEAST	Low-affinity glucose transporter HXT1	0.99	570
sp|P32353|ERG3_YEAST	C-5 sterol desaturase	1	365
sp|P05374|CHO2_YEAST	Phosphatidylethanolamine N-methyltransferase	1	869
sp|P17709|HXKG_YEAST	Glucokinase-1	1	500
sp|P15992|HSP26_YEAST	Heat shock protein 26	1	214
sp|P0C2J4|YL21A_YEAST	Transposon Ty2-LR1 Gag polyprotein	1	438
sp|P38616|YGP1_YEAST	Protein YGP1	0.99	354
sp|Q12044|RCN2_YEAST	Regulator of calcineurin 2	0.99	265
sp|Q00055|GPD1_YEAST	Glycerol-3-phosphate dehydrogenase [NAD(+)] 1	1	391
sp|P38288|TOS1_YEAST	Protein TOS1	1	455
sp|P10591|HSP71_YEAST	Heat shock protein SSA1	1	642
sp|Q00764|TPS1_YEAST	Alpha,alpha-trehalose-phosphate synthase [UDP-forming] 56 kDa subunit	1	495
sp|P06106|MET17_YEAST	Protein MET17	1	444
sp|P02829|HSP82_YEAST	ATP-dependent molecular chaperone HSP82	1	709
sp|A6ZXG9|DHH1_YEAS7	ATP-dependent RNA helicase DHH1	1	506
sp|Q12068|GRE2_YEAST	NADPH-dependent methylglyoxal reductase GRE2	0.982	342
sp|P40989|FKS2_YEAST	1,3-beta-glucan synthase component GSC2	1	1895
sp|P46367|ALDH4_YEAST	Potassium-activated aldehyde dehydrogenase, mitochondrial	1	519
sp|Q96VH4|HBN1_YEAST	Putative nitroreductase HBN1	0.997	193
sp|P22517|KCC2_YEAST	Calcium/calmodulin-dependent protein kinase II	1	447
sp|P07267|CARP_YEAST	Saccharopepsin	1	405
sp|P37898|AAP1_YEAST	Alanine/arginine aminopeptidase	1	856
sp|P35179|SC61G_YEAST	Protein transport protein SSS1	0.998	80
sp|P16965|STF2_YEAST	ATPase-stabilizing factor 15 kDa protein	0.99	84
sp|P34227|PRX1_YEAST	Mitochondrial peroxiredoxin PRX1	1	261
sp|P37012|PGM2_YEAST	Phosphoglucomutase-2	0.999	569
sp|P19358|METK2_YEAST	S-adenosylmethionine synthase 2	1	384
sp|P35719|MRP8_YEAST	Uncharacterized protein MRP8	1	219
sp|P53912|YNN4_YEAST	Uncharacterized protein YNL134C	1	376
sp|P00360|G3P1_YEAST	Glyceraldehyde-3-phosphate dehydrogenase 1	1	332
sp|P16474|GRP78_YEAST	78 kDa glucose-regulated protein homolog	1	682
sp|P24276|SSD1_YEAST	Protein SSD1	1	1250
sp|P25375|PRTD_YEAST	Saccharolysin	1	712
sp|Q12452|ERG27_YEAST	3-keto-steroid reductase	0.99	347
sp|P34760|TSA1_YEAST	Peroxiredoxin TSA1	1	196
sp|P39742|SEC72_YEAST	Translocation protein SEC72	0.989	193
sp|P35732|DEF1_YEAST	RNA polymerase II degradation factor 1	1	738
sp|A7A261|LSB3_YEAS7	LAS seventeen-binding protein 3	0.999	459
sp|P47133|EMC2_YEAST	ER membrane protein complex subunit 2	1	292
sp|Q05515|SVF1_YEAST	Survival factor 1	1	481
sp|P40029|MSRA_YEAST	Peptide methionine sulfoxide reductase	1	184
sp|P09232|PRTB_YEAST	Cerevisin	1	635
sp|P46985|MNN11_YEAST	Probable alpha-1,6-mannosyltransferase MNN11	1	422
sp|P53723|YN8B_YEAST	UPF0674 endoplasmic reticulum membrane protein YNR021W	0.99	404
sp|P22803|TRX2_YEAST	Thioredoxin-2	1	104
sp|P32860|NFU1_YEAST	NifU-like protein, mitochondrial	1	256
sp|P29547|EF1G1_YEAST	Elongation factor 1-gamma 1	1	415
sp|P47169|MET5_YEAST	Sulfite reductase [NADPH] subunit beta	1	1442
sp|P40159|YNU8_YEAST	Uncharacterized protein YNL208W	1	199
sp|P14904|AMPL_YEAST	Vacuolar aminopeptidase 1	1	514
sp|A6ZUA1|DBP3_YEAS7	ATP-dependent RNA helicase DBP3	1	523
sp|P53834|HCH1_YEAST	Hsp90 co-chaperone HCH1	1	153
sp|Q12335|PST2_YEAST	Protoplast secreted protein 2	1	198
sp|Q07551|KAR_YEAST	NADPH-dependent alpha-keto amide reductase	1	312
sp|P32599|FIMB_YEAST	Fimbrin	1	642
sp|P31373|CYS3_YEAST	Cystathionine gamma-lyase	1	394
sp|P39960|BEM2_YEAST	GTPase-activating protein BEM2/IPL2	0.999	2167
sp|P00812|ARGI_YEAST	Arginase	1	333
sp|P38715|GRE3_YEAST	NADPH-dependent aldose reductase GRE3	1	327
sp|P13586|ATC1_YEAST	Calcium-transporting ATPase 1	1	950
sp|P11412|G6PD_YEAST	Glucose-6-phosphate 1-dehydrogenase	1	505
sp|A6ZNQ1|DBP5_YEAS7	ATP-dependent RNA helicase DBP5	1	482
sp|P23724|PSB1_YEAST	Proteasome component C5	1	241
sp|P40495|LYS12_YEAST	Homoisocitrate dehydrogenase, mitochondrial	1	371
sp|P50861|RIB4_YEAST	6,7-dimethyl-8-ribityllumazine synthase	1	169
sp|P01095|IPB2_YEAST	Protease B inhibitors 2 and 1	1	75
sp|P47039|BNA3_YEAST	Probable kynurenine--oxoglutarate transaminase BNA3	1	444
sp|Q04869|YM94_YEAST	Uncharacterized protein YMR315W	1	349
sp|A7A1S5|DUS3_YEAS7	tRNA-dihydrouridine(47) synthase [NAD(P)(+)]	1	668
sp|P43583|BLM10_YEAST	Proteasome activator BLM10	0.998	2143
sp|Q03558|OYE2_YEAST	NADPH dehydrogenase 2	1	400
sp|P30657|PSB4_YEAST	Proteasome component PRE4	0.99	266
sp|P15019|TAL1_YEAST	Transaldolase	1	335
sp|Q04409|EMI2_YEAST	Putative glucokinase-2	1	500
sp|P52553|PFD6_YEAST	Prefoldin subunit 6	1	114
sp|Q86ZR7|YKD3A_YEAST	Putative uncharacterized hydrolase YKL033W-A	0.972	236
sp|P15732|UBC5_YEAST	Ubiquitin-conjugating enzyme E2-16 kDa	1	148
sp|P28241|IDH2_YEAST	Isocitrate dehydrogenase [NAD] subunit 2, mitochondrial	1	369
sp|P38886|RPN10_YEAST	26S proteasome regulatory subunit RPN10	1	268
sp|P34223|UBX1_YEAST	UBX domain-containing protein 1	1	423
sp|P14742|GFA1_YEAST	Glucosamine--fructose-6-phosphate aminotransferase [isomerizing]	1	717
sp|Q12329|HSP42_YEAST	Heat shock protein 42	1	375
sp|P53337|ERV29_YEAST	ER-derived vesicles protein ERV29	0.99	310
sp|P10080|SSBP1_YEAST	Single-stranded nucleic acid-binding protein	1	294
sp|P54115|ALDH6_YEAST	Magnesium-activated aldehyde dehydrogenase, cytosolic	1	500
sp|P31539|HS104_YEAST	Heat shock protein 104	1	908
sp|P54783|ALO_YEAST	D-arabinono-1,4-lactone oxidase	1	526
sp|Q05874|NNT1_YEAST	Putative nicotinamide N-methyltransferase	1	261
sp|A6ZZH2|MCR1_YEAS7	NADH-cytochrome b5 reductase 2	1	302
sp|P54000|SUB1_YEAST	RNA polymerase II transcriptional coactivator SUB1	1	292
sp|P39003|HXT6_YEAST	High-affinity hexose transporter HXT6	1	570
sp|Q07451|YET3_YEAST	Endoplasmic reticulum transmembrane protein 3	0.997	203
sp|P32501|EI2BE_YEAST	Translation initiation factor eIF-2B subunit epsilon	0.998	712
sp|P14906|SEC63_YEAST	Protein translocation protein SEC63	0.99	663
sp|Q05016|YM71_YEAST	Uncharacterized oxidoreductase YMR226C	1	267
sp|Q12515|PAR32_YEAST	Protein PAR32	0.98	295
sp|Q04636|POB3_YEAST	FACT complex subunit POB3	1	552
sp|P21243|PSA6_YEAST	Proteasome component C7-alpha	1	252
sp|Q02486|ABF2_YEAST	ARS-binding factor 2, mitochondrial	1	183
sp|A6ZTA5|AIM46_YEAS7	Altered inheritance of mitochondria protein 46, mitochondrial	0.979	310
sp|P15705|STI1_YEAST	Heat shock protein STI1	1	589
sp|P39976|DLD3_YEAST	D-lactate dehydrogenase [cytochrome] 3	1	496
sp|P53183|YGD9_YEAST	Putative uncharacterized oxidoreductase YGL039W	0.999	348
sp|P04807|HXKB_YEAST	Hexokinase-2	1	486
sp|P49723|RIR4_YEAST	Ribonucleoside-diphosphate reductase small chain 2	1	345
sp|P53250|TWF1_YEAST	Twinfilin-1	1	332
sp|P38143|GPX2_YEAST	Glutathione peroxidase 2	1	162
sp|P38071|ETR1_YEAST	Enoyl-[acyl-carrier protein] reductase [NADPH, B-specific], mitochondrial	0.999	380
sp|A6ZRK4|BLH1_YEAS7	Cysteine proteinase 1, mitochondrial	1	483
sp|O14467|MBF1_YEAST	Multiprotein-bridging factor 1	1	151
sp|P39926|SSO2_YEAST	Protein SSO2	1	295
sp|P53840|TOF1_YEAST	Topoisomerase 1-associated factor 1	0.989	1238
sp|P41810|COPB_YEAST	Coatomer subunit beta	1	973
sp|Q01080|RPA49_YEAST	DNA-directed RNA polymerase I subunit RPA49	1	415
sp|P38821|DNPEP_YEAST	Aspartyl aminopeptidase 4	1	490
sp|Q03010|UME1_YEAST	Transcriptional regulatory protein UME1	1	460
sp|P38993|FET3_YEAST	Iron transport multicopper oxidase FET3	1	636
sp|P20840|SAG1_YEAST	Alpha-agglutinin	1	650
sp|P37838|NOP4_YEAST	Nucleolar protein 4	0.955	685
sp|P39683|NPT1_YEAST	Nicotinate phosphoribosyltransferase	1	429
sp|P32316|ACH1_YEAST	Acetyl-CoA hydrolase	0.99	526
tr|A6ZMA0|A6ZMA0_YEAS7	Copper chaperone	1	249
sp|P35189|TAF14_YEAST	Transcription initiation factor TFIID subunit 14	1	244
sp|P53081|NIF3_YEAST	NGG1-interacting factor 3	1	288
sp|P05373|HEM2_YEAST	Delta-aminolevulinic acid dehydratase	1	342
sp|P40008|FMP52_YEAST	Protein FMP52, mitochondrial	1	231
sp|P17967|PDI_YEAST	Protein disulfide-isomerase	1	522
sp|P38251|RFC5_YEAST	Replication factor C subunit 5	1	354
sp|P36775|LONM_YEAST	Lon protease homolog, mitochondrial	0.96	1133
sp|P04806|HXKA_YEAST	Hexokinase-1	1	485
sp|P32473|ODPB_YEAST	Pyruvate dehydrogenase E1 component subunit beta, mitochondrial	1	366
sp|P32582|CBS_YEAST	Cystathionine beta-synthase	1	507
sp|P43588|RPN11_YEAST	26S proteasome regulatory subunit RPN11	1	306
sp|Q04894|ADH6_YEAST	NADP-dependent alcohol dehydrogenase 6	1	360
sp|P53860|PDR16_YEAST	Phosphatidylinositol transfer protein PDR16	1	351
sp|P15703|BGL2_YEAST	Glucan 1,3-beta-glucosidase	1	313
sp|P39993|GEA2_YEAST	ARF guanine-nucleotide exchange factor 2	0.996	1459
sp|P31383|2AAA_YEAST	Protein phosphatase PP2A regulatory subunit A	1	635
sp|P38755|OSH7_YEAST	Oxysterol-binding protein homolog 7	0.997	437
sp|P38720|6PGD1_YEAST	6-phosphogluconate dehydrogenase, decarboxylating 1	1	489
sp|P53173|ERV14_YEAST	ER-derived vesicles protein ERV14	0.99	138
tr|E7NKZ9|E7NKZ9_YEASO	Transaldolase	1	335
sp|P32628|RAD23_YEAST	UV excision repair protein RAD23	1	398
sp|P32563|VPH1_YEAST	V-type proton ATPase subunit a, vacuolar isoform	1	840
sp|P09734|TBA3_YEAST	Tubulin alpha-3 chain	1	445
tr|A7A2A6|A7A2A6_YEAS7	Conserved protein	1	440
sp|P36069|PMU1_YEAST	Probable phosphomutase PMU1	0.989	295
sp|P39076|TCPB_YEAST	T-complex protein 1 subunit beta	1	527
sp|P22202|HSP74_YEAST	Heat shock protein SSA4	1	642
sp|A6ZRW3|TOM70_YEAS7	Mitochondrial import receptor subunit TOM70	1	617
sp|P40088|FTR1_YEAST	Plasma membrane iron permease	1	404
sp|P28321|MGLL_YEAST	Monoglyceride lipase	0.99	313
sp|P53914|KRE33_YEAST	UPF0202 protein KRE33	1	1056
sp|A6ZWZ9|MTNA_YEAS7	Methylthioribose-1-phosphate isomerase	1	411
sp|Q00582|GTR1_YEAST	GTP-binding protein GTR1	0.99	310
sp|P32626|ENOPH_YEAST	Enolase-phosphatase E1	0.99	227
sp|P19524|MYO2_YEAST	Myosin-2	1	1574
sp|P07703|RPAC1_YEAST	DNA-directed RNA polymerases I and III subunit RPAC1	1	335
sp|P25451|PSB3_YEAST	Proteasome component PUP3	0.99	205
sp|P48353|HLJ1_YEAST	Protein HLJ1	0.96	224
sp|Q01976|ADPP_YEAST	ADP-ribose pyrophosphatase	1	231
sp|P47044|YJF5_YEAST	LOG family protein YJL055W	1	245
sp|P00830|ATPB_YEAST	ATP synthase subunit beta, mitochondrial	1	511
sp|P38628|AGM1_YEAST	Phosphoacetylglucosamine mutase	1	557
sp|P16451|ODPX_YEAST	Pyruvate dehydrogenase complex protein X component, mitochondrial	0.977	410
sp|P0CS90|HSP77_YEAST	Heat shock protein SSC1, mitochondrial	1	654
sp|P00447|SODM_YEAST	Superoxide dismutase [Mn], mitochondrial	1	233
sp|P18759|SEC18_YEAST	Vesicular-fusion protein SEC18	0.997	758
sp|P43616|DUG1_YEAST	Cys-Gly metallodipeptidase DUG1	1	481
sp|Q08285|RRP40_YEAST	Exosome complex component RRP40	1	240
sp|P36151|YK50_YEAST	Uncharacterized protein YKR070W	0.964	352
sp|P33298|PRS6B_YEAST	26S protease regulatory subunit 6B homolog	1	428
sp|P00560|PGK_YEAST	Phosphoglycerate kinase	1	416
sp|P32589|HSP7F_YEAST	Heat shock protein homolog SSE1	1	693
sp|P19882|HSP60_YEAST	Heat shock protein 60, mitochondrial	1	572
sp|P25694|CDC48_YEAST	Cell division control protein 48	1	835
sp|P53549|PRS10_YEAST	26S protease subunit RPT4	1	437
sp|P09457|ATPO_YEAST	ATP synthase subunit 5, mitochondrial	1	212
sp|P23638|PSA4_YEAST	Proteasome component Y13	1	258
sp|P25491|MAS5_YEAST	Mitochondrial protein import protein MAS5	1	409
sp|Q12118|SGT2_YEAST	Small glutamine-rich tetratricopeptide repeat-containing protein 2	1	346
sp|P23180|AIM17_YEAST	Probable oxidoreductase AIM17	0.98	465
sp|P38624|PSB6_YEAST	Proteasome component PRE3	1	215
sp|Q04080|GPI17_YEAST	GPI transamidase component GPI17	1	534
sp|P33416|HSP78_YEAST	Heat shock protein 78, mitochondrial	1	811
sp|P39533|ACON2_YEAST	Probable aconitate hydratase 2	1	789
sp|Q12434|GDIR_YEAST	Rho GDP-dissociation inhibitor	1	202
Dc114068	Dc114068,Dc125121,Dc128838,Dc13612,Dc289	0.991	1420
sp|P14843|AROF_YEAST	Phospho-2-dehydro-3-deoxyheptonate aldolase, phenylalanine-inhibited	1	370
sp|P32565|RPN2_YEAST	26S proteasome regulatory subunit RPN2	1	945
sp|P38137|FAT2_YEAST	Peroxisomal-coenzyme A synthetase	1	543
sp|Q12449|AHA1_YEAST	Hsp90 co-chaperone AHA1	1	350
sp|P05986|KAPC_YEAST	cAMP-dependent protein kinase type 3	0.97	398
sp|P53633|PRA1_YEAST	Prenylated Rab acceptor 1	0.99	176
sp|P46683|YAR1_YEAST	Ankyrin repeat-containing protein YAR1	1	200
sp|P13663|DHAS_YEAST	Aspartate-semialdehyde dehydrogenase	1	365
sp|P25340|ERG4_YEAST	Delta(24(24(1)))-sterol reductase	1	473
tr|A6ZMR7|A6ZMR7_YEAS7	6-phosphofructokinase	1	959
sp|Q12450|ERP4_YEAST	Protein ERP4	1	207
sp|P38077|ATPG_YEAST	ATP synthase subunit gamma, mitochondrial	1	311
sp|P06787|CALM_YEAST	Calmodulin	1	147
sp|P40016|RPN3_YEAST	26S proteasome regulatory subunit RPN3	1	523
sp|P07259|PYR1_YEAST	Protein URA2	1	2214
sp|A6ZMG6|MYO5_YEAS7	Myosin-5	1	1219
sp|P25655|NOT1_YEAST	General negative regulator of transcription subunit 1	0.999	2108
sp|Q12464|RUVB2_YEAST	RuvB-like protein 2	1	471
tr|C8ZAD6|C8ZAD6_YEAS8	Sec24p	1	926
sp|P15731|UBC4_YEAST	Ubiquitin-conjugating enzyme E2 4	1	148
sp|P21147|ACO1_YEAST	Acyl-CoA desaturase 1	1	510
sp|Q12271|INP53_YEAST	Polyphosphatidylinositol phosphatase INP53	0.99	1107
sp|P52490|UBC13_YEAST	Ubiquitin-conjugating enzyme E2 13	1	153
sp|P17891|CLC1_YEAST	Clathrin light chain	1	233
sp|P47117|ARP3_YEAST	Actin-related protein 3	1	449
sp|Q05775|EIF3J_YEAST	Eukaryotic translation initiation factor 3 subunit J	1	265
sp|P04076|ARLY_YEAST	Argininosuccinate lyase	1	463
sp|P22696|ESS1_YEAST	Peptidyl-prolyl cis-trans isomerase ESS1	0.99	170
sp|P39101|CAJ1_YEAST	Protein CAJ1	1	391
tr|B3LHQ2|B3LHQ2_YEAS1	Clathrin heavy chain	1	1653
sp|P53691|PPID_YEAST	Peptidyl-prolyl cis-trans isomerase CPR6	1	371
sp|P17505|MDHM_YEAST	Malate dehydrogenase, mitochondrial	1	334
sp|P34221|PP2C3_YEAST	Protein phosphatase 2C homolog 3	1	468
sp|P38840|ARO9_YEAST	Aromatic amino acid aminotransferase 2	0.982	513
sp|P36015|YKT6_YEAST	Synaptobrevin homolog YKT6	1	200
sp|P00890|CISY1_YEAST	Citrate synthase, mitochondrial	1	479
sp|P00729|CBPY_YEAST	Carboxypeptidase Y	1	532
sp|P38115|ARA1_YEAST	D-arabinose dehydrogenase [NAD(P)+] heavy chain	1	344
sp|P32505|NAB2_YEAST	Nuclear polyadenylated RNA-binding protein NAB2	0.992	525
sp|P22515|UBA1_YEAST	Ubiquitin-activating enzyme E1 1	1	1024
sp|P29509|TRXB1_YEAST	Thioredoxin reductase 1	1	319
sp|Q04175|SXM1_YEAST	Importin beta SMX1	1	944
sp|P18239|ADT2_YEAST	ADP,ATP carrier protein 2	1	318
sp|P21242|PSA3_YEAST	Proteasome component C1	1	288
sp|Q04697|GSF2_YEAST	Glucose-signaling factor 2	1	403
sp|C7GLH8|ETT1_YEAS2	Enhancer of translation termination 1	1	412
tr|C8ZCU8|C8ZCU8_YEAS8	Ssa2p	1	639
sp|P25294|SIS1_YEAST	Protein SIS1	1	352
sp|P53295|RBG2_YEAST	Ribosome-interacting GTPase 2	1	368
sp|P40509|COPE_YEAST	Coatomer subunit epsilon	1	296
sp|Q12000|TMA46_YEAST	Translation machinery-associated protein 46	0.98	345
sp|Q03161|YMY9_YEAST	Glucose-6-phosphate 1-epimerase	1	297
sp|Q12250|RPN5_YEAST	26S proteasome regulatory subunit RPN5	1	445
sp|A6ZR36|AIM9_YEAS7	Altered inheritance of mitochondria protein 9, mitochondrial	0.999	627
sp|P12688|YPK1_YEAST	Serine/threonine-protein kinase YPK1	1	680
sp|P36008|EF1G2_YEAST	Elongation factor 1-gamma 2	1	412
sp|P53953|SFB2_YEAST	SED5-binding protein 2	1	876
sp|P09938|RIR2_YEAST	Ribonucleoside-diphosphate reductase small chain 1	1	399
sp|P22141|PSB2_YEAST	Proteasome component C11	1	198
sp|P32795|YME1_YEAST	Mitochondrial inner membrane i-AAA protease supercomplex subunit YME1	0.996	747
sp|Q08977|YP260_YEAST	UPF0662 protein YPL260W	1	551
sp|P46992|YJR1_YEAST	Cell wall protein YJL171C	0.99	396
sp|P29311|BMH1_YEAST	Protein BMH1	1	267
sp|P06786|TOP2_YEAST	DNA topoisomerase 2	0.978	1428
sp|P31787|ACBP_YEAST	Acyl-CoA-binding protein	1	87
sp|P00445|SODC_YEAST	Superoxide dismutase [Cu-Zn]	1	154
sp|Q04947|RTN1_YEAST	Reticulon-like protein 1	1	295
sp|P22138|RPA2_YEAST	DNA-directed RNA polymerase I subunit RPA135	1	1203
sp|P81449|ATPJ_YEAST	ATP synthase subunit e, mitochondrial	0.99	96
sp|Q02892|NOG1_YEAST	Nucleolar GTP-binding protein 1	1	647
sp|P38631|FKS1_YEAST	1,3-beta-glucan synthase component FKS1	1	1876
sp|P40150|HSP76_YEAST	Heat shock protein SSB2	1	613
sp|A6ZXM9|GET3_YEAS7	ATPase GET3	1	354
sp|P39985|DPO5_YEAST	DNA polymerase V	1	1022
sp|P38689|KPR3_YEAST	Ribose-phosphate pyrophosphokinase 3	1	320
sp|B3LU25|KRR1_YEAS1	KRR1 small subunit processome component	1	316
sp|Q06106|MRD1_YEAST	Multiple RNA-binding domain-containing protein 1	0.974	887
sp|P53929|YNK8_YEAST	Uncharacterized protein YNL108C	1	270
sp|P53903|PGA2_YEAST	Processing of GAS1 and ALP protein 2	0.99	129
sp|Q03063|DIG1_YEAST	Down-regulator of invasive growth 1	0.99	452
sp|Q05359|ERP1_YEAST	Protein ERP1	1	219
sp|P02557|TBB_YEAST	Tubulin beta chain	1	457
sp|P05453|ERF3_YEAST	Eukaryotic peptide chain release factor GTP-binding subunit	1	685
sp|Q12288|YL126_YEAST	Putative glutamine amidotransferase YLR126C	0.99	251
sp|P53252|PIL1_YEAST	Sphingolipid long chain base-responsive protein PIL1	1	339
sp|A6ZQJ1|IF4A_YEAS7	ATP-dependent RNA helicase eIF4A	1	395
sp|A6ZYX7|LSM6_YEAS7	U6 snRNA-associated Sm-like protein LSm6	1	86
sp|P39743|RV167_YEAST	Reduced viability upon starvation protein 167	1	482
sp|P40513|MAM33_YEAST	Mitochondrial acidic protein MAM33	0.99	266
sp|P23639|PSA2_YEAST	Proteasome component Y7	1	250
sp|P49090|ASNS2_YEAST	Asparagine synthetase [glutamine-hydrolyzing] 2	1	572
sp|P33297|PRS6A_YEAST	26S protease regulatory subunit 6A	1	434
sp|P38793|TRM5_YEAST	tRNA (guanine(37)-N1)-methyltransferase	0.999	499
sp|P16387|ODPA_YEAST	Pyruvate dehydrogenase E1 component subunit alpha, mitochondrial	1	420
sp|P53090|ARO8_YEAST	Aromatic/aminoadipate aminotransferase 1	1	500
sp|Q08723|RPN8_YEAST	26S proteasome regulatory subunit RPN8	1	338
sp|P22147|XRN1_YEAST	5'-3' exoribonuclease 1	1	1528
sp|P32496|RPN12_YEAST	26S proteasome regulatory subunit RPN12	1	274
sp|P53303|ZPR1_YEAST	Zinc finger protein ZPR1	1	486
sp|P39935|IF4F1_YEAST	Eukaryotic initiation factor 4F subunit p150	1	952
sp|P06245|KAPB_YEAST	cAMP-dependent protein kinase type 2	0.99	380
sp|P54837|TMEDA_YEAST	Endoplasmic reticulum vesicle protein 25	1	211
sp|P38910|CH10_YEAST	10 kDa heat shock protein, mitochondrial	1	106
sp|P32600|TOR2_YEAST	Serine/threonine-protein kinase TOR2	0.998	2474
sp|P38333|ENP1_YEAST	Essential nuclear protein 1	1	483
sp|P47096|3HAO_YEAST	3-hydroxyanthranilate 3,4-dioxygenase	1	177
sp|P48510|DSK2_YEAST	Ubiquitin domain-containing protein DSK2	1	373
sp|P54839|HMCS_YEAST	Hydroxymethylglutaryl-CoA synthase	1	491
sp|P00950|PMG1_YEAST	Phosphoglycerate mutase 1	1	247
sp|A6ZZY2|YKR18_YEAS7	Mitochondrial outer membrane protein SCY_3392	1	725
sp|P39940|RSP5_YEAST	E3 ubiquitin-protein ligase RSP5	1	809
sp|P29952|MPI_YEAST	Mannose-6-phosphate isomerase	1	429
sp|P33299|PRS7_YEAST	26S protease regulatory subunit 7 homolog	1	467
sp|P35844|KES1_YEAST	Protein KES1	1	434
sp|P38934|BFR1_YEAST	Nuclear segregation protein BFR1	1	470
sp|P41921|GSHR_YEAST	Glutathione reductase	1	483
sp|P41940|MPG1_YEAST	Mannose-1-phosphate guanyltransferase	1	361
sp|Q06440|CORO_YEAST	Coronin-like protein	1	651
sp|P47154|STE24_YEAST	CAAX prenyl protease 1	1	453
sp|Q00711|DHSA_YEAST	Succinate dehydrogenase [ubiquinone] flavoprotein subunit, mitochondrial	0.99	640
sp|Q99190|TSC13_YEAST	Enoyl reductase TSC13	1	310
sp|P39010|AKR1_YEAST	Palmitoyltransferase AKR1	1	764
sp|P08524|FPPS_YEAST	Farnesyl pyrophosphate synthase	1	352
sp|P40327|PRS4_YEAST	26S protease regulatory subunit 4 homolog	1	437
sp|P35178|RRP1_YEAST	Ribosomal RNA-processing protein 1	1	278
sp|P32614|FRDS_YEAST	Fumarate reductase	1	470
sp|P36136|SHB17_YEAST	Sedoheptulose 1,7-bisphosphatase	1	271
sp|P04840|VDAC1_YEAST	Mitochondrial outer membrane protein porin 1	1	283
sp|P46956|PHO86_YEAST	Inorganic phosphate transporter PHO86	1	311
sp|P25343|RV161_YEAST	Reduced viability upon starvation protein 161	1	265
sp|Q12402|YOP1_YEAST	Protein YOP1	0.99	180
sp|P11076|ARF1_YEAST	ADP-ribosylation factor 1	1	181
sp|P38075|PDX3_YEAST	Pyridoxamine 5'-phosphate oxidase	1	228
sp|P53274|YG36_YEAST	Uncharacterized protein YGR126W	0.999	230
sp|P16622|HEMH_YEAST	Ferrochelatase, mitochondrial	0.993	393
sp|P10869|AK_YEAST	Aspartokinase	0.99	527
tr|A6ZMW3|A6ZMW3_YEAS7	Conserved protein	0.996	1155
sp|P32939|YPT7_YEAST	GTP-binding protein YPT7	1	208
sp|Q12363|WTM1_YEAST	Transcriptional modulator WTM1	1	437
sp|P32352|ERG2_YEAST	C-8 sterol isomerase	1	222
sp|P40075|SCS2_YEAST	Vesicle-associated membrane protein-associated protein SCS2	1	244
sp|P10614|CP51_YEAST	Lanosterol 14-alpha demethylase	1	530
sp|Q99321|DDP1_YEAST	Diphosphoinositol polyphosphate phosphohydrolase DDP1	0.99	188
sp|P33313|CNS1_YEAST	Hsp70/Hsp90 co-chaperone CNS1	1	385
sp|P40024|ARB1_YEAST	ABC transporter ATP-binding protein ARB1	1	610
sp|P53141|MLC1_YEAST	Myosin light chain 1	1	149
sp|P38426|TPS3_YEAST	Trehalose synthase complex regulatory subunit TPS3	0.99	1054
sp|P32629|ANP1_YEAST	Mannan polymerase II complex ANP1 subunit	0.954	500
sp|Q08954|YP199_YEAST	Smr domain-containing protein YPL199C	1	240
sp|Q12159|YRA1_YEAST	RNA annealing protein YRA1	1	226
sp|P42943|TCPH_YEAST	T-complex protein 1 subunit eta	1	550
sp|Q01560|NOP3_YEAST	Nucleolar protein 3	1	414
sp|P22213|SLY1_YEAST	Protein SLY1	0.995	666
sp|P15303|SEC23_YEAST	Protein transport protein SEC23	1	768
sp|Q12447|PAA1_YEAST	Polyamine N-acetyltransferase 1	1	191
sp|P27614|CBPS_YEAST	Carboxypeptidase S	1	576
sp|P20081|FKBP_YEAST	FK506-binding protein 1	1	114
sp|P11972|SST2_YEAST	Protein SST2	0.99	698
sp|P38912|IF1A_YEAST	Eukaryotic translation initiation factor 1A	1	153
sp|Q3E764|TMA7_YEAST	Translation machinery-associated protein 7	0.99	64
tr|E7KTW8|E7KTW8_YEASL	Hrp1p	1	576
sp|P39109|YCFI_YEAST	Metal resistance protein YCF1	1	1515
sp|A6ZKU1|SLA1_YEAS7	Actin cytoskeleton-regulatory complex protein SLA1	0.987	1244
sp|P25296|CANB_YEAST	Calcineurin subunit B	1	175
sp|P38255|RXT2_YEAST	Transcriptional regulatory protein RXT2	0.99	430
sp|P38249|EIF3A_YEAST	Eukaryotic translation initiation factor 3 subunit A	1	964
sp|P12686|RT13_YEAST	37S ribosomal protein MRP13, mitochondrial	0.999	339
sp|P47075|VTC4_YEAST	Vacuolar transporter chaperone 4	1	721
sp|P39729|RBG1_YEAST	Ribosome-interacting GTPase 1	1	369
sp|P38764|RPN1_YEAST	26S proteasome regulatory subunit RPN1	1	993
sp|P47912|LCF4_YEAST	Long-chain-fatty-acid--CoA ligase 4	1	694
sp|P21965|MCK1_YEAST	Protein kinase MCK1	1	375
sp|P33307|CSE1_YEAST	Importin alpha re-exporter	1	960
sp|P53131|PRP43_YEAST	Pre-mRNA-splicing factor ATP-dependent RNA helicase PRP43	1	767
sp|Q01939|PRS8_YEAST	26S protease regulatory subunit 8 homolog	1	405
sp|Q03048|COFI_YEAST	Cofilin	1	143
sp|Q07938|MTAP_YEAST	S-methyl-5'-thioadenosine phosphorylase	1	337
sp|P43585|VTC2_YEAST	Vacuolar transporter chaperone 2	1	828
sp|P50085|PHB2_YEAST	Prohibitin-2	1	310
sp|P38088|SYG_YEAST	Glycine--tRNA ligase 1, mitochondrial	1	690
sp|P46672|G4P1_YEAST	GU4 nucleic-binding protein 1	1	376
sp|P37303|GLY1_YEAST	Low specificity L-threonine aldolase	1	387
sp|P53981|YNB0_YEAST	Uncharacterized phosphatase YNL010W	1	241
sp|P06101|CDC37_YEAST	Hsp90 co-chaperone Cdc37	1	506
sp|P09733|TBA1_YEAST	Tubulin alpha-1 chain	1	447
sp|P17555|CAP_YEAST	Adenylyl cyclase-associated protein	1	526
sp|P32897|TIM23_YEAST	Mitochondrial import inner membrane translocase subunit TIM23	1	222
sp|P40506|PPCS_YEAST	Phosphopantothenate--cysteine ligase CAB2	0.998	365
sp|P38985|SRP14_YEAST	Signal recognition particle subunit SRP14	0.99	146
sp|Q03940|RUVB1_YEAST	RuvB-like protein 1	1	463
sp|P38353|SSH1_YEAST	Sec sixty-one protein homolog	1	490
sp|P47068|BBC1_YEAST	Myosin tail region-interacting protein MTI1	1	1157
sp|Q12746|PGA3_YEAST	Plasma membrane-associated coenzyme Q6 reductase PGA3	1	312
sp|P38428|CUE1_YEAST	Coupling of ubiquitin conjugation to ER degradation protein 1	0.97	203
sp|P14020|DPM1_YEAST	Dolichol-phosphate mannosyltransferase	1	267
sp|P15108|HSC82_YEAST	ATP-dependent molecular chaperone HSC82	1	705
sp|P33892|GCN1_YEAST	Translational activator GCN1	1	2672
sp|P00817|IPYR_YEAST	Inorganic pyrophosphatase	1	287
sp|P39986|ATC6_YEAST	Probable cation-transporting ATPase 1	1	1215
sp|Q04062|RPN9_YEAST	26S proteasome regulatory subunit RPN9	1	393
sp|P07251|ATPA_YEAST	ATP synthase subunit alpha, mitochondrial	1	545
sp|P20967|ODO1_YEAST	2-oxoglutarate dehydrogenase, mitochondrial	1	1014
tr|C8Z805|C8Z805_YEAS8	Hxk2p	1	486
sp|Q12314|YO021_YEAST	Uncharacterized protein YOR021C	1	213
sp|Q07825|FRA1_YEAST	Putative Xaa-Pro aminopeptidase FRA1	0.975	749
sp|Q12377|RPN6_YEAST	26S proteasome regulatory subunit RPN6	1	434
sp|P21734|UBC1_YEAST	Ubiquitin-conjugating enzyme E2 1	1	215
sp|P41338|THIL_YEAST	Acetyl-CoA acetyltransferase	1	398
sp|P19881|PNPP_YEAST	4-nitrophenylphosphatase	0.99	312
sp|Q03529|SCS7_YEAST	Ceramide very long chain fatty acid hydroxylase SCS7	1	384
sp|Q06385|VPS74_YEAST	Vacuolar protein sorting-associated protein 74	0.999	345
sp|P47160|ENT3_YEAST	Epsin-3	0.99	408
sp|P32902|RT04_YEAST	37S ribosomal protein MRP4, mitochondrial	0.974	394
sp|Q06178|NMA1_YEAST	Nicotinamide-nucleotide adenylyltransferase 1	1	401
sp|P06780|RHO1_YEAST	GTP-binding protein RHO1	1	209
sp|P53598|SUCA_YEAST	Succinyl-CoA ligase [ADP-forming] subunit alpha, mitochondrial	0.997	329
sp|P12709|G6PI_YEAST	Glucose-6-phosphate isomerase	1	554
sp|P53600|COPZ_YEAST	Coatomer subunit zeta	1	189
sp|A6ZKL2|AMPM2_YEAS7	Methionine aminopeptidase 2	1	421
sp|P32463|ACPM_YEAST	Acyl carrier protein, mitochondrial	1	125
sp|P38996|NAB3_YEAST	Nuclear polyadenylated RNA-binding protein 3	1	802
sp|P40303|PSA7_YEAST	Proteasome component PRE6	1	254
sp|P32419|MDHP_YEAST	Malate dehydrogenase, peroxisomal	1	343
sp|P25644|PAT1_YEAST	DNA topoisomerase 2-associated protein PAT1	0.988	796
sp|P25560|RER1_YEAST	Protein RER1	1	188
sp|Q12486|YOR31_YEAST	Putative uncharacterized hydrolase YOR131C	0.99	218
sp|P32590|HSP79_YEAST	Heat shock protein homolog SSE2	1	693
sp|Q12211|PUS1_YEAST	tRNA pseudouridine synthase 1	1	544
sp|P38795|NADE_YEAST	Glutamine-dependent NAD(+) synthetase	1	714
sp|P38144|ISW1_YEAST	ISWI chromatin-remodeling complex ATPase ISW1	0.986	1129
sp|P40961|PHB1_YEAST	Prohibitin-1	1	287
sp|P21576|VPS1_YEAST	Vacuolar protein sorting-associated protein 1	1	704
sp|P39004|HXT7_YEAST	High-affinity hexose transporter HXT6	0.996	570
sp|Q07688|YPD1_YEAST	Phosphorelay intermediate protein YPD1	0.981	167
sp|P38013|AHP1_YEAST	Peroxiredoxin type-2	1	176
sp|Q99258|RIB3_YEAST	3,4-dihydroxy-2-butanone 4-phosphate synthase	1	208
sp|P40302|PSA1_YEAST	Proteasome component PRE5	1	234
sp|P34167|IF4B_YEAST	Eukaryotic translation initiation factor 4B	1	436
sp|Q03862|ARX1_YEAST	Probable metalloprotease ARX1	1	593
sp|Q12692|H2AZ_YEAST	Histone H2A.Z	0.991	134
sp|P39015|STM1_YEAST	Suppressor protein STM1	1	273
tr|A6ZLM4|A6ZLM4_YEAS7	Aminopeptidase yscIII	1	564
sp|P42940|ETFB_YEAST	Probable electron transfer flavoprotein subunit beta	1	261
tr|C8ZJ09|C8ZJ09_YEAS8	Vtc3p	1	835
sp|P12612|TCPA_YEAST	T-complex protein 1 subunit alpha	1	559
sp|P39968|VAC8_YEAST	Vacuolar protein 8	1	578
sp|A6ZPU3|DBP4_YEAS7	ATP-dependent RNA helicase DBP4	0.999	770
sp|P23594|PP2A1_YEAST	Serine/threonine-protein phosphatase PP2A-1 catalytic subunit	0.997	369
sp|P61830|H3_YEAST	Histone H3	0.99	136
sp|P07806|SYV_YEAST	Valine--tRNA ligase, mitochondrial	1	1104
sp|P32327|PYC2_YEAST	Pyruvate carboxylase 2	1	1180
sp|P14832|CYPH_YEAST	Peptidyl-prolyl cis-trans isomerase	1	162
sp|P34216|EDE1_YEAST	EH domain-containing and endocytosis protein 1	1	1381
sp|P37292|GLYM_YEAST	Serine hydroxymethyltransferase, mitochondrial	1	490
sp|Q03195|RLI1_YEAST	Translation initiation factor RLI1	1	608
sp|P25045|LCB1_YEAST	Serine palmitoyltransferase 1	1	558
sp|P11491|PPB_YEAST	Repressible alkaline phosphatase	1	566
sp|P36010|NDK_YEAST	Nucleoside diphosphate kinase	1	153
sp|P47119|ITPA_YEAST	Inosine triphosphate pyrophosphatase	1	197
tr|A6ZUK2|A6ZUK2_YEAS7	Glyceraldehyde-3-phosphate dehydrogenase	1	332
sp|P40413|TCPE_YEAST	T-complex protein 1 subunit epsilon	0.998	562
sp|Q04373|PUF6_YEAST	Pumilio homology domain family member 6	0.99	656
sp|Q05022|RRP5_YEAST	rRNA biogenesis protein RRP5	1	1729
sp|P17695|GLRX2_YEAST	Glutaredoxin-2, mitochondrial	1	143
sp|P27692|SPT5_YEAST	Transcription elongation factor SPT5	1	1063
sp|P15424|MS116_YEAST	ATP-dependent RNA helicase MSS116, mitochondrial	1	664
sp|P32787|MG101_YEAST	Mitochondrial genome maintenance protein MGM101	1	269
sp|P15624|SYFB_YEAST	Phenylalanine--tRNA ligase beta subunit	1	595
sp|P16603|NCPR_YEAST	NADPH--cytochrome P450 reductase	1	691
sp|P06785|TYSY_YEAST	Thymidylate synthase	1	304
sp|P15454|KGUA_YEAST	Guanylate kinase	1	187
sp|P38968|SEC31_YEAST	Protein transport protein SEC31	1	1273
sp|P32502|EI2BB_YEAST	Translation initiation factor eIF-2B subunit beta	1	381
sp|Q03034|FDC1_YEAST	Ferulic acid decarboxylase 1	0.997	503
sp|P32074|COPG_YEAST	Coatomer subunit gamma	1	935
sp|Q12230|LSP1_YEAST	Sphingolipid long chain base-responsive protein LSP1	1	341
sp|P25567|SRO9_YEAST	RNA-binding protein SRO9	1	434
sp|P32263|P5CR_YEAST	Pyrroline-5-carboxylate reductase	1	286
sp|Q12490|YB11B_YEAST	Transposon Ty1-BL Gag-Pol polyprotein	1	1755
sp|P38431|IF5_YEAST	Eukaryotic translation initiation factor 5	1	405
sp|P40037|HMF1_YEAST	Protein HMF1	1	129
sp|P40531|GVP36_YEAST	Protein GVP36	1	326
sp|P32916|SRPR_YEAST	Signal recognition particle receptor subunit alpha homolog	0.953	621
sp|P23292|KC12_YEAST	Casein kinase I homolog 2	1	546
sp|P32784|GPT1_YEAST	Glycerol-3-phosphate O-acyltransferase 1	0.99	759
sp|P40093|YEY6_YEAST	UPF0160 protein YER156C	0.99	338
sp|A7A1I2|HRI1_YEAS7	Protein HRI1	1	244
sp|Q08971|YP225_YEAST	UPF0368 protein YPL225W	1	146
sp|P40471|AYR1_YEAST	NADPH-dependent 1-acyldihydroxyacetone phosphate reductase	1	297
sp|P25373|GLRX1_YEAST	Glutaredoxin-1	1	110
sp|P53297|PBP1_YEAST	PAB1-binding protein 1	1	722
sp|P04911|H2A1_YEAST	Histone H2A.1	1	132
sp|P46655|SYEC_YEAST	Glutamate--tRNA ligase, cytoplasmic	1	708
sp|P00931|TRP_YEAST	Tryptophan synthase	1	707
sp|P21954|IDHP_YEAST	Isocitrate dehydrogenase [NADP], mitochondrial	1	428
sp|Q12019|MDN1_YEAST	Midasin	1	4910
sp|P53731|ARPC2_YEAST	Actin-related protein 2/3 complex subunit 2	1	342
sp|P38861|NMD3_YEAST	60S ribosomal export protein NMD3	1	518
sp|P28707|SBA1_YEAST	Co-chaperone protein SBA1	1	216
sp|P07991|OAT_YEAST	Ornithine aminotransferase	1	424
sp|P15625|SYFA_YEAST	Phenylalanine--tRNA ligase alpha subunit	1	503
sp|P31116|DHOM_YEAST	Homoserine dehydrogenase	1	359
sp|P32867|SSO1_YEAST	Protein SSO1	1	290
sp|P38708|YHI0_YEAST	Putative proline--tRNA ligase YHR020W	1	688
sp|Q06287|NEP1_YEAST	Ribosomal RNA small subunit methyltransferase NEP1	1	252
sp|Q08985|SAM4_YEAST	Homocysteine S-methyltransferase 2	1	325
sp|P36154|AIM29_YEAST	Altered inheritance rate of mitochondria protein 29	1	155
sp|P14164|ABF1_YEAST	ARS-binding factor 1	0.99	731
sp|P22203|VATE_YEAST	V-type proton ATPase subunit E	1	233
sp|P47047|MTR4_YEAST	ATP-dependent RNA helicase DOB1	1	1073
sp|P25349|YCP4_YEAST	Flavoprotein-like protein YCP4	1	247
sp|P08518|RPB2_YEAST	DNA-directed RNA polymerase II subunit RPB2	1	1224
sp|P53254|UTP22_YEAST	U3 small nucleolar RNA-associated protein 22	0.99	1237
sp|P39958|GDI1_YEAST	Rab GDP-dissociation inhibitor	1	451
sp|P53111|ARI1_YEAST	NADPH-dependent aldehyde reductase ARI1	1	347
sp|P32521|PAN1_YEAST	Actin cytoskeleton-regulatory complex protein PAN1	1	1480
sp|Q12458|YPR1_YEAST	Putative reductase 1	1	312
sp|A6ZRW1|NM111_YEAS7	Pro-apoptotic serine protease NMA111	1	997
sp|P27472|GYS2_YEAST	Glycogen [starch] synthase isoform 2	1	705
sp|P32454|APE2_YEAST	Aminopeptidase 2, mitochondrial	1	952
sp|P39077|TCPG_YEAST	T-complex protein 1 subunit gamma	1	534
sp|P40518|ARPC5_YEAST	Actin-related protein 2/3 complex subunit 5	1	154
sp|Q08225|DPP3_YEAST	Probable dipeptidyl peptidase 3	1	711
sp|P38698|PPX1_YEAST	Exopolyphosphatase	1	397
sp|Q07657|SHS1_YEAST	Seventh homolog of septin 1	0.98	551
sp|P60010|ACT_YEAST	Actin	1	375
sp|P00546|CDK1_YEAST	Cyclin-dependent kinase 1	1	298
sp|Q06151|DCPS_YEAST	m7GpppX diphosphatase	1	350
sp|Q07648|DTD_YEAST	D-tyrosyl-tRNA(Tyr) deacylase	0.99	150
sp|Q00955|ACAC_YEAST	Acetyl-CoA carboxylase	1	2233
sp|P53622|COPA_YEAST	Coatomer subunit alpha	1	1201
sp|P38264|PHO88_YEAST	Inorganic phosphate transport protein PHO88	1	188
sp|P25037|UBP1_YEAST	Ubiquitin carboxyl-terminal hydrolase 1	1	809
sp|P32368|SAC1_YEAST	Phosphoinositide phosphatase SAC1	1	623
sp|P27514|PHO91_YEAST	Low-affinity phosphate transporter PHO91	0.986	894
tr|C8ZIE8|C8ZIE8_YEAS8	Fas2p	1	1887
sp|P28495|CAPZA_YEAST	F-actin-capping protein subunit alpha	1	268
sp|P52489|KPYK2_YEAST	Pyruvate kinase 2	1	506
sp|P52910|ACS2_YEAST	Acetyl-coenzyme A synthetase 2	1	683
sp|P41811|COPB2_YEAST	Coatomer subunit beta'	1	889
sp|P33333|PLSC_YEAST	Probable 1-acyl-sn-glycerol-3-phosphate acyltransferase	1	303
sp|A6ZKT1|VPS10_YEAS7	Vacuolar protein sorting/targeting protein PEP1	0.999	1579
sp|P25342|CDC10_YEAST	Cell division control protein 10	0.998	322
sp|P39002|LCF3_YEAST	Long-chain-fatty-acid--CoA ligase 3	0.988	694
tr|E7LTY0|E7LTY0_YEASV	Ypt1p	1	219
sp|P38817|GGA2_YEAST	ADP-ribosylation factor-binding protein GGA2	1	585
sp|P39931|SS120_YEAST	Protein SSP120	1	234
sp|P53066|YGZ2_YEAST	Ankyrin repeat-containing protein YGL242C	1	181
sp|P38911|FKBP3_YEAST	FK506-binding nuclear protein	1	411
sp|P53927|NOP15_YEAST	Ribosome biogenesis protein 15	1	220
sp|Q06608|PDXH_YEAST	Pyridoxamine 5'-phosphate oxidase homolog	0.997	200
sp|Q06168|SFH1_YEAST	Chromatin structure-remodeling complex subunit SFH1	1	426
sp|P36049|EBP2_YEAST	rRNA-processing protein EBP2	1	427
sp|P31382|PMT2_YEAST	Dolichyl-phosphate-mannose--protein mannosyltransferase 2	1	759
sp|A6ZRW5|DCP2_YEAS7	mRNA-decapping enzyme subunit 2	1	970
sp|P21269|CCA1_YEAST	CCA tRNA nucleotidyltransferase, mitochondrial	1	546
sp|P33201|MRT4_YEAST	mRNA turnover protein 4	1	236
sp|P22139|RPAB5_YEAST	DNA-directed RNA polymerases I, II, and III subunit RPABC5	0.99	70
tr|B3LJQ6|B3LJQ6_YEAS1	Ribosomal protein L33B	1	103
sp|P23301|IF5A1_YEAST	Eukaryotic translation initiation factor 5A-1	1	157
sp|P25631|YCU1_YEAST	Ankyrin repeat-containing protein YCR051W	1	222
sp|Q12165|ATPD_YEAST	ATP synthase subunit delta, mitochondrial	0.99	160
sp|Q12522|IF6_YEAST	Eukaryotic translation initiation factor 6	1	245
sp|P32602|SEC17_YEAST	Alpha-soluble NSF attachment protein	1	292
sp|Q12080|NOP53_YEAST	Ribosome biogenesis protein NOP53	0.996	455
sp|P07347|ARD1_YEAST	N-terminal acetyltransferase A complex catalytic subunit ARD1	0.976	238
sp|P17536|TPM1_YEAST	Tropomyosin-1	1	199
tr|A6ZLW1|A6ZLW1_YEAS7	Nuclear pore complex subunit	0.992	1653
sp|P38792|RRP4_YEAST	Exosome complex component RRP4	0.99	359
sp|Q12285|MDY2_YEAST	Ubiquitin-like protein MDY2	1	212
sp|A6ZZY0|FCJ1_YEAS7	Formation of crista junctions protein 1	1	539
sp|P28274|URA7_YEAST	CTP synthase 1	1	579
sp|P30624|LCF1_YEAST	Long-chain-fatty-acid--CoA ligase 1	1	700
sp|P32449|AROG_YEAST	Phospho-2-dehydro-3-deoxyheptonate aldolase, tyrosine-inhibited	1	370
sp|P32610|VATD_YEAST	V-type proton ATPase subunit D	1	256
sp|P30902|ATP7_YEAST	ATP synthase subunit d, mitochondrial	1	174
sp|P33327|DHE2_YEAST	NAD-specific glutamate dehydrogenase	1	1092
sp|Q12306|SMT3_YEAST	Ubiquitin-like protein SMT3	1	101
sp|P38754|RL14B_YEAST	60S ribosomal protein L14-B	1	138
sp|A6ZNU5|RPIA_YEAS7	Ribose-5-phosphate isomerase	1	258
sp|P09440|C1TM_YEAST	C-1-tetrahydrofolate synthase, mitochondrial	1	975
sp|P16120|THRC_YEAST	Threonine synthase	1	514
sp|Q04067|EIF3G_YEAST	Eukaryotic translation initiation factor 3 subunit G	1	274
sp|P17423|KHSE_YEAST	Homoserine kinase	1	357
sp|Q02776|TIM50_YEAST	Mitochondrial import inner membrane translocase subunit TIM50	1	476
sp|P02309|H4_YEAST	Histone H4	1	103
sp|P39936|IF4F2_YEAST	Eukaryotic initiation factor 4F subunit p130	1	914
sp|P19097|FAS2_YEAST	Fatty acid synthase subunit alpha	1	1887
sp|P0C2J1|YP14B_YEAST	Transposon Ty1-PR3 Gag-Pol polyprotein	1	1755
sp|P00330|ADH1_YEAST	Alcohol dehydrogenase 1	1	348
sp|Q12460|NOP56_YEAST	Nucleolar protein 56	1	504
sp|A6ZP47|DED1_YEAS7	ATP-dependent RNA helicase DED1	1	604
sp|P54838|DAK1_YEAST	Dihydroxyacetone kinase 1	1	584
sp|Q00402|NUM1_YEAST	Nuclear migration protein NUM1	1	2748
sp|P12695|ODP2_YEAST	Dihydrolipoyllysine-residue acetyltransferase component of pyruvate dehydrogenase complex, mitochondrial	1	482
sp|Q12122|HOSM_YEAST	Homocitrate synthase, mitochondrial	1	440
tr|C7GS11|C7GS11_YEAS2	Mnn5p	1	586
sp|P07260|IF4E_YEAST	Eukaryotic translation initiation factor 4E	1	213
sp|P07283|PMM_YEAST	Phosphomannomutase	1	254
sp|P14743|NMT_YEAST	Glycylpeptide N-tetradecanoyltransferase	1	455
sp|P25293|NAP1_YEAST	Nucleosome assembly protein	1	417
sp|P43535|GCN20_YEAST	Protein GCN20	1	752
sp|P46969|RPE_YEAST	Ribulose-phosphate 3-epimerase	1	238
sp|A6ZXD2|TRMB_YEAS7	tRNA (guanine-N(7)-)-methyltransferase	0.998	286
sp|P25719|CYPC_YEAST	Peptidyl-prolyl cis-trans isomerase C, mitochondrial	1	182
sp|Q12305|RDL1_YEAST	Thiosulfate sulfurtransferase RDL1, mitochondrial	1	139
sp|P15180|SYKC_YEAST	Lysine--tRNA ligase, cytoplasmic	1	591
sp|P32481|IF2G_YEAST	Eukaryotic translation initiation factor 2 subunit gamma	1	527
sp|P38787|PANE_YEAST	2-dehydropantoate 2-reductase	1	379
sp|Q02821|IMA1_YEAST	Importin subunit alpha	1	542
sp|P39079|TCPZ_YEAST	T-complex protein 1 subunit zeta	1	546
sp|Q04491|SEC13_YEAST	Protein transport protein SEC13	1	297
sp|P03965|CARB_YEAST	Carbamoyl-phosphate synthase arginine-specific large chain	1	1118
sp|P08417|FUMH_YEAST	Fumarate hydratase, mitochondrial	1	488
sp|P07256|QCR1_YEAST	Cytochrome b-c1 complex subunit 1, mitochondrial	1	457
sp|P23615|SPT6_YEAST	Transcription elongation factor SPT6	1	1451
sp|P25358|ELO2_YEAST	Elongation of fatty acids protein 2	1	347
sp|P38789|SSF1_YEAST	Ribosome biogenesis protein SSF1	1	453
sp|P40032|TPA1_YEAST	PKHD-type hydroxylase TPA1	1	644
sp|Q12074|SPEE_YEAST	Spermidine synthase	1	293
sp|P07284|SYSC_YEAST	Serine--tRNA ligase, cytoplasmic	1	462
sp|P33302|PDR5_YEAST	Pleiotropic ABC efflux transporter of multiple drugs	1	1511
sp|A6ZYI0|KAD1_YEAS7	Adenylate kinase 1	1	222
sp|P07246|ADH3_YEAST	Alcohol dehydrogenase 3, mitochondrial	1	375
sp|P30771|NAM7_YEAST	ATP-dependent helicase NAM7	1	971
sp|P40825|SYA_YEAST	Alanine--tRNA ligase, mitochondrial	1	983
sp|P53145|LSG1_YEAST	Large subunit GTPase 1	1	640
sp|P00358|G3P2_YEAST	Glyceraldehyde-3-phosphate dehydrogenase 2	1	332
sp|P38205|NCL1_YEAST	Multisite-specific tRNA:(cytosine-C(5))-methyltransferase	1	684
sp|P05694|METE_YEAST	5-methyltetrahydropteroyltriglutamate--homocysteine methyltransferase	1	767
sp|P23542|AATC_YEAST	Aspartate aminotransferase, cytoplasmic	1	418
sp|P32558|SPT16_YEAST	FACT complex subunit SPT16	1	1035
sp|P32771|FADH_YEAST	S-(hydroxymethyl)glutathione dehydrogenase	1	386
sp|P39990|SNU13_YEAST	13 kDa ribonucleoprotein-associated protein	1	126
sp|P13188|SYQ_YEAST	Glutamine--tRNA ligase	1	809
sp|P07149|FAS1_YEAST	Fatty acid synthase subunit beta	1	2051
sp|P21827|RCC1_YEAST	Guanine nucleotide exchange factor SRM1	0.999	482
sp|P14907|NSP1_YEAST	Nucleoporin NSP1	1	823
sp|P28834|IDH1_YEAST	Isocitrate dehydrogenase [NAD] subunit 1, mitochondrial	1	360
sp|P00924|ENO1_YEAST	Enolase 1	1	437
sp|P41543|OST1_YEAST	Dolichyl-diphosphooligosaccharide--protein glycosyltransferase subunit 1	0.989	476
sp|P04802|SYDC_YEAST	Aspartate--tRNA ligase, cytoplasmic	1	557
sp|P16862|K6PF2_YEAST	6-phosphofructokinase subunit beta	1	959
sp|P32381|ARP2_YEAST	Actin-related protein 2	1	391
sp|P00937|TRPG_YEAST	Anthranilate synthase component 2	0.998	484
sp|P39007|STT3_YEAST	Dolichyl-diphosphooligosaccharide--protein glycosyltransferase subunit STT3	0.974	718
sp|P23641|MPCP_YEAST	Mitochondrial phosphate carrier protein	1	311
sp|P32485|HOG1_YEAST	Mitogen-activated protein kinase HOG1	0.99	435
sp|P38276|YBY7_YEAST	UPF0303 protein YBR137W	0.99	179
sp|P07560|SEC4_YEAST	Ras-related protein SEC4	1	215
sp|P89886|TMA20_YEAST	Translation machinery-associated protein 20	1	181
sp|P20606|SAR1_YEAST	Small COPII coat GTPase SAR1	1	190
sp|A6ZLA1|MKAR_YEAS7	3-ketoacyl-CoA reductase	1	347
sp|P16467|PDC5_YEAST	Pyruvate decarboxylase isozyme 2	1	563
sp|P36017|VPS21_YEAST	Vacuolar protein sorting-associated protein 21	0.99	210
sp|Q03677|MTND_YEAST	1,2-dihydroxy-3-keto-5-methylthiopentene dioxygenase	0.989	179
sp|P25574|EMC1_YEAST	ER membrane protein complex subunit 1	1	760
sp|P38999|LYS9_YEAST	Saccharopine dehydrogenase [NADP(+), L-glutamate-forming]	1	446
sp|A6ZV85|PESC_YEAS7	Pescadillo homolog	1	605
sp|Q02784|GLRX5_YEAST	Monothiol glutaredoxin-5, mitochondrial	0.99	150
sp|Q06631|BFR2_YEAST	Protein BFR2	1	534
sp|P11745|RNA1_YEAST	Ran GTPase-activating protein 1	1	407
sp|Q06706|ELP1_YEAST	Elongator complex protein 1	1	1349
sp|P15700|UMPK_YEAST	Uridylate kinase	1	204
sp|P00549|KPYK1_YEAST	Pyruvate kinase 1	1	500
sp|P38707|SYNC_YEAST	Asparagine--tRNA ligase, cytoplasmic	1	554
sp|P04050|RPB1_YEAST	DNA-directed RNA polymerase II subunit RPB1	1	1733
sp|P12945|NAT1_YEAST	N-terminal acetyltransferase A complex subunit NAT1	1	854
sp|P40018|RSMB_YEAST	Small nuclear ribonucleoprotein-associated protein B	0.951	196
sp|P07263|SYH_YEAST	Histidine--tRNA ligase, mitochondrial	1	546
sp|P15891|ABP1_YEAST	Actin-binding protein	1	592
sp|P16140|VATB_YEAST	V-type proton ATPase subunit B	1	517
sp|P25087|ERG6_YEAST	Sterol 24-C-methyltransferase	1	383
sp|P38791|DHYS_YEAST	Deoxyhypusine synthase	1	387
sp|P40069|IMB4_YEAST	Importin subunit beta-4	1	1113
sp|P42846|KRI1_YEAST	Protein KRI1	0.997	591
sp|P32915|SC61A_YEAST	Protein transport protein SEC61	0.994	480
sp|P33734|HIS5_YEAST	Imidazole glycerol phosphate synthase hisHF	1	552
sp|Q08208|NOP12_YEAST	Nucleolar protein 12	1	459
sp|Q06078|UTP21_YEAST	U3 small nucleolar RNA-associated protein 21	0.999	939
sp|P54885|PROA_YEAST	Gamma-glutamyl phosphate reductase	1	456
tr|G2WBI7|G2WBI7_YEASK	K7_Tom1p	1	3268
sp|P33767|OSTB_YEAST	Dolichyl-diphosphooligosaccharide--protein glycosyltransferase subunit WBP1	1	430
sp|P20434|RPAB1_YEAST	DNA-directed RNA polymerases I, II, and III subunit RPABC1	0.998	215
sp|A6ZS33|LKHA4_YEAS7	Leukotriene A-4 hydrolase homolog	0.987	671
sp|P33401|PGM1_YEAST	Phosphoglucomutase-1	1	570
sp|P38219|OLA1_YEAST	Uncharacterized GTP-binding protein OLA1	1	394
sp|P07342|ILVB_YEAST	Acetolactate synthase catalytic subunit, mitochondrial	1	687
sp|P50109|PSP2_YEAST	Protein PSP2	0.977	593
sp|P00899|TRPE_YEAST	Anthranilate synthase component 1	1	507
sp|P07257|QCR2_YEAST	Cytochrome b-c1 complex subunit 2, mitochondrial	1	368
sp|P48231|TCB2_YEAST	Tricalbin-2	0.997	1178
sp|P29704|FDFT_YEAST	Squalene synthase	1	444
sp|Q06252|YL179_YEAST	Uncharacterized protein YLR179C	1	201
sp|P40414|TPM2_YEAST	Tropomyosin-2	0.999	161
sp|P53043|PPT1_YEAST	Serine/threonine-protein phosphatase T	1	513
sp|P15873|PCNA_YEAST	Proliferating cell nuclear antigen	1	258
sp|P49334|TOM22_YEAST	Mitochondrial import receptor subunit TOM22	1	152
sp|P57744|TIM8_YEAST	Mitochondrial import inner membrane translocase subunit TIM8	0.965	87
sp|P48164|RS7B_YEAST	40S ribosomal protein S7-B	1	190
sp|P38523|GRPE_YEAST	GrpE protein homolog, mitochondrial	1	228
sp|P41920|YRB1_YEAST	Ran-specific GTPase-activating protein 1	1	201
sp|P53852|SYC_YEAST	Cysteine--tRNA ligase	1	767
sp|P41911|GPD2_YEAST	Glycerol-3-phosphate dehydrogenase [NAD(+)] 2, mitochondrial	1	440
sp|Q12466|TCB1_YEAST	Tricalbin-1	1	1186
sp|P32458|CDC11_YEAST	Cell division control protein 11	1	415
sp|A6ZY89|ARO1_YEAS7	Pentafunctional AROM polypeptide	1	1588
sp|P00925|ENO2_YEAST	Enolase 2	1	437
sp|P12385|ERF1_YEAST	Eukaryotic peptide chain release factor subunit 1	1	437
sp|P15646|FBRL_YEAST	rRNA 2'-O-methyltransferase fibrillarin	1	327
sp|P40010|NUG1_YEAST	Nuclear GTP-binding protein NUG1	1	520
sp|P28777|AROC_YEAST	Chorismate synthase	1	376
sp|P38777|FSH1_YEAST	Family of serine hydrolases 1	1	243
sp|P39078|TCPD_YEAST	T-complex protein 1 subunit delta	1	528
sp|Q00245|RHO3_YEAST	GTP-binding protein RHO3	1	231
sp|P21304|PWP1_YEAST	Periodic tryptophan protein 1	1	576
sp|Q12109|SYWC_YEAST	Tryptophan--tRNA ligase, cytoplasmic	1	432
sp|P39730|IF2P_YEAST	Eukaryotic translation initiation factor 5B	1	1002
sp|P36160|RPF2_YEAST	Ribosome biogenesis protein RPF2	1	344
sp|P47079|TCPQ_YEAST	T-complex protein 1 subunit theta	1	568
sp|P17255|VATA_YEAST	V-type proton ATPase catalytic subunit A	1	1071
sp|P22579|SIN3_YEAST	Transcriptional regulatory protein SIN3	1	1536
sp|P46988|PFD1_YEAST	Prefoldin subunit 1	0.99	109
tr|C8ZII1|C8ZII1_YEAS8	Rpl7bp	1	244
sp|P35729|NU120_YEAST	Nucleoporin NUP120	0.997	1037
sp|P39998|EDC3_YEAST	Enhancer of mRNA-decapping protein 3	1	551
sp|A6ZPJ1|EIF3B_YEAS7	Eukaryotic translation initiation factor 3 subunit B	1	765
sp|P43123|UAP1_YEAST	UDP-N-acetylglucosamine pyrophosphorylase	1	477
sp|Q12125|GET4_YEAST	Golgi to ER traffic protein 4	1	312
sp|Q03532|HAS1_YEAST	ATP-dependent RNA helicase HAS1	1	505
sp|P53312|SUCB_YEAST	Succinyl-CoA ligase [ADP-forming] subunit beta, mitochondrial	1	427
tr|E7M1R3|E7M1R3_YEASV	Elongation factor 1-alpha	1	458
sp|P05030|PMA1_YEAST	Plasma membrane ATPase 1	1	918
tr|G2WE85|G2WE85_YEASK	K7_Pma1p	1	918
tr|E7KV21|E7KV21_YEASL	Tef1p	1	185
sp|P34730|BMH2_YEAST	Protein BMH2	1	273
sp|P24000|RL24B_YEAST	60S ribosomal protein L24-B	1	155
tr|G2WBY3|G2WBY3_YEASK	K7_Lys20p	1	428
sp|Q12754|RRP12_YEAST	Ribosomal RNA-processing protein 12	1	1228
sp|P41816|OYE3_YEAST	NADPH dehydrogenase 3	1	400
sp|P40318|DOA10_YEAST	ERAD-associated E3 ubiquitin-protein ligase DOA10	1	1319
sp|Q03103|ERO1_YEAST	Endoplasmic oxidoreductin-1	1	563
sp|P07274|PROF_YEAST	Profilin	1	126
sp|P32457|CDC3_YEAST	Cell division control protein 3	1	520
sp|P25582|SPB1_YEAST	AdoMet-dependent rRNA methyltransferase SPB1	1	841
sp|P40462|TM108_YEAST	Protein TMA108	1	946
sp|P05745|RL36A_YEAST	60S ribosomal protein L36-A	1	100
sp|Q12532|TAE2_YEAST	Translation-associated element 2	1	1038
sp|A6ZSX1|RRP3_YEAS7	ATP-dependent rRNA helicase RRP3	1	501
sp|Q12373|HIF1_YEAST	HAT1-interacting factor 1	0.999	385
sp|P34241|URB1_YEAST	Nucleolar pre-ribosomal-associated protein 1	0.999	1764
sp|P38853|KEL1_YEAST	Kelch repeat-containing protein 1	0.999	1164
sp|P42842|EMW1_YEAST	Essential for maintenance of the cell wall protein 1	0.999	904
sp|P52918|MSN5_YEAST	Protein MSN5	0.999	1224
sp|P40581|GPX3_YEAST	Peroxiredoxin HYR1	0.999	163
sp|P35194|UTP20_YEAST	U3 small nucleolar RNA-associated protein 20	0.999	2493
sp|P17883|SKI3_YEAST	Superkiller protein 3	0.997	1432
sp|P25332|RBSK_YEAST	Probable ribokinase	0.997	333
sp|P39106|MNN1_YEAST	Alpha-1,3-mannosyltransferase MNN1	0.996	762
sp|P46682|AP3B_YEAST	AP-3 complex subunit beta	0.996	809
sp|P34160|NCBP1_YEAST	Nuclear cap-binding protein complex subunit 1	0.996	861
sp|P25623|SYP1_YEAST	Suppressor of yeast profilin deletion	0.993	870
sp|P27351|AP2B_YEAST	AP-2 complex subunit beta	0.992	700
sp|P48439|OST3_YEAST	Dolichyl-diphosphooligosaccharide--protein glycosyltransferase subunit 3	0.991	350
sp|P43590|YFH6_YEAST	Uncharacterized peptidase YFR006W	0.99	535
sp|P52917|VPS4_YEAST	Vacuolar protein sorting-associated protein 4	0.99	437
sp|P53730|ALG12_YEAST	Dol-P-Man:Man(7)GlcNAc(2)-PP-Dol alpha-1,6-mannosyltransferase	0.989	551
sp|P06197|PIS_YEAST	CDP-diacylglycerol--inositol 3-phosphatidyltransferase	0.987	220
sp|P41896|T2FB_YEAST	Transcription initiation factor IIF subunit beta	0.987	400
sp|P25374|NFS1_YEAST	Cysteine desulfurase, mitochondrial	0.986	497
tr|E7KE79|E7KE79_YEASA	Gsh1p	0.983	600
sp|Q08227|INP54_YEAST	Phosphatidylinositol 4,5-bisphosphate 5-phosphatase INP54	0.98	384
sp|P32898|CYM1_YEAST	Mitochondrial presequence protease	0.978	989
sp|P53972|YNC2_YEAST	Uncharacterized protein YNL022C	0.978	490
tr|G2WF35|G2WF35_YEASK	K7_Ecm29p	0.973	1868
sp|P38615|RIM11_YEAST	Serine/threonine-protein kinase RIM11/MSD1	0.969	370
sp|P11075|SEC7_YEAST	Protein transport protein SEC7	0.957	2009
sp|Q08924|WDR6_YEAST	Regulator of Ty1 transposition protein 10	0.954	1013
sp|P18899|DDR48_YEAST	Stress protein DDR48	1	430
sp|P33338|SLA2_YEAST	Protein SLA2	1	968
sp|P33754|SEC66_YEAST	Translocation protein SEC66	1	206
sp|P43582|WWM1_YEAST	WW domain-containing protein WWM1	1	211
tr|E7NIA2|E7NIA2_YEASO	Zuo1p	1	433
sp|P32527|ZUO1_YEAST	Zuotin	1	433
sp|A6ZML0|YIM1_YEAS7	Protein YIM1	0.999	365
sp|P32379|PSA5_YEAST	Proteasome component PUP2	1	260
sp|Q06685|VIP1_YEAST	Inositol hexakisphosphate and diphosphoinositol-pentakisphosphate kinase	1	1146
sp|Q08647|PUS7_YEAST	Multisubstrate pseudouridine synthase 7	0.999	676
sp|P35180|TOM20_YEAST	Mitochondrial import receptor subunit TOM20	0.999	183
sp|Q12265|KPR5_YEAST	Ribose-phosphate pyrophosphokinase 5	0.998	496
sp|P16370|RPB3_YEAST	DNA-directed RNA polymerase II subunit RPB3	0.991	318
sp|P48234|NOL10_YEAST	Ribosome biogenesis protein ENP2	0.997	707
sp|Q08412|CUE5_YEAST	Ubiquitin-binding protein CUE5	0.997	411
sp|P53184|PNC1_YEAST	Nicotinamidase	0.996	216
sp|A6ZUM5|RSSA1_YEAS7	40S ribosomal protein S0-A	0.994	252
sp|A7A239|LOC1_YEAS7	60S ribosomal subunit assembly/export protein LOC1	0.993	204
sp|P53163|MNP1_YEAST	54S ribosomal protein L12, mitochondrial	0.99	194
sp|Q06451|TPO3_YEAST	Polyamine transporter 3	0.99	622
sp|A6ZVR0|URM1_YEAS7	Ubiquitin-related modifier 1	0.99	99
sp|O94742|SEM1_YEAST	26S proteasome complex subunit SEM1	0.99	89
sp|P19073|CDC42_YEAST	Cell division control protein 42	0.99	191
sp|P22768|ASSY_YEAST	Argininosuccinate synthase	0.99	420
sp|P23585|HXT2_YEAST	High-affinity glucose transporter HXT2	0.99	541
sp|P38068|GLRX7_YEAST	Monothiol glutaredoxin-7	0.99	203
sp|P38074|HMT1_YEAST	HNRNP arginine N-methyltransferase	0.99	348
sp|P38210|LDB7_YEAST	Chromatin structure-remodeling complex protein RSC14	0.99	180
sp|P39540|ELO1_YEAST	Elongation of fatty acids protein 1	0.99	310
sp|P49957|TRM9_YEAST	tRNA (carboxymethyluridine(34)-5-O)-methyltransferase	0.99	279
sp|P53144|YGK1_YEAST	HD domain-containing protein YGL101W	0.99	215
sp|P53152|MMS2_YEAST	Ubiquitin-conjugating enzyme variant MMS2	0.99	137
sp|P53177|TYW3_YEAST	tRNA wybutosine-synthesizing protein 3	0.99	273
sp|Q08925|MRN1_YEAST	RNA-binding protein MRN1	0.99	612
sp|Q12133|SPC3_YEAST	Signal peptidase complex subunit SPC3	0.99	184
sp|Q12354|APTH1_YEAST	Acyl-protein thioesterase 1	0.99	227
sp|Q3E7Z5|YI002_YEAST	Uncharacterized protein YIL002W-A	0.99	69
sp|Q05636|RRP45_YEAST	Exosome complex component RRP45	0.99	305
sp|P14741|EI2BA_YEAST	Translation initiation factor eIF-2B subunit alpha	0.99	305
sp|P53178|ALG13_YEAST	UDP-N-acetylglucosamine transferase subunit ALG13	0.99	202
sp|P42938|TDA10_YEAST	Probable ATP-dependent kinase TDA10	0.989	290
sp|Q08299|ENB1_YEAST	Siderophore iron transporter ENB1	0.988	606
sp|P19262|ODO2_YEAST	Dihydrolipoyllysine-residue succinyltransferase component of 2-oxoglutarate dehydrogenase complex, mitochondrial	0.987	463
sp|P38986|ASPG1_YEAST	L-asparaginase 1	0.986	381
sp|P25366|OCA4_YEAST	Protein OCA4	0.986	362
sp|P36002|PTK1_YEAST	Serine/threonine-protein kinase PTK1/STK1	0.986	662
sp|P53845|YIF1_YEAST	Protein transport protein YIF1	0.979	314
sp|P32794|AFG2_YEAST	ATPase family gene 2 protein	0.978	780
sp|P36016|LHS1_YEAST	Heat shock protein 70 homolog LHS1	0.977	881
sp|P38295|MCFS2_YEAST	Medium-chain fatty acid ethyl ester synthase/esterase 2	0.973	451
sp|Q06991|PUN1_YEAST	Protein PUN1	0.972	263
sp|P47035|NET1_YEAST	Nucleolar protein NET1	0.971	1189
sp|P40422|RPAB4_YEAST	DNA-directed RNA polymerases I, II, and III subunit RPABC4	0.967	70
sp|P32914|SPT4_YEAST	Transcription elongation factor SPT4	0.966	102
sp|P29055|TF2B_YEAST	Transcription initiation factor IIB	0.962	345
sp|Q00772|SLT2_YEAST	Mitogen-activated protein kinase SLT2/MPK1	0.961	484
sp|P43321|SMD3_YEAST	Small nuclear ribonucleoprotein Sm D3	0.961	101
sp|P40030|ERG28_YEAST	Ergosterol biosynthetic protein 28	0.956	148
sp|P32377|MVD1_YEAST	Diphosphomevalonate decarboxylase	1	396
sp|P42941|SERB_YEAST	Phosphoserine phosphatase	0.99	309
sp|Q03559|YM8V_YEAST	Uncharacterized protein YMR295C	1	197
sp|P49435|APT1_YEAST	Adenine phosphoribosyltransferase 1	1	187
tr|B3LID9|B3LID9_YEAS1	Pyruvate decarboxylase isozyme	1	563
sp|P05743|RL26A_YEAST	60S ribosomal protein L26-A	1	127
sp|P41058|RS29B_YEAST	40S ribosomal protein S29-B	0.998	56
sp|P32803|EMP24_YEAST	Endosomal protein P24B	1	203
sp|P49089|ASNS1_YEAST	Asparagine synthetase [glutamine-hydrolyzing] 1	1	572
sp|P46784|RS10B_YEAST	40S ribosomal protein S10-B	1	105
sp|A6ZN26|EIF3C_YEAS7	Eukaryotic translation initiation factor 3 subunit C	1	812
sp|P06169|PDC1_YEAST	Pyruvate decarboxylase isozyme 1	1	563
sp|P32366|VA0D_YEAST	V-type proton ATPase subunit d	1	345
sp|P32598|PP12_YEAST	Serine/threonine-protein phosphatase PP1-2	1	312
sp|P40319|ELO3_YEAST	Elongation of fatty acids protein 3	1	345
sp|Q07381|TSR1_YEAST	Ribosome biogenesis protein TSR1	0.996	788
sp|A6ZT71|SOL3_YEAS7	6-phosphogluconolactonase 3	1	249
sp|P02994|EF1A_YEAST	Elongation factor 1-alpha	1	458
sp|P47176|BCA2_YEAST	Branched-chain-amino-acid aminotransferase, cytosolic	1	376
sp|Q03640|TCB3_YEAST	Tricalbin-3	1	1545
sp|P41819|DIM1_YEAST	Dimethyladenosine transferase	0.999	318
sp|P25385|BOS1_YEAST	Protein transport protein BOS1	0.992	244
sp|P33331|NTF2_YEAST	Nuclear transport factor 2	1	125
sp|P38620|KPR2_YEAST	Ribose-phosphate pyrophosphokinase 2	0.995	318
sp|P47120|DOHH_YEAST	Deoxyhypusine hydroxylase	1	325
tr|A6ZSK3|A6ZSK3_YEAS7	Inosine-5'-monophosphate dehydrogenase	1	523
sp|P0CX51|RS16A_YEAST	40S ribosomal protein S16-A	1	143
sp|P20459|IF2A_YEAST	Eukaryotic translation initiation factor 2 subunit alpha	1	304
sp|P25386|USO1_YEAST	Intracellular protein transport protein USO1	0.999	1790
sp|P02293|H2B1_YEAST	Histone H2B.1	1	131
sp|Q08972|NEW1_YEAST	[NU+] prion formation protein 1	1	1196
sp|P0CX23|RL20A_YEAST	60S ribosomal protein L20-A	1	172
sp|A6ZR27|ALDH5_YEAS7	Aldehyde dehydrogenase 5, mitochondrial	1	520
sp|P16649|TUP1_YEAST	General transcriptional corepressor TUP1	1	713
sp|P28272|PYRD_YEAST	Dihydroorotate dehydrogenase (fumarate)	1	314
sp|P38788|SSZ1_YEAST	Ribosome-associated complex subunit SSZ1	1	538
sp|Q03305|RMT2_YEAST	Arginine N-methyltransferase 2	0.99	412
sp|A6ZMK5|EIF3I_YEAS7	Eukaryotic translation initiation factor 3 subunit I	1	347
sp|P26637|SYLC_YEAST	Leucine--tRNA ligase, cytoplasmic	1	1090
sp|Q01855|RS15_YEAST	40S ribosomal protein S15	1	142
sp|P0CX84|RL35A_YEAST	60S ribosomal protein L35-A	1	120
sp|P09624|DLDH_YEAST	Dihydrolipoyl dehydrogenase, mitochondrial	1	499
sp|P0CX49|RL18A_YEAST	60S ribosomal protein L18-A	1	186
sp|P05626|ATPF_YEAST	ATP synthase subunit 4, mitochondrial	0.99	244
sp|Q07623|NOP6_YEAST	Nucleolar protein 6	1	225
sp|A6ZVM6|NCB5R_YEAS7	NADH-cytochrome b5 reductase 1	1	284
sp|P16861|K6PF1_YEAST	6-phosphofructokinase subunit alpha	1	987
tr|A6ZYU2|A6ZYU2_YEAS7	Arginyl-tRNA synthetase	1	607
sp|Q03690|TIF31_YEAST	Clustered mitochondria protein 1	1	1277
sp|A6ZPE5|NOP58_YEAS7	Nucleolar protein 58	1	511
sp|P24280|SEC14_YEAST	SEC14 cytosolic factor	1	304
sp|P38779|CIC1_YEAST	Proteasome-interacting protein CIC1	1	376
sp|P28273|OPLA_YEAST	5-oxoprolinase	0.959	1286
sp|P48606|TBCA_YEAST	Tubulin-specific chaperone A	0.99	106
sp|A7A0P8|DRS1_YEAS7	ATP-dependent RNA helicase DRS1	1	754
sp|P04650|RL39_YEAST	60S ribosomal protein L39	1	51
sp|P05319|RLA2_YEAST	60S acidic ribosomal protein P2-alpha	1	106
sp|P32324|EF2_YEAST	Elongation factor 2	1	842
sp|P06105|SC160_YEAST	Protein SCP160	1	1222
sp|P05739|RL6B_YEAST	60S ribosomal protein L6-B	1	176
sp|P33322|CBF5_YEAST	H/ACA ribonucleoprotein complex subunit 4	1	483
sp|P02992|EFTU_YEAST	Elongation factor Tu, mitochondrial	1	437
sp|P09064|IF2B_YEAST	Eukaryotic translation initiation factor 2 subunit beta	1	285
sp|P40185|MMF1_YEAST	Protein MMF1, mitochondrial	1	145
sp|P38069|MNN2_YEAST	Alpha-1,2-mannosyltransferase MNN2	0.99	597
sp|P23254|TKT1_YEAST	Transketolase 1	1	680
sp|P10964|RPA1_YEAST	DNA-directed RNA polymerase I subunit RPA190	1	1664
sp|P41807|VATH_YEAST	V-type proton ATPase subunit H	1	478
sp|P38250|IST2_YEAST	Increased sodium tolerance protein 2	0.999	946
sp|P31412|VATC_YEAST	V-type proton ATPase subunit C	1	392
sp|P32529|RPA12_YEAST	DNA-directed RNA polymerase I subunit RPA12	0.99	125
sp|Q08245|ZEO1_YEAST	Protein ZEO1	1	113
sp|P53742|NOG2_YEAST	Nucleolar GTP-binding protein 2	0.99	486
sp|P27476|NSR1_YEAST	Nuclear localization sequence-binding protein	1	414
sp|P47018|MTC1_YEAST	Maintenance of telomere capping protein 1	1	478
sp|P19211|IF5A2_YEAST	Eukaryotic translation initiation factor 5A-2	1	157
sp|P53551|H1_YEAST	Histone H1	0.99	258
sp|A6ZRX0|DBP2_YEAS7	ATP-dependent RNA helicase DBP2	1	546
sp|P54861|DNM1_YEAST	Dynamin-related protein DNM1	1	757
sp|P47083|MPP10_YEAST	U3 small nucleolar RNA-associated protein MPP10	1	593
sp|P32842|VATL2_YEAST	V-type proton ATPase subunit c'	0.99	164
sp|Q12672|RL21B_YEAST	60S ribosomal protein L21-B	1	160
sp|P12904|AAKG_YEAST	5'-AMP-activated protein kinase subunit gamma	1	322
sp|P05744|RL33A_YEAST	60S ribosomal protein L33-A	1	107
sp|P26785|RL16B_YEAST	60S ribosomal protein L16-B	1	198
sp|Q03835|GLRX3_YEAST	Monothiol glutaredoxin-3	1	285
sp|P21524|RIR1_YEAST	Ribonucleoside-diphosphate reductase large chain 1	1	888
sp|P40991|NOP2_YEAST	Putative ribosomal RNA methyltransferase Nop2	1	618
sp|A6ZKR5|HEK2_YEAS7	Heterogeneous nuclear rnp K-like protein 2	1	381
sp|P05318|RLA1_YEAST	60S acidic ribosomal protein P1-alpha	1	106
sp|P20049|TYR1_YEAST	Prephenate dehydrogenase [NADP(+)]	0.99	452
sp|P14120|RL30_YEAST	60S ribosomal protein L30	1	105
sp|P19158|IRA2_YEAST	Inhibitory regulator protein IRA2	0.993	3079
sp|P04449|RL24A_YEAST	60S ribosomal protein L24-A	1	155
sp|P25605|ILV6_YEAST	Acetolactate synthase small subunit, mitochondrial	1	309
sp|A6ZTW2|SHE10_YEAS7	Sensitivity to high expression protein 10	0.99	577
sp|P32579|SUA5_YEAST	tRNA threonylcarbamoyladenosine biosynthesis protein SUA5	0.966	426
sp|P20604|PP11_YEAST	Serine/threonine-protein phosphatase PP1-1	0.994	311
sp|P0CX55|RS18A_YEAST	40S ribosomal protein S18-A	1	146
sp|P41057|RS29A_YEAST	40S ribosomal protein S29-A	1	56
sp|P53221|RL26B_YEAST	60S ribosomal protein L26-B	1	127
sp|P02407|RS17A_YEAST	40S ribosomal protein S17-A	1	136
sp|P39938|RS26A_YEAST	40S ribosomal protein S26-A	1	119
sp|P38623|RCK2_YEAST	Serine/threonine-protein kinase RCK2	0.956	610
sp|P10659|METK1_YEAST	S-adenosylmethionine synthase 1	1	382
tr|A6ZVL6|A6ZVL6_YEAS7	DL-glycerol-3-phosphatase	1	271
sp|P40212|RL13B_YEAST	60S ribosomal protein L13-B	1	199
sp|P0CX37|RS6A_YEAST	40S ribosomal protein S6-A	1	236
sp|P39954|SAHH_YEAST	Adenosylhomocysteinase	1	449
sp|P33775|PMT1_YEAST	Dolichyl-phosphate-mannose--protein mannosyltransferase 1	1	817
sp|P32895|KPR1_YEAST	Ribose-phosphate pyrophosphokinase 1	0.998	427
sp|P00927|THDH_YEAST	Threonine dehydratase, mitochondrial	1	576
tr|B5VL65|B5VL65_YEAS6	YJL109Cp-like protein	1	1769
sp|Q06679|UTP4_YEAST	U3 small nucleolar RNA-associated protein 4	0.994	776
sp|P07245|C1TC_YEAST	C-1-tetrahydrofolate synthase, cytoplasmic	1	946
sp|P46990|RL17B_YEAST	60S ribosomal protein L17-B	1	184
sp|P32835|GSP1_YEAST	GTP-binding nuclear protein GSP1/CNR1	1	219
sp|P13298|PYRE_YEAST	Orotate phosphoribosyltransferase 1	1	226
sp|Q08965|BMS1_YEAST	Ribosome biogenesis protein BMS1	1	1183
sp|P00958|SYMC_YEAST	Methionine--tRNA ligase, cytoplasmic	1	751
sp|P53893|RIA1_YEAST	Ribosome assembly protein 1	0.999	1110
sp|P38625|GUAA_YEAST	GMP synthase [glutamine-hydrolyzing]	1	525
sp|P32861|UGPA1_YEAST	UTP--glucose-1-phosphate uridylyltransferase	1	499
sp|P30822|XPO1_YEAST	Exportin-1	1	1084
sp|P32386|YBT1_YEAST	ATP-dependent bile acid permease	1	1661
sp|Q12349|ATP14_YEAST	ATP synthase subunit H, mitochondrial	0.999	124
sp|Q12091|DAP1_YEAST	Damage response protein 1	0.99	152
sp|P53883|NOP13_YEAST	Nucleolar protein 13	1	403
sp|P53738|TR112_YEAST	Multifunctional methyltransferase subunit TRM112	0.973	135
tr|B3LI06|B3LI06_YEAS1	Bacterial hemoglobin	1	399
sp|P47143|ADK_YEAST	Adenosine kinase	1	340
sp|P10622|RLA3_YEAST	60S acidic ribosomal protein P1-beta	0.99	106
sp|A6ZPB3|CAF20_YEAS7	Cap-associated protein CAF20	0.987	161
sp|P52286|SKP1_YEAST	Suppressor of kinetochore protein 1	1	194
sp|P20051|PYRC_YEAST	Dihydroorotase	1	364
sp|P53900|PFD4_YEAST	Prefoldin subunit 4	0.997	129
sp|A7A0V3|RSSA2_YEAS7	40S ribosomal protein S0-B	1	252
sp|A7A1W1|RS3A1_YEAS7	40S ribosomal protein S1-A	1	255
sp|P26784|RL16A_YEAST	60S ribosomal protein L16-A	1	199
sp|P06367|RS14A_YEAST	40S ribosomal protein S14-A	1	137
sp|P0CX82|RL19A_YEAST	60S ribosomal protein L19-A	1	189
sp|A6ZT99|NACA_YEAS7	Nascent polypeptide-associated complex subunit alpha	1	174
sp|P22217|TRX1_YEAST	Thioredoxin-1	1	103
sp|P26321|RL5_YEAST	60S ribosomal protein L5	1	297
sp|P38011|GBLP_YEAST	Guanine nucleotide-binding protein subunit beta-like protein	1	319
sp|P33330|SERC_YEAST	Phosphoserine aminotransferase	1	395
sp|P19454|CSK22_YEAST	Casein kinase II subunit alpha'	1	339
sp|P23644|TOM40_YEAST	Mitochondrial import receptor subunit TOM40	0.99	387
sp|P10507|MPPB_YEAST	Mitochondrial-processing peptidase subunit beta	0.99	462
sp|P0CX33|RS30A_YEAST	40S ribosomal protein S30-A	1	63
sp|P05756|RS13_YEAST	40S ribosomal protein S13	1	151
sp|P12754|EI2BD_YEAST	Translation initiation factor eIF-2B subunit delta	1	651
sp|Q07478|SUB2_YEAST	ATP-dependent RNA helicase SUB2	1	446
sp|P37262|SOL2_YEAST	6-phosphogluconolactonase-like protein 2	0.99	315
sp|P0C0W9|RL11A_YEAST	60S ribosomal protein L11-A	1	174
sp|P32337|IMB3_YEAST	Importin subunit beta-3	1	1089
sp|P35176|CYPD_YEAST	Peptidyl-prolyl cis-trans isomerase D	1	225
sp|Q04344|HNT1_YEAST	Hit family protein 1	1	158
sp|P32472|FKBP2_YEAST	Peptidyl-prolyl cis-trans isomerase FPR2	1	135
sp|A6ZMA9|ERB1_YEAS7	Ribosome biogenesis protein ERB1	1	807
sp|A6ZT54|CRP1_YEAS7	Cruciform DNA-recognizing protein 1	1	465
sp|P32264|PROB_YEAST	Glutamate 5-kinase	1	428
sp|P53868|ALG9_YEAST	Alpha-1,2-mannosyltransferase ALG9	0.997	555
tr|A6ZZQ6|A6ZZQ6_YEAS7	Aldolase	1	359
sp|P32178|CHMU_YEAST	Chorismate mutase	1	256
sp|P51402|RL37B_YEAST	60S ribosomal protein L37-B	0.959	88
sp|Q12160|YP063_YEAST	Uncharacterized protein YPR063C	0.99	140
sp|P32806|GYP6_YEAST	GTPase-activating protein GYP6	0.961	458
sp|P32588|PUB1_YEAST	Nuclear and cytoplasmic polyadenylated RNA-binding protein PUB1	1	453
sp|Q12117|MRH1_YEAST	Protein MRH1	1	320
sp|P11353|HEM6_YEAST	Coproporphyrinogen-III oxidase	1	328
sp|P0CX43|RL1A_YEAST	60S ribosomal protein L1-A	1	217
sp|P09436|SYIC_YEAST	Isoleucine--tRNA ligase, cytoplasmic	1	1072
sp|P50095|IMDH3_YEAST	Inosine-5'-monophosphate dehydrogenase 3	1	523
sp|P53235|EIF2A_YEAST	Eukaryotic translation initiation factor 2A	1	642
sp|P10664|RL4A_YEAST	60S ribosomal protein L4-A	1	362
sp|P49626|RL4B_YEAST	60S ribosomal protein L4-B	1	362
sp|P32769|HBS1_YEAST	Elongation factor 1 alpha-like protein	1	611
sp|A6ZL22|ECM33_YEAS7	Cell wall protein ECM33	1	429
sp|P05317|RLA0_YEAST	60S acidic ribosomal protein P0	1	312
sp|P26783|RS5_YEAST	40S ribosomal protein S5	1	225
sp|P0CX45|RL2A_YEAST	60S ribosomal protein L2-A	1	254
sp|O13516|RS9A_YEAST	40S ribosomal protein S9-A	1	197
sp|P38701|RS20_YEAST	40S ribosomal protein S20	1	121
sp|P16521|EF3A_YEAST	Elongation factor 3A	1	1044
sp|P11484|HSP75_YEAST	Heat shock protein SSB1	1	613
sp|P05750|RS3_YEAST	40S ribosomal protein S3	1	240
sp|P25443|RS2_YEAST	40S ribosomal protein S2	1	254
tr|B3LSD1|B3LSD1_YEAS1	60S ribosomal protein L27	1	162
sp|P0CX53|RL12A_YEAST	60S ribosomal protein L12-A	1	165
sp|P16550|APA1_YEAST	Protein APA1	1	321
sp|P07280|RS19A_YEAST	40S ribosomal protein S19-A	1	144
sp|Q02326|RL6A_YEAST	60S ribosomal protein L6-A	1	176
sp|P38061|RL32_YEAST	60S ribosomal protein L32	1	130
sp|P04147|PABP_YEAST	Polyadenylate-binding protein, cytoplasmic and nuclear	1	577
sp|P0CX29|RS23A_YEAST	40S ribosomal protein S23-A	1	145
sp|P49017|COQ5_YEAST	2-methoxy-6-polyprenyl-1,4-benzoquinol methylase, mitochondrial	0.992	307
sp|P14126|RL3_YEAST	60S ribosomal protein L3	1	387
sp|P00815|HIS2_YEAST	Histidine biosynthesis trifunctional protein	1	799
sp|P02406|RL28_YEAST	60S ribosomal protein L28	1	149
sp|P36421|SYYC_YEAST	Tyrosine--tRNA ligase, cytoplasmic	1	394
sp|P06208|LEU1_YEAST	2-isopropylmalate synthase	1	619
sp|P0C0W1|RS22A_YEAST	40S ribosomal protein S22-A	1	130
sp|P0CX47|RS11A_YEAST	40S ribosomal protein S11-A	1	156
sp|P38197|YBD6_YEAST	UPF0001 protein YBL036C	0.99	257
sp|A6ZWL1|NACB1_YEAS7	Nascent polypeptide-associated complex subunit beta-1	1	157
sp|P53909|ADE_YEAST	Adenine deaminase	1	347
tr|B3LMV1|B3LMV1_YEAS1	Urea amidolyase	1	1835
sp|P00942|TPIS_YEAST	Triosephosphate isomerase	1	248
sp|P48589|RS12_YEAST	40S ribosomal protein S12	1	143
sp|P32911|SUI1_YEAST	Eukaryotic translation initiation factor eIF-1	1	108
sp|P00127|QCR6_YEAST	Cytochrome b-c1 complex subunit 6	0.99	147
sp|P32634|PMD1_YEAST	Negative regulator of sporulation PMD1	0.989	1753
sp|A6ZUC0|SDS23_YEAS7	Protein SDS23	0.99	527
sp|P43609|RSC8_YEAST	Chromatin structure-remodeling complex protein RSC8	0.999	557
sp|P38555|YPT31_YEAST	GTP-binding protein YPT31/YPT8	1	223
sp|P35691|TCTP_YEAST	Translationally-controlled tumor protein homolog	1	167
sp|P10962|MAK16_YEAST	Protein MAK16	0.998	306
sp|P32621|GDA1_YEAST	Guanosine-diphosphatase	0.95	518
sp|O14455|RL36B_YEAST	60S ribosomal protein L36-B	1	100
sp|P32466|HXT3_YEAST	Low-affinity glucose transporter HXT3	1	567
sp|P27810|KTR1_YEAST	Alpha-1,2 mannosyltransferase KTR1	0.99	393
sp|P48836|VATG_YEAST	V-type proton ATPase subunit G	1	114
sp|P0CX41|RL23A_YEAST	60S ribosomal protein L23-A	1	137
sp|P49167|RL38_YEAST	60S ribosomal protein L38	1	78
sp|P36013|MAOM_YEAST	NAD-dependent malic enzyme, mitochondrial	1	669
sp|P0CX31|RS24A_YEAST	40S ribosomal protein S24-A	1	135
sp|Q03973|HMO1_YEAST	High mobility group protein 1	1	246
tr|G2WIM3|G2WIM3_YEASK	Ribosomal protein L15	1	204
sp|P05749|RL22A_YEAST	60S ribosomal protein L22-A	1	121
sp|P0CX27|RL44A_YEAST	60S ribosomal protein L42-A	1	106
sp|P40348|RFC2_YEAST	Replication factor C subunit 2	0.977	353
sp|A6ZL85|MAK5_YEAS7	ATP-dependent RNA helicase MAK5	0.996	769
sp|P53379|MKC7_YEAST	Aspartic proteinase MKC7	1	596
sp|P05740|RL17A_YEAST	60S ribosomal protein L17-A	1	184
sp|P28000|RPAC2_YEAST	DNA-directed RNA polymerases I and III subunit RPAC2	1	142
sp|P53849|GIS2_YEAST	Zinc finger protein GIS2	1	153
sp|P36105|RL14A_YEAST	60S ribosomal protein L14-A	1	138
sp|P39676|FHP_YEAST	Flavohemoprotein	1	399
sp|P0CX35|RS4A_YEAST	40S ribosomal protein S4-A	1	261
sp|P26786|RS7A_YEAST	40S ribosomal protein S7-A	1	190
sp|P07264|LEUC_YEAST	3-isopropylmalate dehydratase	1	779
sp|P35997|RS27_YEAST	40S ribosomal protein S27-A	1	82
sp|P0C0T4|RS25B_YEAST	40S ribosomal protein S25-B	1	108
sp|P05738|RL9A_YEAST	60S ribosomal protein L9-A	1	191
sp|Q04178|HPRT_YEAST	Hypoxanthine-guanine phosphoribosyltransferase	1	221
sp|P07273|TFS2_YEAST	Transcription elongation factor S-II	0.99	309
sp|Q02793|SKI8_YEAST	Antiviral protein SKI8	0.99	397
sp|Q3E754|RS21B_YEAST	40S ribosomal protein S21-B	1	87
sp|P20435|RPAB2_YEAST	DNA-directed RNA polymerases I, II, and III subunit RPABC2	0.99	155
sp|P32471|EF1B_YEAST	Elongation factor 1-beta	1	206
sp|P14922|CYC8_YEAST	General transcriptional corepressor CYC8	0.999	966
tr|A6ZM10|A6ZM10_YEAS7	Inosine-5'-monophosphate dehydrogenase	1	524
sp|P18562|UPP_YEAST	Uracil phosphoribosyltransferase	1	216
sp|P41805|RL10_YEAST	60S ribosomal protein L10	1	221
sp|P04456|RL25_YEAST	60S ribosomal protein L25	1	142
sp|P0CX39|RS8A_YEAST	40S ribosomal protein S8-A	1	200
sp|A6ZYC3|TRM82_YEAS7	tRNA (guanine-N(7)-)-methyltransferase subunit TRM82	1	444
sp|P05737|RL7A_YEAST	60S ribosomal protein L7-A	1	244
sp|P02400|RLA4_YEAST	60S acidic ribosomal protein P2-beta	1	110
sp|P14540|ALF_YEAST	Fructose-bisphosphate aldolase	1	359
sp|P87108|TIM10_YEAST	Mitochondrial import inner membrane translocase subunit TIM10	0.99	93
tr|G2WP76|G2WP76_YEASK	K7_Ypl105cp	1	849
sp|P0C0V8|RS21A_YEAST	40S ribosomal protein S21-A	1	87
sp|P39522|ILV3_YEAST	Dihydroxy-acid dehydratase, mitochondrial	1	585
sp|P07262|DHE4_YEAST	NADP-specific glutamate dehydrogenase 1	1	454
sp|P06168|ILV5_YEAST	Ketol-acid reductoisomerase, mitochondrial	1	395
sp|P27809|KRE2_YEAST	Glycolipid 2-alpha-mannosyltransferase	1	442
sp|P38891|BCA1_YEAST	Branched-chain-amino-acid aminotransferase, mitochondrial	1	393
sp|P04046|PUR1_YEAST	Amidophosphoribosyltransferase	1	510
sp|P00498|HIS1_YEAST	ATP phosphoribosyltransferase	1	297
sp|Q06689|YL413_YEAST	Cell membrane protein YLR413W	1	675
sp|P0C0X0|RS28B_YEAST	40S ribosomal protein S28-B	1	67
sp|Q01662|AMPM1_YEAST	Methionine aminopeptidase 1	1	387
sp|A6ZM02|RS3A2_YEAS7	40S ribosomal protein S1-B	1	255
sp|P29453|RL8B_YEAST	60S ribosomal protein L8-B	1	256
sp|P05748|RL15A_YEAST	60S ribosomal protein L15-A	1	204
sp|P17076|RL8A_YEAST	60S ribosomal protein L8-A	1	256
sp|P00128|QCR7_YEAST	Cytochrome b-c1 complex subunit 7	1	127
sp|P25297|PHO84_YEAST	Inorganic phosphate transporter PHO84	0.99	587
sp|Q02753|RL21A_YEAST	60S ribosomal protein L21-A	1	160
sp|P0CX25|RL43A_YEAST	60S ribosomal protein L43-A	1	92
sp|P0C2H8|RL31A_YEAST	60S ribosomal protein L31-A	1	113
sp|P0CH08|RL401_YEAST	Ubiquitin-60S ribosomal protein L40	1	128
sp|P40525|RL34B_YEAST	60S ribosomal protein L34-B	1	121
sp|P19414|ACON_YEAST	Aconitate hydratase, mitochondrial	1	778
sp|P21264|PUR6_YEAST	Phosphoribosylaminoimidazole carboxylase	1	571
sp|P40054|SERA_YEAST	D-3-phosphoglycerate dehydrogenase 1	1	469
sp|P38836|ECM14_YEAST	Putative metallocarboxypeptidase ECM14	1	430
sp|P07244|PUR2_YEAST	Bifunctional purine biosynthetic protein ADE5,7	1	802
sp|P32476|ERG1_YEAST	Squalene monooxygenase	1	496
sp|Q12680|GLT1_YEAST	Glutamate synthase [NADH]	1	2145
sp|P39726|GCSH_YEAST	Glycine cleavage system H protein, mitochondrial	1	170
sp|P32469|DPH5_YEAST	Diphthine synthase	1	300
sp|P22146|GAS1_YEAST	1,3-beta-glucanosyltransferase GAS1	1	559
sp|A6ZRM0|PURA_YEAS7	Adenylosuccinate synthetase	1	433
sp|P05759|RS27A_YEAST	Ubiquitin-40S ribosomal protein S31	1	152
sp|P46971|PMT4_YEAST	Dolichyl-phosphate-mannose--protein mannosyltransferase 4	1	762
sp|P38972|PUR4_YEAST	Phosphoribosylformylglycinamidine synthase	1	1358
tr|C7GP14|C7GP14_YEAS2	Fba1p	1	359
sp|Q05911|PUR8_YEAST	Adenylosuccinate lyase	1	482
sp|P27616|PUR7_YEAST	Phosphoribosylaminoimidazole-succinocarboxamide synthase	1	306
sp|Q02046|MTD1_YEAST	Methylenetetrahydrofolate dehydrogenase [NAD(+)]	1	320
tr|A7A0W4|A7A0W4_YEAS7	Serine hydroxymethyltransferase	1	469
sp|P37291|GLYC_YEAST	Serine hydroxymethyltransferase, cytosolic	1	469
sp|P32288|GLNA_YEAST	Glutamine synthetase	1	370
sp|P38009|PUR92_YEAST	Bifunctional purine biosynthesis protein ADE17	1	592

## Sheet: 9hiTRAQBR1-Quantified
Proteomic analysis identifies of markers of exposure to cadmium sulphide quantum dots (CdS QDs) Valentina Gallo, Vaibhav Srivastava, Vincent Bulone, Zappettini Andrea, Villani Marco, Nelson Marmiroli, Marta Marmiroli Supplementary Table 3: List of all unique proteins quantified by iTRAQ experiments at 9hrs from the first biological replicate (BR1) of S.cerevisiae treated with CdS QDs
Protein_Name	Protein_Annotation	Protein_Probability	Protein length (AA)	libra-114.0ratio	libra-115.0ratio	libra-116.0ratio	libra-117.0ratio
sp|P53914|KRE33_YEAST	UPF0202 protein KRE33	1	1056	0.1	0.1	0.13	0.47
sp|P53303|ZPR1_YEAST	Zinc finger protein ZPR1	1	486	0.11	0.12	0.13	0.47
sp|P09734|TBA3_YEAST	Tubulin alpha-3 chain	1	445	0.13	0.14	0.17	0.53
sp|P08536|MET3_YEAST	Sulfate adenylyltransferase	1	511	0.1	0.1	0.36	0.38	libra-114.0ratio		Control
sp|P38817|GGA2_YEAST	ADP-ribosylation factor-binding protein GGA2	1	585	0.13	0.13	0.14	0.46	libra-115.0ratio		Nystatin
tr|A7A0T4|A7A0T4_YEAS7	5-aminoimidazole-4-carboxamide ribonucleotide (AICAR) transformylase/IMP cyclohydrolase	1	591	0.1	0.12	0.35	0.35	libra-116.0ratio		QDs
sp|P32353|ERG3_YEAST	C-5 sterol desaturase	1	365	0.12	0.12	0.33	0.35	libra-117.0ratio		Nystatin+QDS
sp|P50861|RIB4_YEAST	6,7-dimethyl-8-ribityllumazine synthase	1	169	0.12	0.18	0.18	0.35
sp|P32465|HXT1_YEAST	Low-affinity glucose transporter HXT1	0.99	570	0.11	0.19	0.36	0.31
sp|Q12125|GET4_YEAST	Golgi to ER traffic protein 4	1	312	0.16	0.16	0.16	0.44
sp|Q03532|HAS1_YEAST	ATP-dependent RNA helicase HAS1	1	505	0.16	0.15	0.16	0.44
sp|Q00764|TPS1_YEAST	Alpha,alpha-trehalose-phosphate synthase [UDP-forming] 56 kDa subunit	1	495	0.14	0.14	0.29	0.37
sp|P05374|CHO2_YEAST	Phosphatidylethanolamine N-methyltransferase	1	869	0.13	0.12	0.35	0.34
sp|A6ZKL2|AMPM2_YEAS7	Methionine aminopeptidase 2	1	421	0.16	0.17	0.18	0.41
sp|P38616|YGP1_YEAST	Protein YGP1	0.99	354	0.14	0.19	0.32	0.35
sp|P53912|YNN4_YEAST	Uncharacterized protein YNL134C	1	376	0.15	0.18	0.27	0.36
sp|P38143|GPX2_YEAST	Glutathione peroxidase 2	1	162	0.16	0.19	0.22	0.38
sp|P17709|HXKG_YEAST	Glucokinase-1	1	500	0.14	0.14	0.34	0.33
sp|P32419|MDHP_YEAST	Malate dehydrogenase, peroxisomal	1	343	0.17	0.18	0.19	0.4
sp|P32463|ACPM_YEAST	Acyl carrier protein, mitochondrial	1	125	0.16	0.16	0.18	0.37
sp|P40495|LYS12_YEAST	Homoisocitrate dehydrogenase, mitochondrial	1	371	0.16	0.19	0.24	0.36
sp|P39931|SS120_YEAST	Protein SSP120	1	234	0.16	0.18	0.17	0.36
sp|P0C2J4|YL21A_YEAST	Transposon Ty2-LR1 Gag polyprotein	1	438	0.15	0.16	0.35	0.33
sp|P40029|MSRA_YEAST	Peptide methionine sulfoxide reductase	1	184	0.17	0.17	0.28	0.36
sp|P38911|FKBP3_YEAST	FK506-binding nuclear protein	1	411	0.17	0.16	0.18	0.35
sp|P53183|YGD9_YEAST	Putative uncharacterized oxidoreductase YGL039W	0.999	348	0.18	0.19	0.25	0.37
sp|P15992|HSP26_YEAST	Heat shock protein 26	1	214	0.15	0.14	0.36	0.3
sp|P38288|TOS1_YEAST	Protein TOS1	1	455	0.16	0.18	0.34	0.32
sp|P06106|MET17_YEAST	Protein MET17	1	444	0.16	0.15	0.33	0.32
sp|P38628|AGM1_YEAST	Phosphoacetylglucosamine mutase	1	557	0.18	0.18	0.23	0.36
sp|P25644|PAT1_YEAST	DNA topoisomerase 2-associated protein PAT1	0.988	796	0.18	0.19	0.2	0.36
sp|P05318|RLA1_YEAST	60S acidic ribosomal protein P1-alpha	1	106	0.19	0.19	0.18	0.38
sp|P32795|YME1_YEAST	Mitochondrial inner membrane i-AAA protease supercomplex subunit YME1	0.996	747	0.19	0.21	0.23	0.37
sp|P39993|GEA2_YEAST	ARF guanine-nucleotide exchange factor 2	0.996	1459	0.18	0.22	0.24	0.35
sp|P53066|YGZ2_YEAST	Ankyrin repeat-containing protein YGL242C	1	181	0.17	0.2	0.18	0.33
sp|P46367|ALDH4_YEAST	Potassium-activated aldehyde dehydrogenase, mitochondrial	1	519	0.16	0.2	0.31	0.31
sp|Q00055|GPD1_YEAST	Glycerol-3-phosphate dehydrogenase [NAD(+)] 1	1	391	0.15	0.21	0.32	0.29
sp|Q12044|RCN2_YEAST	Regulator of calcineurin 2	0.99	265	0.17	0.15	0.37	0.32
sp|Q12068|GRE2_YEAST	NADPH-dependent methylglyoxal reductase GRE2	0.982	342	0.17	0.18	0.33	0.32
sp|P37012|PGM2_YEAST	Phosphoglucomutase-2	0.999	569	0.17	0.2	0.31	0.32
sp|P10591|HSP71_YEAST	Heat shock protein SSA1	1	642	0.16	0.16	0.34	0.3
sp|P35719|MRP8_YEAST	Uncharacterized protein MRP8	1	219	0.16	0.22	0.29	0.3
sp|A6ZXG9|DHH1_YEAS7	ATP-dependent RNA helicase DHH1	1	506	0.15	0.16	0.3	0.28
sp|P33416|HSP78_YEAST	Heat shock protein 78, mitochondrial	1	811	0.19	0.2	0.24	0.35
sp|P40159|YNU8_YEAST	Uncharacterized protein YNL208W	1	199	0.18	0.18	0.29	0.33
sp|P32352|ERG2_YEAST	C-8 sterol isomerase	1	222	0.18	0.19	0.21	0.33
sp|P02829|HSP82_YEAST	ATP-dependent molecular chaperone HSP82	1	709	0.17	0.15	0.35	0.31
sp|P40989|FKS2_YEAST	1,3-beta-glucan synthase component GSC2	1	1895	0.17	0.18	0.33	0.31
sp|P07267|CARP_YEAST	Saccharopepsin	1	405	0.17	0.18	0.32	0.31
sp|P53723|YN8B_YEAST	UPF0674 endoplasmic reticulum membrane protein YNR021W	0.99	404	0.16	0.26	0.26	0.29
sp|P32590|HSP79_YEAST	Heat shock protein homolog SSE2	1	693	0.2	0.19	0.22	0.36
sp|P39533|ACON2_YEAST	Probable aconitate hydratase 2	1	789	0.19	0.19	0.24	0.34
sp|P25560|RER1_YEAST	Protein RER1	1	188	0.19	0.2	0.21	0.34
sp|P31373|CYS3_YEAST	Cystathionine gamma-lyase	1	394	0.18	0.2	0.28	0.32
sp|P24276|SSD1_YEAST	Protein SSD1	1	1250	0.17	0.21	0.3	0.3
sp|Q05515|SVF1_YEAST	Survival factor 1	1	481	0.17	0.18	0.28	0.3
sp|P35179|SC61G_YEAST	Protein transport protein SSS1	0.998	80	0.16	0.13	0.3	0.28
sp|P19358|METK2_YEAST	S-adenosylmethionine synthase 2	1	384	0.16	0.23	0.29	0.28
sp|P25375|PRTD_YEAST	Saccharolysin	1	712	0.16	0.25	0.28	0.28
sp|Q12486|YOR31_YEAST	Putative uncharacterized hydrolase YOR131C	0.99	218	0.2	0.21	0.22	0.35
sp|A6ZRK4|BLH1_YEAS7	Cysteine proteinase 1, mitochondrial	1	483	0.19	0.2	0.26	0.33
sp|Q04080|GPI17_YEAST	GPI transamidase component GPI17	1	534	0.19	0.21	0.24	0.33
sp|Q12452|ERG27_YEAST	3-keto-steroid reductase	0.99	347	0.18	0.19	0.31	0.31
sp|P32860|NFU1_YEAST	NifU-like protein, mitochondrial	1	256	0.18	0.22	0.29	0.31
sp|P47169|MET5_YEAST	Sulfite reductase [NADPH] subunit beta	1	1442	0.18	0.2	0.29	0.31
sp|A6ZZH2|MCR1_YEAS7	NADH-cytochrome b5 reductase 2	1	302	0.18	0.25	0.26	0.31
sp|P37898|AAP1_YEAST	Alanine/arginine aminopeptidase	1	856	0.16	0.24	0.3	0.27
sp|P22517|KCC2_YEAST	Calcium/calmodulin-dependent protein kinase II	1	447	0.18	0.18	0.34	0.3
sp|P34227|PRX1_YEAST	Mitochondrial peroxiredoxin PRX1	1	261	0.18	0.18	0.33	0.3
sp|P16474|GRP78_YEAST	78 kDa glucose-regulated protein homolog	1	682	0.18	0.18	0.32	0.3
sp|P34760|TSA1_YEAST	Peroxiredoxin TSA1	1	196	0.18	0.19	0.31	0.3
sp|P39742|SEC72_YEAST	Translocation protein SEC72	0.989	193	0.18	0.16	0.31	0.3
sp|P32599|FIMB_YEAST	Fimbrin	1	642	0.18	0.22	0.28	0.3
sp|A6ZKR5|HEK2_YEAS7	Heterogeneous nuclear rnp K-like protein 2	1	381	0.21	0.2	0.2	0.35
sp|P38715|GRE3_YEAST	NADPH-dependent aldose reductase GRE3	1	327	0.19	0.2	0.29	0.31
sp|P13586|ATC1_YEAST	Calcium-transporting ATPase 1	1	950	0.19	0.2	0.29	0.31
sp|P11412|G6PD_YEAST	Glucose-6-phosphate 1-dehydrogenase	1	505	0.19	0.19	0.29	0.31
sp|P43123|UAP1_YEAST	UDP-N-acetylglucosamine pyrophosphorylase	1	477	0.21	0.21	0.21	0.34
sp|P47133|EMC2_YEAST	ER membrane protein complex subunit 2	1	292	0.18	0.2	0.3	0.29
sp|P53081|NIF3_YEAST	NGG1-interacting factor 3	1	288	0.2	0.2	0.27	0.32
sp|P46992|YJR1_YEAST	Cell wall protein YJL171C	0.99	396	0.2	0.23	0.24	0.32
sp|P29311|BMH1_YEAST	Protein BMH1	1	267	0.2	0.22	0.24	0.32
sp|P39998|EDC3_YEAST	Enhancer of mRNA-decapping protein 3	1	551	0.22	0.2	0.22	0.35
sp|P35732|DEF1_YEAST	RNA polymerase II degradation factor 1	1	738	0.17	0.25	0.29	0.27
sp|A6ZUA1|DBP3_YEAS7	ATP-dependent RNA helicase DBP3	1	523	0.17	0.27	0.27	0.27
sp|Q86ZR7|YKD3A_YEAST	Putative uncharacterized hydrolase YKL033W-A	0.972	236	0.17	0.29	0.25	0.27
sp|P09232|PRTB_YEAST	Cerevisin	1	635	0.19	0.2	0.31	0.3
sp|Q07551|KAR_YEAST	NADPH-dependent alpha-keto amide reductase	1	312	0.19	0.2	0.3	0.3
sp|P15019|TAL1_YEAST	Transaldolase	1	335	0.19	0.21	0.28	0.3
sp|P52553|PFD6_YEAST	Prefoldin subunit 6	1	114	0.19	0.19	0.28	0.3
sp|Q12211|PUS1_YEAST	tRNA pseudouridine synthase 1	1	544	0.21	0.22	0.23	0.33
sp|A7A261|LSB3_YEAS7	LAS seventeen-binding protein 3	0.999	459	0.18	0.24	0.3	0.28
sp|P22803|TRX2_YEAST	Thioredoxin-2	1	104	0.18	0.24	0.29	0.28
sp|P29547|EF1G1_YEAST	Elongation factor 1-gamma 1	1	415	0.18	0.21	0.29	0.28
sp|A7A1S5|DUS3_YEAS7	tRNA-dihydrouridine(47) synthase [NAD(P)(+)]	1	668	0.2	0.2	0.3	0.31
sp|P32316|ACH1_YEAST	Acetyl-CoA hydrolase	0.99	526	0.2	0.22	0.27	0.31
sp|P40088|FTR1_YEAST	Plasma membrane iron permease	1	404	0.2	0.21	0.26	0.31
sp|P25340|ERG4_YEAST	Delta(24(24(1)))-sterol reductase	1	473	0.2	0.22	0.25	0.31
sp|P35729|NU120_YEAST	Nucleoporin NUP120	0.997	1037	0.22	0.21	0.22	0.34
sp|P32621|GDA1_YEAST	Guanosine-diphosphatase	0.95	518	0.22	0.2	0.19	0.34
sp|P00360|G3P1_YEAST	Glyceraldehyde-3-phosphate dehydrogenase 1	1	332	0.19	0.18	0.34	0.29
sp|P46985|MNN11_YEAST	Probable alpha-1,6-mannosyltransferase MNN11	1	422	0.19	0.18	0.31	0.29
sp|P53834|HCH1_YEAST	Hsp90 co-chaperone HCH1	1	153	0.19	0.22	0.3	0.29
sp|A6ZNQ1|DBP5_YEAS7	ATP-dependent RNA helicase DBP5	1	482	0.19	0.19	0.29	0.29
sp|P15731|UBC4_YEAST	Ubiquitin-conjugating enzyme E2 4	1	148	0.21	0.21	0.26	0.32
sp|Q99321|DDP1_YEAST	Diphosphoinositol polyphosphate phosphohydrolase DDP1	0.99	188	0.21	0.22	0.24	0.32
sp|P23724|PSB1_YEAST	Proteasome component C5	1	241	0.18	0.2	0.27	0.27
sp|P40991|NOP2_YEAST	Putative ribosomal RNA methyltransferase Nop2	1	618	0.22	0.2	0.21	0.33
sp|P51402|RL37B_YEAST	60S ribosomal protein L37-B	0.959	88	0.22	0.21	0.2	0.33
sp|P01095|IPB2_YEAST	Protease B inhibitors 2 and 1	1	75	0.2	0.21	0.3	0.3
sp|Q03558|OYE2_YEAST	NADPH dehydrogenase 2	1	400	0.2	0.19	0.3	0.3
sp|P53337|ERV29_YEAST	ER-derived vesicles protein ERV29	0.99	310	0.2	0.21	0.29	0.3
sp|P54115|ALDH6_YEAST	Magnesium-activated aldehyde dehydrogenase, cytosolic	1	500	0.2	0.2	0.29	0.3
sp|P31539|HS104_YEAST	Heat shock protein 104	1	908	0.2	0.2	0.29	0.3
sp|P38993|FET3_YEAST	Iron transport multicopper oxidase FET3	1	636	0.2	0.23	0.27	0.3
tr|A6ZMA0|A6ZMA0_YEAS7	Copper chaperone	1	249	0.2	0.22	0.27	0.3
sp|P28321|MGLL_YEAST	Monoglyceride lipase	0.99	313	0.2	0.21	0.26	0.3
sp|P39985|DPO5_YEAST	DNA polymerase V	1	1022	0.21	0.21	0.25	0.31
sp|P38795|NADE_YEAST	Glutamine-dependent NAD(+) synthetase	1	714	0.21	0.22	0.23	0.31
sp|Q12335|PST2_YEAST	Protoplast secreted protein 2	1	198	0.19	0.21	0.3	0.28
sp|Q04409|EMI2_YEAST	Putative glucokinase-2	1	500	0.19	0.21	0.28	0.28
sp|A6ZPJ1|EIF3B_YEAS7	Eukaryotic translation initiation factor 3 subunit B	1	765	0.22	0.2	0.22	0.32
sp|P14904|AMPL_YEAST	Vacuolar aminopeptidase 1	1	514	0.2	0.19	0.32	0.29
sp|P00812|ARGI_YEAST	Arginase	1	333	0.2	0.2	0.31	0.29
sp|Q04869|YM94_YEAST	Uncharacterized protein YMR315W	1	349	0.2	0.21	0.3	0.29
sp|P47039|BNA3_YEAST	Probable kynurenine--oxoglutarate transaminase BNA3	1	444	0.2	0.21	0.3	0.29
sp|P38886|RPN10_YEAST	26S proteasome regulatory subunit RPN10	1	268	0.2	0.22	0.29	0.29
sp|P34223|UBX1_YEAST	UBX domain-containing protein 1	1	423	0.2	0.22	0.29	0.29
sp|Q04636|POB3_YEAST	FACT complex subunit POB3	1	552	0.2	0.23	0.28	0.29
sp|P39976|DLD3_YEAST	D-lactate dehydrogenase [cytochrome] 3	1	496	0.2	0.21	0.28	0.29
sp|Q03010|UME1_YEAST	Transcriptional regulatory protein UME1	1	460	0.2	0.24	0.27	0.29
sp|P38821|DNPEP_YEAST	Aspartyl aminopeptidase 4	1	490	0.2	0.24	0.27	0.29
sp|P20840|SAG1_YEAST	Alpha-agglutinin	1	650	0.2	0.23	0.27	0.29
sp|P35189|TAF14_YEAST	Transcription initiation factor TFIID subunit 14	1	244	0.2	0.22	0.27	0.29
sp|P22202|HSP74_YEAST	Heat shock protein SSA4	1	642	0.2	0.25	0.26	0.29
sp|A6ZMG6|MYO5_YEAS7	Myosin-5	1	1219	0.21	0.23	0.26	0.3
sp|P25655|NOT1_YEAST	General negative regulator of transcription subunit 1	0.999	2108	0.21	0.23	0.26	0.3
tr|C8ZAD6|C8ZAD6_YEAS8	Sec24p	1	926	0.21	0.22	0.26	0.3
sp|P38071|ETR1_YEAST	Enoyl-[acyl-carrier protein] reductase [NADPH, B-specific], mitochondrial	0.999	380	0.19	0.25	0.26	0.27
sp|P32563|VPH1_YEAST	V-type proton ATPase subunit a, vacuolar isoform	1	840	0.19	0.25	0.25	0.27
sp|Q06168|SFH1_YEAST	Chromatin structure-remodeling complex subunit SFH1	1	426	0.22	0.24	0.23	0.31
sp|P36049|EBP2_YEAST	rRNA-processing protein EBP2	1	427	0.22	0.23	0.23	0.31
sp|P31382|PMT2_YEAST	Dolichyl-phosphate-mannose--protein mannosyltransferase 2	1	759	0.22	0.22	0.23	0.31
sp|P21269|CCA1_YEAST	CCA tRNA nucleotidyltransferase, mitochondrial	1	546	0.22	0.22	0.23	0.31
sp|A6ZRW5|DCP2_YEAS7	mRNA-decapping enzyme subunit 2	1	970	0.22	0.22	0.23	0.31
sp|P14742|GFA1_YEAST	Glucosamine--fructose-6-phosphate aminotransferase [isomerizing]	1	717	0.2	0.22	0.29	0.28
sp|Q12329|HSP42_YEAST	Heat shock protein 42	1	375	0.2	0.22	0.29	0.28
sp|P10080|SSBP1_YEAST	Single-stranded nucleic acid-binding protein	1	294	0.2	0.21	0.29	0.28
sp|P54783|ALO_YEAST	D-arabinono-1,4-lactone oxidase	1	526	0.2	0.19	0.29	0.28
sp|Q05874|NNT1_YEAST	Putative nicotinamide N-methyltransferase	1	261	0.2	0.19	0.29	0.28
sp|P21243|PSA6_YEAST	Proteasome component C7-alpha	1	252	0.2	0.23	0.28	0.28
sp|P15705|STI1_YEAST	Heat shock protein STI1	1	589	0.2	0.22	0.28	0.28
sp|P39683|NPT1_YEAST	Nicotinate phosphoribosyltransferase	1	429	0.2	0.23	0.27	0.28
sp|A6ZRW3|TOM70_YEAS7	Mitochondrial import receptor subunit TOM70	1	617	0.2	0.25	0.26	0.28
sp|P13663|DHAS_YEAST	Aspartate-semialdehyde dehydrogenase	1	365	0.2	0.25	0.25	0.28
sp|P33327|DHE2_YEAST	NAD-specific glutamate dehydrogenase	1	1092	0.23	0.21	0.24	0.32
sp|Q06689|YL413_YEAST	Cell membrane protein YLR413W	1	675	0.23	0.23	0.18	0.32
sp|Q07451|YET3_YEAST	Endoplasmic reticulum transmembrane protein 3	0.997	203	0.21	0.19	0.3	0.29
sp|P32582|CBS_YEAST	Cystathionine beta-synthase	1	507	0.21	0.22	0.28	0.29
sp|Q04894|ADH6_YEAST	NADP-dependent alcohol dehydrogenase 6	1	360	0.21	0.22	0.28	0.29
sp|P43588|RPN11_YEAST	26S proteasome regulatory subunit RPN11	1	306	0.21	0.22	0.28	0.29
sp|P15703|BGL2_YEAST	Glucan 1,3-beta-glucosidase	1	313	0.21	0.21	0.28	0.29
sp|A6ZXM9|GET3_YEAS7	ATPase GET3	1	354	0.21	0.24	0.25	0.29
sp|P32628|RAD23_YEAST	UV excision repair protein RAD23	1	398	0.19	0.26	0.25	0.26
sp|Q04697|GSF2_YEAST	Glucose-signaling factor 2	1	403	0.22	0.2	0.27	0.3
sp|P32496|RPN12_YEAST	26S proteasome regulatory subunit RPN12	1	274	0.22	0.21	0.26	0.3
sp|P27614|CBPS_YEAST	Carboxypeptidase S	1	576	0.22	0.22	0.25	0.3
sp|P39960|BEM2_YEAST	GTPase-activating protein BEM2/IPL2	0.999	2167	0.2	0.22	0.31	0.27
sp|P28241|IDH2_YEAST	Isocitrate dehydrogenase [NAD] subunit 2, mitochondrial	1	369	0.2	0.23	0.29	0.27
sp|Q05016|YM71_YEAST	Uncharacterized oxidoreductase YMR226C	1	267	0.2	0.24	0.28	0.27
sp|Q02486|ABF2_YEAST	ARS-binding factor 2, mitochondrial	1	183	0.2	0.23	0.28	0.27
sp|P41810|COPB_YEAST	Coatomer subunit beta	1	973	0.2	0.25	0.27	0.27
sp|P32178|CHMU_YEAST	Chorismate mutase	1	256	0.23	0.21	0.21	0.31
sp|P54000|SUB1_YEAST	RNA polymerase II transcriptional coactivator SUB1	1	292	0.21	0.21	0.3	0.28
sp|P04807|HXKB_YEAST	Hexokinase-2	1	486	0.21	0.22	0.29	0.28
sp|P38251|RFC5_YEAST	Replication factor C subunit 5	1	354	0.21	0.23	0.28	0.28
sp|P53860|PDR16_YEAST	Phosphatidylinositol transfer protein PDR16	1	351	0.21	0.22	0.28	0.28
sp|P32626|ENOPH_YEAST	Enolase-phosphatase E1	0.99	227	0.21	0.24	0.27	0.28
sp|Q01976|ADPP_YEAST	ADP-ribose pyrophosphatase	1	231	0.21	0.23	0.27	0.28
sp|P47044|YJF5_YEAST	LOG family protein YJL055W	1	245	0.21	0.23	0.27	0.28
sp|P40016|RPN3_YEAST	26S proteasome regulatory subunit RPN3	1	523	0.21	0.24	0.26	0.28
sp|Q02892|NOG1_YEAST	Nucleolar GTP-binding protein 1	1	647	0.21	0.25	0.25	0.28
sp|P22579|SIN3_YEAST	Transcriptional regulatory protein SIN3	1	1536	0.24	0.2	0.24	0.32
sp|P33298|PRS6B_YEAST	26S protease regulatory subunit 6B homolog	1	428	0.22	0.22	0.28	0.29
sp|P32505|NAB2_YEAST	Nuclear polyadenylated RNA-binding protein NAB2	0.992	525	0.22	0.22	0.27	0.29
sp|P21242|PSA3_YEAST	Proteasome component C1	1	288	0.22	0.21	0.27	0.29
sp|P39743|RV167_YEAST	Reduced viability upon starvation protein 167	1	482	0.22	0.23	0.26	0.29
sp|Q08723|RPN8_YEAST	26S proteasome regulatory subunit RPN8	1	338	0.22	0.22	0.26	0.29
sp|P15303|SEC23_YEAST	Protein transport protein SEC23	1	768	0.22	0.24	0.25	0.29
sp|P40961|PHB1_YEAST	Prohibitin-1	1	287	0.22	0.24	0.24	0.29
sp|Q06608|PDXH_YEAST	Pyridoxamine 5'-phosphate oxidase homolog	0.997	200	0.22	0.26	0.23	0.29
sp|P32610|VATD_YEAST	V-type proton ATPase subunit D	1	256	0.23	0.23	0.24	0.3
sp|P30902|ATP7_YEAST	ATP synthase subunit d, mitochondrial	1	174	0.23	0.22	0.24	0.3
sp|P14906|SEC63_YEAST	Protein translocation protein SEC63	0.99	663	0.2	0.26	0.28	0.26
sp|P39926|SSO2_YEAST	Protein SSO2	1	295	0.2	0.26	0.27	0.26
sp|Q01080|RPA49_YEAST	DNA-directed RNA polymerase I subunit RPA49	1	415	0.2	0.25	0.27	0.26
sp|P39076|TCPB_YEAST	T-complex protein 1 subunit beta	1	527	0.2	0.27	0.26	0.26
sp|P49723|RIR4_YEAST	Ribonucleoside-diphosphate reductase small chain 2	1	345	0.21	0.22	0.29	0.27
sp|P53250|TWF1_YEAST	Twinfilin-1	1	332	0.21	0.22	0.29	0.27
sp|P17967|PDI_YEAST	Protein disulfide-isomerase	1	522	0.21	0.24	0.28	0.27
sp|P04806|HXKA_YEAST	Hexokinase-1	1	485	0.21	0.23	0.28	0.27
sp|A6ZWZ9|MTNA_YEAS7	Methylthioribose-1-phosphate isomerase	1	411	0.21	0.25	0.27	0.27
sp|P19524|MYO2_YEAST	Myosin-2	1	1574	0.21	0.24	0.27	0.27
sp|P07703|RPAC1_YEAST	DNA-directed RNA polymerases I and III subunit RPAC1	1	335	0.21	0.24	0.27	0.27
sp|P25451|PSB3_YEAST	Proteasome component PUP3	0.99	205	0.21	0.24	0.27	0.27
sp|P00830|ATPB_YEAST	ATP synthase subunit beta, mitochondrial	1	511	0.21	0.23	0.27	0.27
sp|P38077|ATPG_YEAST	ATP synthase subunit gamma, mitochondrial	1	311	0.21	0.25	0.26	0.27
sp|P07259|PYR1_YEAST	Protein URA2	1	2214	0.21	0.24	0.26	0.27
sp|Q12464|RUVB2_YEAST	RuvB-like protein 2	1	471	0.21	0.23	0.26	0.27
sp|P21147|ACO1_YEAST	Acyl-CoA desaturase 1	1	510	0.21	0.19	0.26	0.27
sp|P22138|RPA2_YEAST	DNA-directed RNA polymerase I subunit RPA135	1	1203	0.21	0.26	0.25	0.27
sp|P38631|FKS1_YEAST	1,3-beta-glucan synthase component FKS1	1	1876	0.21	0.25	0.25	0.27
sp|P10614|CP51_YEAST	Lanosterol 14-alpha demethylase	1	530	0.21	0.24	0.24	0.27
sp|P38720|6PGD1_YEAST	6-phosphogluconate dehydrogenase, decarboxylating 1	1	489	0.22	0.21	0.29	0.28
sp|P53173|ERV14_YEAST	ER-derived vesicles protein ERV14	0.99	138	0.22	0.2	0.29	0.28
sp|P16451|ODPX_YEAST	Pyruvate dehydrogenase complex protein X component, mitochondrial	0.977	410	0.22	0.23	0.28	0.28
sp|P00560|PGK_YEAST	Phosphoglycerate kinase	1	416	0.22	0.22	0.28	0.28
sp|P32589|HSP7F_YEAST	Heat shock protein homolog SSE1	1	693	0.22	0.22	0.28	0.28
sp|P19882|HSP60_YEAST	Heat shock protein 60, mitochondrial	1	572	0.22	0.22	0.28	0.28
sp|P25694|CDC48_YEAST	Cell division control protein 48	1	835	0.22	0.22	0.28	0.28
sp|P53549|PRS10_YEAST	26S protease subunit RPT4	1	437	0.22	0.22	0.28	0.28
sp|P09457|ATPO_YEAST	ATP synthase subunit 5, mitochondrial	1	212	0.22	0.22	0.28	0.28
sp|P23638|PSA4_YEAST	Proteasome component Y13	1	258	0.22	0.22	0.28	0.28
sp|P38624|PSB6_YEAST	Proteasome component PRE3	1	215	0.22	0.2	0.28	0.28
tr|B3LHQ2|B3LHQ2_YEAS1	Clathrin heavy chain	1	1653	0.22	0.23	0.27	0.28
sp|P17505|MDHM_YEAST	Malate dehydrogenase, mitochondrial	1	334	0.22	0.23	0.27	0.28
sp|P53691|PPID_YEAST	Peptidyl-prolyl cis-trans isomerase CPR6	1	371	0.22	0.23	0.27	0.28
sp|P34221|PP2C3_YEAST	Protein phosphatase 2C homolog 3	1	468	0.22	0.23	0.27	0.28
sp|P22515|UBA1_YEAST	Ubiquitin-activating enzyme E1 1	1	1024	0.22	0.22	0.27	0.28
sp|P29509|TRXB1_YEAST	Thioredoxin reductase 1	1	319	0.22	0.22	0.27	0.28
sp|Q04175|SXM1_YEAST	Importin beta SMX1	1	944	0.22	0.22	0.27	0.28
sp|P23639|PSA2_YEAST	Proteasome component Y7	1	250	0.22	0.23	0.26	0.28
sp|P49090|ASNS2_YEAST	Asparagine synthetase [glutamine-hydrolyzing] 2	1	572	0.22	0.23	0.26	0.28
sp|P33297|PRS6A_YEAST	26S protease regulatory subunit 6A	1	434	0.22	0.23	0.26	0.28
sp|P38793|TRM5_YEAST	tRNA (guanine(37)-N1)-methyltransferase	0.999	499	0.22	0.23	0.26	0.28
sp|P22147|XRN1_YEAST	5'-3' exoribonuclease 1	1	1528	0.22	0.22	0.26	0.28
sp|Q12447|PAA1_YEAST	Polyamine N-acetyltransferase 1	1	191	0.22	0.24	0.25	0.28
sp|P38144|ISW1_YEAST	ISWI chromatin-remodeling complex ATPase ISW1	0.986	1129	0.22	0.26	0.24	0.28
sp|P21576|VPS1_YEAST	Vacuolar protein sorting-associated protein 1	1	704	0.22	0.23	0.24	0.28
tr|C8ZII1|C8ZII1_YEAS8	Rpl7bp	1	244	0.22	0.26	0.22	0.28
sp|Q12314|YO021_YEAST	Uncharacterized protein YOR021C	1	213	0.23	0.22	0.26	0.29
sp|P38968|SEC31_YEAST	Protein transport protein SEC31	1	1273	0.23	0.23	0.25	0.29
sp|P25567|SRO9_YEAST	RNA-binding protein SRO9	1	434	0.23	0.22	0.25	0.29
sp|P21524|RIR1_YEAST	Ribonucleoside-diphosphate reductase large chain 1	1	888	0.23	0.23	0.22	0.29
sp|P15732|UBC5_YEAST	Ubiquitin-conjugating enzyme E2-16 kDa	1	148	0.2	0.26	0.29	0.25
tr|A6ZZQ6|A6ZZQ6_YEAS7	Aldolase	1	359	0.24	0.22	0.22	0.3
sp|P32473|ODPB_YEAST	Pyruvate dehydrogenase E1 component subunit beta, mitochondrial	1	366	0.21	0.23	0.28	0.26
sp|P31787|ACBP_YEAST	Acyl-CoA-binding protein	1	87	0.21	0.27	0.25	0.26
sp|P40150|HSP76_YEAST	Heat shock protein SSB2	1	613	0.21	0.25	0.25	0.26
sp|P40075|SCS2_YEAST	Vesicle-associated membrane protein-associated protein SCS2	1	244	0.21	0.29	0.24	0.26
sp|O14467|MBF1_YEAST	Multiprotein-bridging factor 1	1	151	0.22	0.22	0.3	0.27
sp|P38755|OSH7_YEAST	Oxysterol-binding protein homolog 7	0.997	437	0.22	0.22	0.29	0.27
sp|P31383|2AAA_YEAST	Protein phosphatase PP2A regulatory subunit A	1	635	0.22	0.22	0.29	0.27
sp|P0CS90|HSP77_YEAST	Heat shock protein SSC1, mitochondrial	1	654	0.22	0.23	0.28	0.27
sp|P43616|DUG1_YEAST	Cys-Gly metallodipeptidase DUG1	1	481	0.22	0.23	0.28	0.27
sp|P00447|SODM_YEAST	Superoxide dismutase [Mn], mitochondrial	1	233	0.22	0.23	0.28	0.27
sp|Q08285|RRP40_YEAST	Exosome complex component RRP40	1	240	0.22	0.23	0.28	0.27
sp|P18759|SEC18_YEAST	Vesicular-fusion protein SEC18	0.997	758	0.22	0.23	0.28	0.27
sp|P25491|MAS5_YEAST	Mitochondrial protein import protein MAS5	1	409	0.22	0.22	0.28	0.27
sp|Q12118|SGT2_YEAST	Small glutamine-rich tetratricopeptide repeat-containing protein 2	1	346	0.22	0.22	0.28	0.27
sp|P47117|ARP3_YEAST	Actin-related protein 3	1	449	0.22	0.24	0.27	0.27
sp|P22696|ESS1_YEAST	Peptidyl-prolyl cis-trans isomerase ESS1	0.99	170	0.22	0.24	0.27	0.27
sp|P52490|UBC13_YEAST	Ubiquitin-conjugating enzyme E2 13	1	153	0.22	0.24	0.27	0.27
sp|P17891|CLC1_YEAST	Clathrin light chain	1	233	0.22	0.24	0.27	0.27
sp|Q05775|EIF3J_YEAST	Eukaryotic translation initiation factor 3 subunit J	1	265	0.22	0.24	0.27	0.27
sp|P36015|YKT6_YEAST	Synaptobrevin homolog YKT6	1	200	0.22	0.23	0.27	0.27
sp|P00890|CISY1_YEAST	Citrate synthase, mitochondrial	1	479	0.22	0.23	0.27	0.27
sp|P38115|ARA1_YEAST	D-arabinose dehydrogenase [NAD(P)+] heavy chain	1	344	0.22	0.23	0.27	0.27
sp|P00729|CBPY_YEAST	Carboxypeptidase Y	1	532	0.22	0.23	0.27	0.27
sp|P18239|ADT2_YEAST	ADP,ATP carrier protein 2	1	318	0.22	0.22	0.27	0.27
sp|Q06106|MRD1_YEAST	Multiple RNA-binding domain-containing protein 1	0.974	887	0.22	0.25	0.26	0.27
sp|Q03063|DIG1_YEAST	Down-regulator of invasive growth 1	0.99	452	0.22	0.25	0.26	0.27
sp|P38689|KPR3_YEAST	Ribose-phosphate pyrophosphokinase 3	1	320	0.22	0.25	0.26	0.27
sp|B3LU25|KRR1_YEAS1	KRR1 small subunit processome component	1	316	0.22	0.25	0.26	0.27
sp|P53929|YNK8_YEAST	Uncharacterized protein YNL108C	1	270	0.22	0.25	0.26	0.27
sp|P53903|PGA2_YEAST	Processing of GAS1 and ALP protein 2	0.99	129	0.22	0.25	0.26	0.27
sp|P53252|PIL1_YEAST	Sphingolipid long chain base-responsive protein PIL1	1	339	0.22	0.24	0.26	0.27
sp|P53090|ARO8_YEAST	Aromatic/aminoadipate aminotransferase 1	1	500	0.22	0.23	0.26	0.27
sp|P16387|ODPA_YEAST	Pyruvate dehydrogenase E1 component subunit alpha, mitochondrial	1	420	0.22	0.23	0.26	0.27
sp|P38426|TPS3_YEAST	Trehalose synthase complex regulatory subunit TPS3	0.99	1054	0.22	0.26	0.25	0.27
sp|Q08954|YP199_YEAST	Smr domain-containing protein YPL199C	1	240	0.22	0.26	0.25	0.27
sp|P42943|TCPH_YEAST	T-complex protein 1 subunit eta	1	550	0.22	0.25	0.25	0.27
tr|A7A2A6|A7A2A6_YEAS7	Conserved protein	1	440	0.23	0.19	0.3	0.28
sp|P32565|RPN2_YEAST	26S proteasome regulatory subunit RPN2	1	945	0.23	0.2	0.29	0.28
sp|P38137|FAT2_YEAST	Peroxisomal-coenzyme A synthetase	1	543	0.23	0.2	0.29	0.28
sp|Q12449|AHA1_YEAST	Hsp90 co-chaperone AHA1	1	350	0.23	0.2	0.29	0.28
sp|P40509|COPE_YEAST	Coatomer subunit epsilon	1	296	0.23	0.22	0.28	0.28
sp|Q12000|TMA46_YEAST	Translation machinery-associated protein 46	0.98	345	0.23	0.22	0.28	0.28
sp|P22141|PSB2_YEAST	Proteasome component C11	1	198	0.23	0.2	0.28	0.28
sp|P08524|FPPS_YEAST	Farnesyl pyrophosphate synthase	1	352	0.23	0.22	0.27	0.28
sp|P35178|RRP1_YEAST	Ribosomal RNA-processing protein 1	1	278	0.23	0.22	0.27	0.28
sp|P39010|AKR1_YEAST	Palmitoyltransferase AKR1	1	764	0.23	0.22	0.27	0.28
sp|P40327|PRS4_YEAST	26S protease regulatory subunit 4 homolog	1	437	0.23	0.22	0.27	0.28
sp|P47075|VTC4_YEAST	Vacuolar transporter chaperone 4	1	721	0.23	0.24	0.26	0.28
sp|P38353|SSH1_YEAST	Sec sixty-one protein homolog	1	490	0.23	0.23	0.26	0.28
sp|P38428|CUE1_YEAST	Coupling of ubiquitin conjugation to ER degradation protein 1	0.97	203	0.23	0.23	0.26	0.28
sp|Q03940|RUVB1_YEAST	RuvB-like protein 1	1	463	0.23	0.23	0.26	0.28
sp|P47068|BBC1_YEAST	Myosin tail region-interacting protein MTI1	1	1157	0.23	0.23	0.26	0.28
sp|Q12746|PGA3_YEAST	Plasma membrane-associated coenzyme Q6 reductase PGA3	1	312	0.23	0.23	0.26	0.28
sp|Q12377|RPN6_YEAST	26S proteasome regulatory subunit RPN6	1	434	0.23	0.22	0.26	0.28
sp|P11491|PPB_YEAST	Repressible alkaline phosphatase	1	566	0.23	0.24	0.25	0.28
sp|P36010|NDK_YEAST	Nucleoside diphosphate kinase	1	153	0.23	0.24	0.25	0.28
sp|P47119|ITPA_YEAST	Inosine triphosphate pyrophosphatase	1	197	0.23	0.24	0.25	0.28
tr|A6ZUK2|A6ZUK2_YEAS7	Glyceraldehyde-3-phosphate dehydrogenase	1	332	0.23	0.24	0.25	0.28
sp|P32074|COPG_YEAST	Coatomer subunit gamma	1	935	0.23	0.23	0.25	0.28
sp|Q12230|LSP1_YEAST	Sphingolipid long chain base-responsive protein LSP1	1	341	0.23	0.23	0.25	0.28
sp|P32602|SEC17_YEAST	Alpha-soluble NSF attachment protein	1	292	0.23	0.26	0.24	0.28
sp|Q12285|MDY2_YEAST	Ubiquitin-like protein MDY2	1	212	0.23	0.24	0.24	0.28
sp|A6ZZY0|FCJ1_YEAS7	Formation of crista junctions protein 1	1	539	0.23	0.24	0.24	0.28
sp|Q03835|GLRX3_YEAST	Monothiol glutaredoxin-3	1	285	0.23	0.26	0.22	0.28
sp|A6ZMA9|ERB1_YEAS7	Ribosome biogenesis protein ERB1	1	807	0.24	0.25	0.22	0.29
sp|P32264|PROB_YEAST	Glutamate 5-kinase	1	428	0.24	0.24	0.22	0.29
sp|P46683|YAR1_YEAST	Ankyrin repeat-containing protein YAR1	1	200	0.2	0.31	0.25	0.24
tr|A6ZMR7|A6ZMR7_YEAS7	6-phosphofructokinase	1	959	0.21	0.27	0.26	0.25
sp|P06787|CALM_YEAST	Calmodulin	1	147	0.21	0.25	0.26	0.25
sp|P00445|SODC_YEAST	Superoxide dismutase [Cu-Zn]	1	154	0.21	0.27	0.25	0.25
sp|P36151|YK50_YEAST	Uncharacterized protein YKR070W	0.964	352	0.22	0.23	0.28	0.26
sp|Q12271|INP53_YEAST	Polyphosphatidylinositol phosphatase INP53	0.99	1107	0.22	0.26	0.27	0.26
sp|P39101|CAJ1_YEAST	Protein CAJ1	1	391	0.22	0.24	0.27	0.26
sp|Q05359|ERP1_YEAST	Protein ERP1	1	219	0.22	0.25	0.26	0.26
sp|P05453|ERF3_YEAST	Eukaryotic peptide chain release factor GTP-binding subunit	1	685	0.22	0.25	0.26	0.26
sp|P02557|TBB_YEAST	Tubulin beta chain	1	457	0.22	0.25	0.26	0.26
sp|A6ZQJ1|IF4A_YEAS7	ATP-dependent RNA helicase eIF4A	1	395	0.22	0.24	0.26	0.26
sp|A6ZYX7|LSM6_YEAS7	U6 snRNA-associated Sm-like protein LSm6	1	86	0.22	0.24	0.26	0.26
sp|Q01560|NOP3_YEAST	Nucleolar protein 3	1	414	0.22	0.25	0.25	0.26
Dc114068	Dc114068,Dc125121,Dc128838,Dc13612,Dc289	0.991	1420	0.23	0.21	0.29	0.27
sp|P14843|AROF_YEAST	Phospho-2-dehydro-3-deoxyheptonate aldolase, phenylalanine-inhibited	1	370	0.23	0.21	0.29	0.27
sp|Q03161|YMY9_YEAST	Glucose-6-phosphate 1-epimerase	1	297	0.23	0.22	0.28	0.27
sp|Q12250|RPN5_YEAST	26S proteasome regulatory subunit RPN5	1	445	0.23	0.22	0.28	0.27
sp|A6ZR36|AIM9_YEAS7	Altered inheritance of mitochondria protein 9, mitochondrial	0.999	627	0.23	0.22	0.28	0.27
sp|P12688|YPK1_YEAST	Serine/threonine-protein kinase YPK1	1	680	0.23	0.22	0.28	0.27
sp|P09938|RIR2_YEAST	Ribonucleoside-diphosphate reductase small chain 1	1	399	0.23	0.21	0.28	0.27
sp|P54837|TMEDA_YEAST	Endoplasmic reticulum vesicle protein 25	1	211	0.23	0.24	0.27	0.27
sp|P00950|PMG1_YEAST	Phosphoglycerate mutase 1	1	247	0.23	0.23	0.27	0.27
sp|A6ZZY2|YKR18_YEAS7	Mitochondrial outer membrane protein SCY_3392	1	725	0.23	0.23	0.27	0.27
sp|P39940|RSP5_YEAST	E3 ubiquitin-protein ligase RSP5	1	809	0.23	0.23	0.27	0.27
sp|P29952|MPI_YEAST	Mannose-6-phosphate isomerase	1	429	0.23	0.23	0.27	0.27
sp|P33299|PRS7_YEAST	26S protease regulatory subunit 7 homolog	1	467	0.23	0.23	0.27	0.27
sp|P35844|KES1_YEAST	Protein KES1	1	434	0.23	0.23	0.27	0.27
sp|P38934|BFR1_YEAST	Nuclear segregation protein BFR1	1	470	0.23	0.23	0.27	0.27
sp|P41940|MPG1_YEAST	Mannose-1-phosphate guanyltransferase	1	361	0.23	0.23	0.27	0.27
sp|P41921|GSHR_YEAST	Glutathione reductase	1	483	0.23	0.23	0.27	0.27
sp|Q06440|CORO_YEAST	Coronin-like protein	1	651	0.23	0.23	0.27	0.27
sp|P47154|STE24_YEAST	CAAX prenyl protease 1	1	453	0.23	0.23	0.27	0.27
sp|Q00711|DHSA_YEAST	Succinate dehydrogenase [ubiquinone] flavoprotein subunit, mitochondrial	0.99	640	0.23	0.23	0.27	0.27
sp|P32614|FRDS_YEAST	Fumarate reductase	1	470	0.23	0.22	0.27	0.27
sp|P04840|VDAC1_YEAST	Mitochondrial outer membrane protein porin 1	1	283	0.23	0.22	0.27	0.27
sp|P36136|SHB17_YEAST	Sedoheptulose 1,7-bisphosphatase	1	271	0.23	0.22	0.27	0.27
sp|P46956|PHO86_YEAST	Inorganic phosphate transporter PHO86	1	311	0.23	0.22	0.27	0.27
tr|E7KTW8|E7KTW8_YEASL	Hrp1p	1	576	0.23	0.25	0.26	0.27
sp|P39109|YCFI_YEAST	Metal resistance protein YCF1	1	1515	0.23	0.25	0.26	0.27
sp|P39729|RBG1_YEAST	Ribosome-interacting GTPase 1	1	369	0.23	0.24	0.26	0.27
sp|P38764|RPN1_YEAST	26S proteasome regulatory subunit RPN1	1	993	0.23	0.24	0.26	0.27
sp|P47912|LCF4_YEAST	Long-chain-fatty-acid--CoA ligase 4	1	694	0.23	0.24	0.26	0.27
sp|P21965|MCK1_YEAST	Protein kinase MCK1	1	375	0.23	0.24	0.26	0.27
sp|Q03048|COFI_YEAST	Cofilin	1	143	0.23	0.24	0.26	0.27
sp|P33307|CSE1_YEAST	Importin alpha re-exporter	1	960	0.23	0.24	0.26	0.27
sp|P53131|PRP43_YEAST	Pre-mRNA-splicing factor ATP-dependent RNA helicase PRP43	1	767	0.23	0.24	0.26	0.27
sp|Q01939|PRS8_YEAST	26S protease regulatory subunit 8 homolog	1	405	0.23	0.24	0.26	0.27
sp|Q07938|MTAP_YEAST	S-methyl-5'-thioadenosine phosphorylase	1	337	0.23	0.24	0.26	0.27
sp|P14020|DPM1_YEAST	Dolichol-phosphate mannosyltransferase	1	267	0.23	0.23	0.26	0.27
sp|P15108|HSC82_YEAST	ATP-dependent molecular chaperone HSC82	1	705	0.23	0.23	0.26	0.27
sp|P33892|GCN1_YEAST	Translational activator GCN1	1	2672	0.23	0.23	0.26	0.27
sp|P00817|IPYR_YEAST	Inorganic pyrophosphatase	1	287	0.23	0.23	0.26	0.27
sp|P39986|ATC6_YEAST	Probable cation-transporting ATPase 1	1	1215	0.23	0.23	0.26	0.27
sp|Q04062|RPN9_YEAST	26S proteasome regulatory subunit RPN9	1	393	0.23	0.23	0.26	0.27
sp|P07251|ATPA_YEAST	ATP synthase subunit alpha, mitochondrial	1	545	0.23	0.23	0.26	0.27
sp|P20967|ODO1_YEAST	2-oxoglutarate dehydrogenase, mitochondrial	1	1014	0.23	0.23	0.26	0.27
sp|P40302|PSA1_YEAST	Proteasome component PRE5	1	234	0.23	0.26	0.25	0.27
tr|C8ZJ09|C8ZJ09_YEAS8	Vtc3p	1	835	0.23	0.25	0.25	0.27
sp|A6ZPU3|DBP4_YEAS7	ATP-dependent RNA helicase DBP4	0.999	770	0.23	0.25	0.25	0.27
sp|P23594|PP2A1_YEAST	Serine/threonine-protein phosphatase PP2A-1 catalytic subunit	0.997	369	0.23	0.25	0.25	0.27
sp|P42940|ETFB_YEAST	Probable electron transfer flavoprotein subunit beta	1	261	0.23	0.25	0.25	0.27
sp|P12612|TCPA_YEAST	T-complex protein 1 subunit alpha	1	559	0.23	0.25	0.25	0.27
sp|P39968|VAC8_YEAST	Vacuolar protein 8	1	578	0.23	0.25	0.25	0.27
sp|P27692|SPT5_YEAST	Transcription elongation factor SPT5	1	1063	0.23	0.24	0.25	0.27
sp|P15624|SYFB_YEAST	Phenylalanine--tRNA ligase beta subunit	1	595	0.23	0.24	0.25	0.27
sp|P16603|NCPR_YEAST	NADPH--cytochrome P450 reductase	1	691	0.23	0.24	0.25	0.27
sp|P06785|TYSY_YEAST	Thymidylate synthase	1	304	0.23	0.24	0.25	0.27
sp|Q05022|RRP5_YEAST	rRNA biogenesis protein RRP5	1	1729	0.23	0.24	0.25	0.27
sp|P17695|GLRX2_YEAST	Glutaredoxin-2, mitochondrial	1	143	0.23	0.24	0.25	0.27
sp|P15424|MS116_YEAST	ATP-dependent RNA helicase MSS116, mitochondrial	1	664	0.23	0.24	0.25	0.27
sp|P32787|MG101_YEAST	Mitochondrial genome maintenance protein MGM101	1	269	0.23	0.24	0.25	0.27
sp|P28274|URA7_YEAST	CTP synthase 1	1	579	0.23	0.24	0.24	0.27
sp|P30624|LCF1_YEAST	Long-chain-fatty-acid--CoA ligase 1	1	700	0.23	0.24	0.24	0.27
sp|P32449|AROG_YEAST	Phospho-2-dehydro-3-deoxyheptonate aldolase, tyrosine-inhibited	1	370	0.23	0.24	0.24	0.27
sp|P46988|PFD1_YEAST	Prefoldin subunit 1	0.99	109	0.23	0.26	0.23	0.27
sp|P08518|RPB2_YEAST	DNA-directed RNA polymerase II subunit RPB2	1	1224	0.24	0.23	0.26	0.28
sp|Q00955|ACAC_YEAST	Acetyl-CoA carboxylase	1	2233	0.24	0.22	0.26	0.28
sp|P53622|COPA_YEAST	Coatomer subunit alpha	1	1201	0.24	0.22	0.26	0.28
sp|Q12109|SYWC_YEAST	Tryptophan--tRNA ligase, cytoplasmic	1	432	0.24	0.24	0.24	0.28
sp|P21304|PWP1_YEAST	Periodic tryptophan protein 1	1	576	0.24	0.24	0.24	0.28
sp|Q12672|RL21B_YEAST	60S ribosomal protein L21-B	1	160	0.24	0.25	0.23	0.28
sp|P12904|AAKG_YEAST	5'-AMP-activated protein kinase subunit gamma	1	322	0.24	0.24	0.23	0.28
sp|P10962|MAK16_YEAST	Protein MAK16	0.998	306	0.24	0.27	0.21	0.28
sp|P32337|IMB3_YEAST	Importin subunit beta-3	1	1089	0.25	0.23	0.23	0.29
sp|Q04947|RTN1_YEAST	Reticulon-like protein 1	1	295	0.21	0.27	0.25	0.24
sp|P32501|EI2BE_YEAST	Translation initiation factor eIF-2B subunit epsilon	0.998	712	0.22	0.22	0.31	0.25
sp|Q12288|YL126_YEAST	Putative glutamine amidotransferase YLR126C	0.99	251	0.22	0.25	0.26	0.25
sp|P40024|ARB1_YEAST	ABC transporter ATP-binding protein ARB1	1	610	0.22	0.27	0.25	0.25
sp|Q12159|YRA1_YEAST	RNA annealing protein YRA1	1	226	0.22	0.26	0.25	0.25
sp|P53927|NOP15_YEAST	Ribosome biogenesis protein 15	1	220	0.22	0.3	0.23	0.25
sp|Q12434|GDIR_YEAST	Rho GDP-dissociation inhibitor	1	202	0.23	0.22	0.29	0.26
tr|C8ZCU8|C8ZCU8_YEAS8	Ssa2p	1	639	0.23	0.23	0.28	0.26
sp|P25294|SIS1_YEAST	Protein SIS1	1	352	0.23	0.23	0.28	0.26
sp|P53295|RBG2_YEAST	Ribosome-interacting GTPase 2	1	368	0.23	0.23	0.28	0.26
sp|P36008|EF1G2_YEAST	Elongation factor 1-gamma 2	1	412	0.23	0.22	0.28	0.26
sp|P48510|DSK2_YEAST	Ubiquitin domain-containing protein DSK2	1	373	0.23	0.24	0.27	0.26
sp|P54839|HMCS_YEAST	Hydroxymethylglutaryl-CoA synthase	1	491	0.23	0.24	0.27	0.26
sp|P38910|CH10_YEAST	10 kDa heat shock protein, mitochondrial	1	106	0.23	0.24	0.27	0.26
sp|P32600|TOR2_YEAST	Serine/threonine-protein kinase TOR2	0.998	2474	0.23	0.24	0.27	0.26
sp|P38333|ENP1_YEAST	Essential nuclear protein 1	1	483	0.23	0.24	0.27	0.26
sp|P47096|3HAO_YEAST	3-hydroxyanthranilate 3,4-dioxygenase	1	177	0.23	0.24	0.27	0.26
sp|Q99190|TSC13_YEAST	Enoyl reductase TSC13	1	310	0.23	0.23	0.27	0.26
sp|P25296|CANB_YEAST	Calcineurin subunit B	1	175	0.23	0.25	0.26	0.26
sp|P43585|VTC2_YEAST	Vacuolar transporter chaperone 2	1	828	0.23	0.24	0.26	0.26
sp|P38088|SYG_YEAST	Glycine--tRNA ligase 1, mitochondrial	1	690	0.23	0.24	0.26	0.26
sp|P46672|G4P1_YEAST	GU4 nucleic-binding protein 1	1	376	0.23	0.24	0.26	0.26
sp|P09733|TBA1_YEAST	Tubulin alpha-1 chain	1	447	0.23	0.24	0.26	0.26
sp|P17555|CAP_YEAST	Adenylyl cyclase-associated protein	1	526	0.23	0.24	0.26	0.26
sp|P32897|TIM23_YEAST	Mitochondrial import inner membrane translocase subunit TIM23	1	222	0.23	0.24	0.26	0.26
sp|P40506|PPCS_YEAST	Phosphopantothenate--cysteine ligase CAB2	0.998	365	0.23	0.24	0.26	0.26
sp|P50085|PHB2_YEAST	Prohibitin-2	1	310	0.23	0.24	0.26	0.26
sp|P37303|GLY1_YEAST	Low specificity L-threonine aldolase	1	387	0.23	0.24	0.26	0.26
sp|P53981|YNB0_YEAST	Uncharacterized phosphatase YNL010W	1	241	0.23	0.24	0.26	0.26
sp|P06101|CDC37_YEAST	Hsp90 co-chaperone Cdc37	1	506	0.23	0.24	0.26	0.26
sp|P38985|SRP14_YEAST	Signal recognition particle subunit SRP14	0.99	146	0.23	0.24	0.26	0.26
sp|Q07688|YPD1_YEAST	Phosphorelay intermediate protein YPD1	0.981	167	0.23	0.27	0.25	0.26
sp|P07806|SYV_YEAST	Valine--tRNA ligase, mitochondrial	1	1104	0.23	0.25	0.25	0.26
sp|P32327|PYC2_YEAST	Pyruvate carboxylase 2	1	1180	0.23	0.25	0.25	0.26
sp|P14832|CYPH_YEAST	Peptidyl-prolyl cis-trans isomerase	1	162	0.23	0.25	0.25	0.26
sp|Q03195|RLI1_YEAST	Translation initiation factor RLI1	1	608	0.23	0.25	0.25	0.26
sp|P37292|GLYM_YEAST	Serine hydroxymethyltransferase, mitochondrial	1	490	0.23	0.25	0.25	0.26
sp|P34216|EDE1_YEAST	EH domain-containing and endocytosis protein 1	1	1381	0.23	0.25	0.25	0.26
sp|P25045|LCB1_YEAST	Serine palmitoyltransferase 1	1	558	0.23	0.25	0.25	0.26
sp|P15454|KGUA_YEAST	Guanylate kinase	1	187	0.23	0.24	0.25	0.26
sp|Q12165|ATPD_YEAST	ATP synthase subunit delta, mitochondrial	0.99	160	0.23	0.27	0.24	0.26
sp|P25631|YCU1_YEAST	Ankyrin repeat-containing protein YCR051W	1	222	0.23	0.27	0.24	0.26
sp|P17536|TPM1_YEAST	Tropomyosin-1	1	199	0.23	0.26	0.24	0.26
sp|P06780|RHO1_YEAST	GTP-binding protein RHO1	1	209	0.24	0.22	0.27	0.27
sp|P53598|SUCA_YEAST	Succinyl-CoA ligase [ADP-forming] subunit alpha, mitochondrial	0.997	329	0.24	0.22	0.27	0.27
sp|Q08971|YP225_YEAST	UPF0368 protein YPL225W	1	146	0.24	0.24	0.26	0.27
sp|P40471|AYR1_YEAST	NADPH-dependent 1-acyldihydroxyacetone phosphate reductase	1	297	0.24	0.24	0.26	0.27
sp|P32521|PAN1_YEAST	Actin cytoskeleton-regulatory complex protein PAN1	1	1480	0.24	0.23	0.26	0.27
sp|A6ZRW1|NM111_YEAS7	Pro-apoptotic serine protease NMA111	1	997	0.24	0.23	0.26	0.27
sp|P32454|APE2_YEAST	Aminopeptidase 2, mitochondrial	1	952	0.24	0.23	0.26	0.27
sp|P39077|TCPG_YEAST	T-complex protein 1 subunit gamma	1	534	0.24	0.23	0.26	0.27
sp|P38698|PPX1_YEAST	Exopolyphosphatase	1	397	0.24	0.23	0.26	0.27
sp|P39958|GDI1_YEAST	Rab GDP-dissociation inhibitor	1	451	0.24	0.23	0.26	0.27
sp|P53111|ARI1_YEAST	NADPH-dependent aldehyde reductase ARI1	1	347	0.24	0.23	0.26	0.27
sp|Q12458|YPR1_YEAST	Putative reductase 1	1	312	0.24	0.23	0.26	0.27
sp|P27472|GYS2_YEAST	Glycogen [starch] synthase isoform 2	1	705	0.24	0.23	0.26	0.27
sp|P40518|ARPC5_YEAST	Actin-related protein 2/3 complex subunit 5	1	154	0.24	0.23	0.26	0.27
sp|Q08225|DPP3_YEAST	Probable dipeptidyl peptidase 3	1	711	0.24	0.23	0.26	0.27
sp|Q07657|SHS1_YEAST	Seventh homolog of septin 1	0.98	551	0.24	0.23	0.26	0.27
sp|P38264|PHO88_YEAST	Inorganic phosphate transport protein PHO88	1	188	0.24	0.22	0.26	0.27
sp|P25037|UBP1_YEAST	Ubiquitin carboxyl-terminal hydrolase 1	1	809	0.24	0.22	0.26	0.27
sp|P32368|SAC1_YEAST	Phosphoinositide phosphatase SAC1	1	623	0.24	0.22	0.26	0.27
sp|Q02776|TIM50_YEAST	Mitochondrial import inner membrane translocase subunit TIM50	1	476	0.24	0.25	0.25	0.27
sp|P38787|PANE_YEAST	2-dehydropantoate 2-reductase	1	379	0.24	0.24	0.25	0.27
sp|P39079|TCPZ_YEAST	T-complex protein 1 subunit zeta	1	546	0.24	0.24	0.25	0.27
sp|Q04491|SEC13_YEAST	Protein transport protein SEC13	1	297	0.24	0.24	0.25	0.27
sp|P03965|CARB_YEAST	Carbamoyl-phosphate synthase arginine-specific large chain	1	1118	0.24	0.24	0.25	0.27
sp|P23615|SPT6_YEAST	Transcription elongation factor SPT6	1	1451	0.24	0.24	0.25	0.27
sp|P40032|TPA1_YEAST	PKHD-type hydroxylase TPA1	1	644	0.24	0.24	0.25	0.27
sp|Q12074|SPEE_YEAST	Spermidine synthase	1	293	0.24	0.24	0.25	0.27
sp|Q02821|IMA1_YEAST	Importin subunit alpha	1	542	0.24	0.24	0.25	0.27
sp|P08417|FUMH_YEAST	Fumarate hydratase, mitochondrial	1	488	0.24	0.24	0.25	0.27
sp|P07256|QCR1_YEAST	Cytochrome b-c1 complex subunit 1, mitochondrial	1	457	0.24	0.24	0.25	0.27
sp|P25358|ELO2_YEAST	Elongation of fatty acids protein 2	1	347	0.24	0.24	0.25	0.27
sp|P38789|SSF1_YEAST	Ribosome biogenesis protein SSF1	1	453	0.24	0.24	0.25	0.27
sp|P05694|METE_YEAST	5-methyltetrahydropteroyltriglutamate--homocysteine methyltransferase	1	767	0.24	0.23	0.25	0.27
sp|P32558|SPT16_YEAST	FACT complex subunit SPT16	1	1035	0.24	0.23	0.25	0.27
sp|P38205|NCL1_YEAST	Multisite-specific tRNA:(cytosine-C(5))-methyltransferase	1	684	0.24	0.23	0.25	0.27
sp|P23542|AATC_YEAST	Aspartate aminotransferase, cytoplasmic	1	418	0.24	0.23	0.25	0.27
sp|P32771|FADH_YEAST	S-(hydroxymethyl)glutathione dehydrogenase	1	386	0.24	0.23	0.25	0.27
sp|P32458|CDC11_YEAST	Cell division control protein 11	1	415	0.24	0.25	0.24	0.27
sp|P47079|TCPQ_YEAST	T-complex protein 1 subunit theta	1	568	0.24	0.24	0.24	0.27
sp|P39730|IF2P_YEAST	Eukaryotic translation initiation factor 5B	1	1002	0.24	0.24	0.24	0.27
sp|P36160|RPF2_YEAST	Ribosome biogenesis protein RPF2	1	344	0.24	0.24	0.24	0.27
sp|A6ZT54|CRP1_YEAS7	Cruciform DNA-recognizing protein 1	1	465	0.24	0.25	0.22	0.27
sp|P40303|PSA7_YEAST	Proteasome component PRE6	1	254	0.25	0.2	0.28	0.28
sp|P89886|TMA20_YEAST	Translation machinery-associated protein 20	1	181	0.25	0.21	0.26	0.28
sp|P38555|YPT31_YEAST	GTP-binding protein YPT31/YPT8	1	223	0.25	0.24	0.22	0.28
sp|P32469|DPH5_YEAST	Diphthine synthase	1	300	0.26	0.27	0.18	0.29
sp|P53141|MLC1_YEAST	Myosin light chain 1	1	149	0.22	0.27	0.25	0.24
sp|C7GLH8|ETT1_YEAS2	Enhancer of translation termination 1	1	412	0.23	0.24	0.28	0.25
sp|P39935|IF4F1_YEAST	Eukaryotic initiation factor 4F subunit p150	1	952	0.23	0.25	0.27	0.25
sp|P06245|KAPB_YEAST	cAMP-dependent protein kinase type 2	0.99	380	0.23	0.25	0.27	0.25
sp|Q3E764|TMA7_YEAST	Translation machinery-associated protein 7	0.99	64	0.23	0.26	0.26	0.25
sp|P38249|EIF3A_YEAST	Eukaryotic translation initiation factor 3 subunit A	1	964	0.23	0.25	0.26	0.25
sp|P38013|AHP1_YEAST	Peroxiredoxin type-2	1	176	0.23	0.27	0.25	0.25
sp|Q99258|RIB3_YEAST	3,4-dihydroxy-2-butanone 4-phosphate synthase	1	208	0.23	0.27	0.25	0.25
sp|P34167|IF4B_YEAST	Eukaryotic translation initiation factor 4B	1	436	0.23	0.26	0.25	0.25
sp|P39015|STM1_YEAST	Suppressor protein STM1	1	273	0.23	0.26	0.25	0.25
sp|Q03862|ARX1_YEAST	Probable metalloprotease ARX1	1	593	0.23	0.26	0.25	0.25
tr|A6ZLM4|A6ZLM4_YEAS7	Aminopeptidase yscIII	1	564	0.23	0.26	0.25	0.25
tr|B3LJQ6|B3LJQ6_YEAS1	Ribosomal protein L33B	1	103	0.23	0.28	0.24	0.25
sp|Q12522|IF6_YEAST	Eukaryotic translation initiation factor 6	1	245	0.23	0.27	0.24	0.25
sp|Q08977|YP260_YEAST	UPF0662 protein YPL260W	1	551	0.24	0.21	0.29	0.26
sp|P25343|RV161_YEAST	Reduced viability upon starvation protein 161	1	265	0.24	0.23	0.28	0.26
sp|P11076|ARF1_YEAST	ADP-ribosylation factor 1	1	181	0.24	0.22	0.28	0.26
sp|P53274|YG36_YEAST	Uncharacterized protein YGR126W	0.999	230	0.24	0.22	0.28	0.26
sp|P16622|HEMH_YEAST	Ferrochelatase, mitochondrial	0.993	393	0.24	0.22	0.28	0.26
sp|P32939|YPT7_YEAST	GTP-binding protein YPT7	1	208	0.24	0.21	0.28	0.26
sp|Q12363|WTM1_YEAST	Transcriptional modulator WTM1	1	437	0.24	0.2	0.28	0.26
sp|P47160|ENT3_YEAST	Epsin-3	0.99	408	0.24	0.23	0.27	0.26
sp|Q03529|SCS7_YEAST	Ceramide very long chain fatty acid hydroxylase SCS7	1	384	0.24	0.23	0.27	0.26
sp|Q06385|VPS74_YEAST	Vacuolar protein sorting-associated protein 74	0.999	345	0.24	0.23	0.27	0.26
sp|P12709|G6PI_YEAST	Glucose-6-phosphate isomerase	1	554	0.24	0.22	0.27	0.26
sp|P53600|COPZ_YEAST	Coatomer subunit zeta	1	189	0.24	0.22	0.27	0.26
sp|P38431|IF5_YEAST	Eukaryotic translation initiation factor 5	1	405	0.24	0.25	0.26	0.26
sp|P04911|H2A1_YEAST	Histone H2A.1	1	132	0.24	0.24	0.26	0.26
sp|P46655|SYEC_YEAST	Glutamate--tRNA ligase, cytoplasmic	1	708	0.24	0.24	0.26	0.26
sp|P00931|TRP_YEAST	Tryptophan synthase	1	707	0.24	0.24	0.26	0.26
sp|P21954|IDHP_YEAST	Isocitrate dehydrogenase [NADP], mitochondrial	1	428	0.24	0.24	0.26	0.26
sp|Q12019|MDN1_YEAST	Midasin	1	4910	0.24	0.24	0.26	0.26
sp|P38861|NMD3_YEAST	60S ribosomal export protein NMD3	1	518	0.24	0.24	0.26	0.26
sp|P28707|SBA1_YEAST	Co-chaperone protein SBA1	1	216	0.24	0.24	0.26	0.26
sp|P07991|OAT_YEAST	Ornithine aminotransferase	1	424	0.24	0.24	0.26	0.26
sp|P15625|SYFA_YEAST	Phenylalanine--tRNA ligase alpha subunit	1	503	0.24	0.24	0.26	0.26
sp|P31116|DHOM_YEAST	Homoserine dehydrogenase	1	359	0.24	0.24	0.26	0.26
sp|P32867|SSO1_YEAST	Protein SSO1	1	290	0.24	0.24	0.26	0.26
sp|P38708|YHI0_YEAST	Putative proline--tRNA ligase YHR020W	1	688	0.24	0.24	0.26	0.26
sp|Q06287|NEP1_YEAST	Ribosomal RNA small subunit methyltransferase NEP1	1	252	0.24	0.24	0.26	0.26
sp|P25373|GLRX1_YEAST	Glutaredoxin-1	1	110	0.24	0.24	0.26	0.26
sp|P53297|PBP1_YEAST	PAB1-binding protein 1	1	722	0.24	0.24	0.26	0.26
sp|P53731|ARPC2_YEAST	Actin-related protein 2/3 complex subunit 2	1	342	0.24	0.24	0.26	0.26
sp|Q08985|SAM4_YEAST	Homocysteine S-methyltransferase 2	1	325	0.24	0.24	0.26	0.26
sp|P36154|AIM29_YEAST	Altered inheritance rate of mitochondria protein 29	1	155	0.24	0.24	0.26	0.26
sp|P14164|ABF1_YEAST	ARS-binding factor 1	0.99	731	0.24	0.24	0.26	0.26
sp|P60010|ACT_YEAST	Actin	1	375	0.24	0.23	0.26	0.26
sp|P00546|CDK1_YEAST	Cyclin-dependent kinase 1	1	298	0.24	0.23	0.26	0.26
sp|Q07648|DTD_YEAST	D-tyrosyl-tRNA(Tyr) deacylase	0.99	150	0.24	0.23	0.26	0.26
sp|Q06151|DCPS_YEAST	m7GpppX diphosphatase	1	350	0.24	0.23	0.26	0.26
sp|P02309|H4_YEAST	Histone H4	1	103	0.24	0.25	0.25	0.26
sp|P39936|IF4F2_YEAST	Eukaryotic initiation factor 4F subunit p130	1	914	0.24	0.25	0.25	0.26
sp|P19097|FAS2_YEAST	Fatty acid synthase subunit alpha	1	1887	0.24	0.25	0.25	0.26
sp|P0C2J1|YP14B_YEAST	Transposon Ty1-PR3 Gag-Pol polyprotein	1	1755	0.24	0.25	0.25	0.26
sp|P00330|ADH1_YEAST	Alcohol dehydrogenase 1	1	348	0.24	0.25	0.25	0.26
sp|Q12460|NOP56_YEAST	Nucleolar protein 56	1	504	0.24	0.25	0.25	0.26
sp|A6ZP47|DED1_YEAS7	ATP-dependent RNA helicase DED1	1	604	0.24	0.25	0.25	0.26
sp|P54838|DAK1_YEAST	Dihydroxyacetone kinase 1	1	584	0.24	0.25	0.25	0.26
sp|Q00402|NUM1_YEAST	Nuclear migration protein NUM1	1	2748	0.24	0.25	0.25	0.26
sp|P12695|ODP2_YEAST	Dihydrolipoyllysine-residue acetyltransferase component of pyruvate dehydrogenase complex, mitochondrial	1	482	0.24	0.25	0.25	0.26
tr|C7GS11|C7GS11_YEAS2	Mnn5p	1	586	0.24	0.25	0.25	0.26
sp|P07260|IF4E_YEAST	Eukaryotic translation initiation factor 4E	1	213	0.24	0.25	0.25	0.26
sp|P07283|PMM_YEAST	Phosphomannomutase	1	254	0.24	0.25	0.25	0.26
sp|P25293|NAP1_YEAST	Nucleosome assembly protein	1	417	0.24	0.25	0.25	0.26
sp|P43535|GCN20_YEAST	Protein GCN20	1	752	0.24	0.25	0.25	0.26
sp|A6ZXD2|TRMB_YEAS7	tRNA (guanine-N(7)-)-methyltransferase	0.998	286	0.24	0.25	0.25	0.26
sp|Q12122|HOSM_YEAST	Homocitrate synthase, mitochondrial	1	440	0.24	0.25	0.25	0.26
sp|P46969|RPE_YEAST	Ribulose-phosphate 3-epimerase	1	238	0.24	0.25	0.25	0.26
sp|P07284|SYSC_YEAST	Serine--tRNA ligase, cytoplasmic	1	462	0.24	0.24	0.25	0.26
sp|P33302|PDR5_YEAST	Pleiotropic ABC efflux transporter of multiple drugs	1	1511	0.24	0.24	0.25	0.26
sp|A6ZYI0|KAD1_YEAS7	Adenylate kinase 1	1	222	0.24	0.24	0.25	0.26
sp|P07246|ADH3_YEAST	Alcohol dehydrogenase 3, mitochondrial	1	375	0.24	0.24	0.25	0.26
sp|P40825|SYA_YEAST	Alanine--tRNA ligase, mitochondrial	1	983	0.24	0.24	0.25	0.26
sp|P00358|G3P2_YEAST	Glyceraldehyde-3-phosphate dehydrogenase 2	1	332	0.24	0.24	0.25	0.26
sp|P30771|NAM7_YEAST	ATP-dependent helicase NAM7	1	971	0.24	0.24	0.25	0.26
sp|P53145|LSG1_YEAST	Large subunit GTPase 1	1	640	0.24	0.24	0.25	0.26
sp|P38523|GRPE_YEAST	GrpE protein homolog, mitochondrial	1	228	0.24	0.26	0.24	0.26
sp|P41920|YRB1_YEAST	Ran-specific GTPase-activating protein 1	1	201	0.24	0.26	0.24	0.26
sp|P00925|ENO2_YEAST	Enolase 2	1	437	0.24	0.25	0.24	0.26
sp|P12385|ERF1_YEAST	Eukaryotic peptide chain release factor subunit 1	1	437	0.24	0.25	0.24	0.26
sp|P15646|FBRL_YEAST	rRNA 2'-O-methyltransferase fibrillarin	1	327	0.24	0.25	0.24	0.26
sp|P40010|NUG1_YEAST	Nuclear GTP-binding protein NUG1	1	520	0.24	0.25	0.24	0.26
sp|P39078|TCPD_YEAST	T-complex protein 1 subunit delta	1	528	0.24	0.25	0.24	0.26
sp|Q00245|RHO3_YEAST	GTP-binding protein RHO3	1	231	0.24	0.25	0.24	0.26
sp|A6ZY89|ARO1_YEAS7	Pentafunctional AROM polypeptide	1	1588	0.24	0.25	0.24	0.26
sp|P28777|AROC_YEAST	Chorismate synthase	1	376	0.24	0.25	0.24	0.26
sp|P38777|FSH1_YEAST	Family of serine hydrolases 1	1	243	0.24	0.25	0.24	0.26
sp|P17255|VATA_YEAST	V-type proton ATPase catalytic subunit A	1	1071	0.24	0.24	0.24	0.26
sp|A6ZRX0|DBP2_YEAS7	ATP-dependent RNA helicase DBP2	1	546	0.24	0.26	0.23	0.26
sp|P47083|MPP10_YEAST	U3 small nucleolar RNA-associated protein MPP10	1	593	0.24	0.26	0.23	0.26
sp|P32842|VATL2_YEAST	V-type proton ATPase subunit c'	0.99	164	0.24	0.26	0.23	0.26
sp|P32472|FKBP2_YEAST	Peptidyl-prolyl cis-trans isomerase FPR2	1	135	0.24	0.27	0.22	0.26
sp|P41811|COPB2_YEAST	Coatomer subunit beta'	1	889	0.25	0.22	0.27	0.27
sp|P14907|NSP1_YEAST	Nucleoporin NSP1	1	823	0.25	0.23	0.26	0.27
sp|P39007|STT3_YEAST	Dolichyl-diphosphooligosaccharide--protein glycosyltransferase subunit STT3	0.974	718	0.25	0.22	0.26	0.27
sp|P23641|MPCP_YEAST	Mitochondrial phosphate carrier protein	1	311	0.25	0.22	0.26	0.27
sp|P32485|HOG1_YEAST	Mitogen-activated protein kinase HOG1	0.99	435	0.25	0.22	0.26	0.27
sp|P38276|YBY7_YEAST	UPF0303 protein YBR137W	0.99	179	0.25	0.22	0.26	0.27
sp|P00937|TRPG_YEAST	Anthranilate synthase component 2	0.998	484	0.25	0.22	0.26	0.27
sp|P20606|SAR1_YEAST	Small COPII coat GTPase SAR1	1	190	0.25	0.21	0.26	0.27
sp|P07257|QCR2_YEAST	Cytochrome b-c1 complex subunit 2, mitochondrial	1	368	0.25	0.23	0.25	0.27
sp|P00899|TRPE_YEAST	Anthranilate synthase component 1	1	507	0.25	0.23	0.25	0.27
sp|P19454|CSK22_YEAST	Casein kinase II subunit alpha'	1	339	0.25	0.26	0.23	0.27
sp|P12754|EI2BD_YEAST	Translation initiation factor eIF-2B subunit delta	1	651	0.25	0.25	0.23	0.27
sp|A6ZUC0|SDS23_YEAS7	Protein SDS23	0.99	527	0.25	0.26	0.22	0.27
sp|P43609|RSC8_YEAST	Chromatin structure-remodeling complex protein RSC8	0.999	557	0.25	0.25	0.22	0.27
sp|Q02753|RL21A_YEAST	60S ribosomal protein L21-A	1	160	0.25	0.28	0.19	0.27
tr|B3LMV1|B3LMV1_YEAS1	Urea amidolyase	1	1835	0.26	0.22	0.23	0.28
sp|P20081|FKBP_YEAST	FK506-binding protein 1	1	114	0.23	0.27	0.26	0.24
sp|P11972|SST2_YEAST	Protein SST2	0.99	698	0.23	0.27	0.26	0.24
sp|P39004|HXT7_YEAST	High-affinity hexose transporter HXT6	0.996	570	0.23	0.28	0.25	0.24
sp|P23301|IF5A1_YEAST	Eukaryotic translation initiation factor 5A-1	1	157	0.23	0.28	0.24	0.24
sp|P05744|RL33A_YEAST	60S ribosomal protein L33-A	1	107	0.23	0.3	0.22	0.24
sp|P26785|RL16B_YEAST	60S ribosomal protein L16-B	1	198	0.23	0.28	0.22	0.24
sp|Q12402|YOP1_YEAST	Protein YOP1	0.99	180	0.24	0.23	0.28	0.25
sp|P41338|THIL_YEAST	Acetyl-CoA acetyltransferase	1	398	0.24	0.24	0.27	0.25
sp|Q06178|NMA1_YEAST	Nicotinamide-nucleotide adenylyltransferase 1	1	401	0.24	0.23	0.27	0.25
sp|P32263|P5CR_YEAST	Pyrroline-5-carboxylate reductase	1	286	0.24	0.26	0.26	0.25
sp|P40037|HMF1_YEAST	Protein HMF1	1	129	0.24	0.25	0.26	0.25
sp|P40531|GVP36_YEAST	Protein GVP36	1	326	0.24	0.25	0.26	0.25
sp|P23292|KC12_YEAST	Casein kinase I homolog 2	1	546	0.24	0.25	0.26	0.25
sp|P32784|GPT1_YEAST	Glycerol-3-phosphate O-acyltransferase 1	0.99	759	0.24	0.25	0.26	0.25
sp|P40093|YEY6_YEAST	UPF0160 protein YER156C	0.99	338	0.24	0.25	0.26	0.25
sp|P22203|VATE_YEAST	V-type proton ATPase subunit E	1	233	0.24	0.24	0.26	0.25
sp|P47047|MTR4_YEAST	ATP-dependent RNA helicase DOB1	1	1073	0.24	0.24	0.26	0.25
sp|P25349|YCP4_YEAST	Flavoprotein-like protein YCP4	1	247	0.24	0.24	0.26	0.25
sp|P09440|C1TM_YEAST	C-1-tetrahydrofolate synthase, mitochondrial	1	975	0.24	0.26	0.25	0.25
sp|P16120|THRC_YEAST	Threonine synthase	1	514	0.24	0.26	0.25	0.25
sp|Q04067|EIF3G_YEAST	Eukaryotic translation initiation factor 3 subunit G	1	274	0.24	0.26	0.25	0.25
sp|A6ZNU5|RPIA_YEAS7	Ribose-5-phosphate isomerase	1	258	0.24	0.26	0.25	0.25
sp|Q12305|RDL1_YEAST	Thiosulfate sulfurtransferase RDL1, mitochondrial	1	139	0.24	0.25	0.25	0.25
sp|P15180|SYKC_YEAST	Lysine--tRNA ligase, cytoplasmic	1	591	0.24	0.25	0.25	0.25
sp|P32481|IF2G_YEAST	Eukaryotic translation initiation factor 2 subunit gamma	1	527	0.24	0.25	0.25	0.25
sp|P25719|CYPC_YEAST	Peptidyl-prolyl cis-trans isomerase C, mitochondrial	1	182	0.24	0.25	0.25	0.25
sp|P15873|PCNA_YEAST	Proliferating cell nuclear antigen	1	258	0.24	0.27	0.24	0.25
sp|P49334|TOM22_YEAST	Mitochondrial import receptor subunit TOM22	1	152	0.24	0.27	0.24	0.25
sp|P41911|GPD2_YEAST	Glycerol-3-phosphate dehydrogenase [NAD(+)] 2, mitochondrial	1	440	0.24	0.26	0.24	0.25
sp|P53852|SYC_YEAST	Cysteine--tRNA ligase	1	767	0.24	0.26	0.24	0.25
sp|P27476|NSR1_YEAST	Nuclear localization sequence-binding protein	1	414	0.24	0.28	0.23	0.25
sp|P19211|IF5A2_YEAST	Eukaryotic translation initiation factor 5A-2	1	157	0.24	0.27	0.23	0.25
sp|Q04344|HNT1_YEAST	Hit family protein 1	1	158	0.24	0.28	0.22	0.25
sp|P38996|NAB3_YEAST	Nuclear polyadenylated RNA-binding protein 3	1	802	0.25	0.21	0.28	0.26
sp|P52910|ACS2_YEAST	Acetyl-coenzyme A synthetase 2	1	683	0.25	0.23	0.27	0.26
sp|A6ZKT1|VPS10_YEAS7	Vacuolar protein sorting/targeting protein PEP1	0.999	1579	0.25	0.22	0.27	0.26
sp|P13188|SYQ_YEAST	Glutamine--tRNA ligase	1	809	0.25	0.24	0.26	0.26
sp|P28834|IDH1_YEAST	Isocitrate dehydrogenase [NAD] subunit 1, mitochondrial	1	360	0.25	0.23	0.26	0.26
sp|P00924|ENO1_YEAST	Enolase 1	1	437	0.25	0.23	0.26	0.26
sp|P07560|SEC4_YEAST	Ras-related protein SEC4	1	215	0.25	0.22	0.26	0.26
sp|P11745|RNA1_YEAST	Ran GTPase-activating protein 1	1	407	0.25	0.25	0.25	0.26
sp|Q06706|ELP1_YEAST	Elongator complex protein 1	1	1349	0.25	0.25	0.25	0.26
sp|P54885|PROA_YEAST	Gamma-glutamyl phosphate reductase	1	456	0.25	0.24	0.25	0.26
sp|P33767|OSTB_YEAST	Dolichyl-diphosphooligosaccharide--protein glycosyltransferase subunit WBP1	1	430	0.25	0.24	0.25	0.26
sp|A6ZS33|LKHA4_YEAS7	Leukotriene A-4 hydrolase homolog	0.987	671	0.25	0.24	0.25	0.26
tr|G2WBI7|G2WBI7_YEASK	K7_Tom1p	1	3268	0.25	0.24	0.25	0.26
sp|P20434|RPAB1_YEAST	DNA-directed RNA polymerases I, II, and III subunit RPABC1	0.998	215	0.25	0.24	0.25	0.26
sp|Q06252|YL179_YEAST	Uncharacterized protein YLR179C	1	201	0.25	0.23	0.25	0.26
sp|P29704|FDFT_YEAST	Squalene synthase	1	444	0.25	0.23	0.25	0.26
sp|P25386|USO1_YEAST	Intracellular protein transport protein USO1	0.999	1790	0.25	0.26	0.24	0.26
sp|P16861|K6PF1_YEAST	6-phosphofructokinase subunit alpha	1	987	0.25	0.25	0.24	0.26
tr|A6ZYU2|A6ZYU2_YEAS7	Arginyl-tRNA synthetase	1	607	0.25	0.25	0.24	0.26
sp|Q03690|TIF31_YEAST	Clustered mitochondria protein 1	1	1277	0.25	0.25	0.24	0.26
sp|A6ZPE5|NOP58_YEAS7	Nucleolar protein 58	1	511	0.25	0.25	0.24	0.26
sp|P24280|SEC14_YEAST	SEC14 cytosolic factor	1	304	0.25	0.25	0.24	0.26
sp|P48606|TBCA_YEAST	Tubulin-specific chaperone A	0.99	106	0.25	0.25	0.24	0.26
sp|Q07623|NOP6_YEAST	Nucleolar protein 6	1	225	0.25	0.25	0.24	0.26
sp|A6ZVM6|NCB5R_YEAS7	NADH-cytochrome b5 reductase 1	1	284	0.25	0.25	0.24	0.26
sp|P38779|CIC1_YEAST	Proteasome-interacting protein CIC1	1	376	0.25	0.25	0.24	0.26
sp|P28273|OPLA_YEAST	5-oxoprolinase	0.959	1286	0.25	0.25	0.24	0.26
sp|P23254|TKT1_YEAST	Transketolase 1	1	680	0.25	0.24	0.24	0.26
sp|P41807|VATH_YEAST	V-type proton ATPase subunit H	1	478	0.25	0.24	0.24	0.26
sp|P31412|VATC_YEAST	V-type proton ATPase subunit C	1	392	0.25	0.24	0.24	0.26
sp|P10964|RPA1_YEAST	DNA-directed RNA polymerase I subunit RPA190	1	1664	0.25	0.24	0.24	0.26
sp|P38250|IST2_YEAST	Increased sodium tolerance protein 2	0.999	946	0.25	0.24	0.24	0.26
sp|P23644|TOM40_YEAST	Mitochondrial import receptor subunit TOM40	0.99	387	0.25	0.26	0.23	0.26
sp|Q07478|SUB2_YEAST	ATP-dependent RNA helicase SUB2	1	446	0.25	0.25	0.23	0.26
sp|P37262|SOL2_YEAST	6-phosphogluconolactonase-like protein 2	0.99	315	0.25	0.25	0.23	0.26
sp|P32634|PMD1_YEAST	Negative regulator of sporulation PMD1	0.989	1753	0.25	0.27	0.22	0.26
sp|Q03640|TCB3_YEAST	Tricalbin-3	1	1545	0.26	0.22	0.25	0.27
sp|Q08965|BMS1_YEAST	Ribosome biogenesis protein BMS1	1	1183	0.26	0.24	0.24	0.27
sp|P30822|XPO1_YEAST	Exportin-1	1	1084	0.26	0.23	0.24	0.27
sp|P53909|ADE_YEAST	Adenine deaminase	1	347	0.26	0.24	0.23	0.27
sp|P38912|IF1A_YEAST	Eukaryotic translation initiation factor 1A	1	153	0.23	0.27	0.26	0.23
sp|A7A1I2|HRI1_YEAS7	Protein HRI1	1	244	0.24	0.25	0.26	0.24
sp|P28495|CAPZA_YEAST	F-actin-capping protein subunit alpha	1	268	0.25	0.24	0.27	0.25
sp|P33201|MRT4_YEAST	mRNA turnover protein 4	1	236	0.23	0.29	0.24	0.23
sp|P22139|RPAB5_YEAST	DNA-directed RNA polymerases I, II, and III subunit RPABC5	0.99	70	0.23	0.29	0.24	0.23
sp|Q12306|SMT3_YEAST	Ubiquitin-like protein SMT3	1	101	0.24	0.27	0.25	0.24
sp|P17423|KHSE_YEAST	Homoserine kinase	1	357	0.24	0.26	0.25	0.24
sp|P07149|FAS1_YEAST	Fatty acid synthase subunit beta	1	2051	0.25	0.24	0.26	0.25
sp|P21827|RCC1_YEAST	Guanine nucleotide exchange factor SRM1	0.999	482	0.25	0.24	0.26	0.25
sp|P04802|SYDC_YEAST	Aspartate--tRNA ligase, cytoplasmic	1	557	0.25	0.23	0.26	0.25
sp|P16862|K6PF2_YEAST	6-phosphofructokinase subunit beta	1	959	0.25	0.23	0.26	0.25
sp|P32381|ARP2_YEAST	Actin-related protein 2	1	391	0.25	0.23	0.26	0.25
sp|A6ZLA1|MKAR_YEAS7	3-ketoacyl-CoA reductase	1	347	0.26	0.22	0.27	0.26
sp|P53043|PPT1_YEAST	Serine/threonine-protein phosphatase T	1	513	0.24	0.28	0.24	0.24
sp|P48164|RS7B_YEAST	40S ribosomal protein S7-B	1	190	0.24	0.27	0.24	0.24
sp|P00549|KPYK1_YEAST	Pyruvate kinase 1	1	500	0.25	0.25	0.25	0.25
sp|P38707|SYNC_YEAST	Asparagine--tRNA ligase, cytoplasmic	1	554	0.25	0.25	0.25	0.25
sp|P12945|NAT1_YEAST	N-terminal acetyltransferase A complex subunit NAT1	1	854	0.25	0.25	0.25	0.25
sp|P15891|ABP1_YEAST	Actin-binding protein	1	592	0.25	0.25	0.25	0.25
sp|P16140|VATB_YEAST	V-type proton ATPase subunit B	1	517	0.25	0.25	0.25	0.25
sp|P25087|ERG6_YEAST	Sterol 24-C-methyltransferase	1	383	0.25	0.25	0.25	0.25
sp|P38791|DHYS_YEAST	Deoxyhypusine synthase	1	387	0.25	0.25	0.25	0.25
sp|P40069|IMB4_YEAST	Importin subunit beta-4	1	1113	0.25	0.25	0.25	0.25
sp|P15700|UMPK_YEAST	Uridylate kinase	1	204	0.25	0.25	0.25	0.25
sp|P04050|RPB1_YEAST	DNA-directed RNA polymerase II subunit RPB1	1	1733	0.25	0.25	0.25	0.25
sp|P07263|SYH_YEAST	Histidine--tRNA ligase, mitochondrial	1	546	0.25	0.25	0.25	0.25
sp|P42846|KRI1_YEAST	Protein KRI1	0.997	591	0.25	0.25	0.25	0.25
sp|P32915|SC61A_YEAST	Protein transport protein SEC61	0.994	480	0.25	0.25	0.25	0.25
sp|P38219|OLA1_YEAST	Uncharacterized GTP-binding protein OLA1	1	394	0.25	0.24	0.25	0.25
sp|P07342|ILVB_YEAST	Acetolactate synthase catalytic subunit, mitochondrial	1	687	0.25	0.24	0.25	0.25
sp|P33401|PGM1_YEAST	Phosphoglucomutase-1	1	570	0.25	0.24	0.25	0.25
sp|A6ZN26|EIF3C_YEAS7	Eukaryotic translation initiation factor 3 subunit C	1	812	0.26	0.24	0.25	0.26
sp|P40319|ELO3_YEAST	Elongation of fatty acids protein 3	1	345	0.26	0.23	0.25	0.26
sp|Q07381|TSR1_YEAST	Ribosome biogenesis protein TSR1	0.996	788	0.26	0.23	0.25	0.26
sp|P25385|BOS1_YEAST	Protein transport protein BOS1	0.992	244	0.26	0.22	0.25	0.26
sp|P38620|KPR2_YEAST	Ribose-phosphate pyrophosphokinase 2	0.995	318	0.25	0.27	0.24	0.25
sp|P02293|H2B1_YEAST	Histone H2B.1	1	131	0.25	0.26	0.24	0.25
sp|Q08972|NEW1_YEAST	[NU+] prion formation protein 1	1	1196	0.25	0.26	0.24	0.25
sp|P0CX23|RL20A_YEAST	60S ribosomal protein L20-A	1	172	0.25	0.26	0.24	0.25
sp|P38788|SSZ1_YEAST	Ribosome-associated complex subunit SSZ1	1	538	0.25	0.26	0.24	0.25
sp|A6ZR27|ALDH5_YEAS7	Aldehyde dehydrogenase 5, mitochondrial	1	520	0.25	0.26	0.24	0.25
sp|P16649|TUP1_YEAST	General transcriptional corepressor TUP1	1	713	0.25	0.26	0.24	0.25
sp|P28272|PYRD_YEAST	Dihydroorotate dehydrogenase (fumarate)	1	314	0.25	0.26	0.24	0.25
sp|Q03305|RMT2_YEAST	Arginine N-methyltransferase 2	0.99	412	0.25	0.26	0.24	0.25
sp|P05319|RLA2_YEAST	60S acidic ribosomal protein P2-alpha	1	106	0.25	0.25	0.24	0.25
sp|P32324|EF2_YEAST	Elongation factor 2	1	842	0.25	0.25	0.24	0.25
sp|P06105|SC160_YEAST	Protein SCP160	1	1222	0.25	0.25	0.24	0.25
sp|P05739|RL6B_YEAST	60S ribosomal protein L6-B	1	176	0.25	0.25	0.24	0.25
sp|P33322|CBF5_YEAST	H/ACA ribonucleoprotein complex subunit 4	1	483	0.25	0.25	0.24	0.25
sp|P02992|EFTU_YEAST	Elongation factor Tu, mitochondrial	1	437	0.25	0.25	0.24	0.25
sp|P40185|MMF1_YEAST	Protein MMF1, mitochondrial	1	145	0.25	0.25	0.24	0.25
sp|A7A0P8|DRS1_YEAS7	ATP-dependent RNA helicase DRS1	1	754	0.25	0.25	0.24	0.25
sp|P04650|RL39_YEAST	60S ribosomal protein L39	1	51	0.25	0.25	0.24	0.25
sp|P09064|IF2B_YEAST	Eukaryotic translation initiation factor 2 subunit beta	1	285	0.25	0.25	0.24	0.25
sp|P38069|MNN2_YEAST	Alpha-1,2-mannosyltransferase MNN2	0.99	597	0.25	0.25	0.24	0.25
sp|P00958|SYMC_YEAST	Methionine--tRNA ligase, cytoplasmic	1	751	0.26	0.24	0.24	0.26
sp|P53893|RIA1_YEAST	Ribosome assembly protein 1	0.999	1110	0.26	0.24	0.24	0.26
sp|A7A0V3|RSSA2_YEAS7	40S ribosomal protein S0-B	1	252	0.25	0.27	0.23	0.25
sp|A7A1W1|RS3A1_YEAS7	40S ribosomal protein S1-A	1	255	0.25	0.27	0.23	0.25
sp|P26784|RL16A_YEAST	60S ribosomal protein L16-A	1	199	0.25	0.27	0.23	0.25
sp|P05756|RS13_YEAST	40S ribosomal protein S13	1	151	0.25	0.26	0.23	0.25
sp|P0CX33|RS30A_YEAST	40S ribosomal protein S30-A	1	63	0.25	0.26	0.23	0.25
sp|P0C0W9|RL11A_YEAST	60S ribosomal protein L11-A	1	174	0.25	0.25	0.23	0.25
sp|P32769|HBS1_YEAST	Elongation factor 1 alpha-like protein	1	611	0.27	0.22	0.24	0.27
sp|P38197|YBD6_YEAST	UPF0001 protein YBL036C	0.99	257	0.26	0.25	0.23	0.26
sp|P07273|TFS2_YEAST	Transcription elongation factor S-II	0.99	309	0.26	0.26	0.22	0.26
sp|P49626|RL4B_YEAST	60S ribosomal protein L4-B	1	362	0.27	0.23	0.24	0.26
sp|A6ZYC3|TRM82_YEAS7	tRNA (guanine-N(7)-)-methyltransferase subunit TRM82	1	444	0.27	0.25	0.22	0.26
sp|P25574|EMC1_YEAST	ER membrane protein complex subunit 1	1	760	0.26	0.23	0.26	0.25
sp|A6ZV85|PESC_YEAS7	Pescadillo homolog	1	605	0.26	0.22	0.26	0.25
sp|Q03559|YM8V_YEAST	Uncharacterized protein YMR295C	1	197	0.26	0.25	0.25	0.25
sp|P49435|APT1_YEAST	Adenine phosphoribosyltransferase 1	1	187	0.26	0.25	0.25	0.25
sp|P06169|PDC1_YEAST	Pyruvate decarboxylase isozyme 1	1	563	0.26	0.24	0.25	0.25
sp|P32598|PP12_YEAST	Serine/threonine-protein phosphatase PP1-2	1	312	0.26	0.24	0.25	0.25
sp|P32366|VA0D_YEAST	V-type proton ATPase subunit d	1	345	0.26	0.24	0.25	0.25
sp|P02994|EF1A_YEAST	Elongation factor 1-alpha	1	458	0.26	0.23	0.25	0.25
sp|A6ZT71|SOL3_YEAS7	6-phosphogluconolactonase 3	1	249	0.26	0.23	0.25	0.25
sp|P47176|BCA2_YEAST	Branched-chain-amino-acid aminotransferase, cytosolic	1	376	0.26	0.23	0.25	0.25
sp|P00927|THDH_YEAST	Threonine dehydratase, mitochondrial	1	576	0.26	0.25	0.24	0.25
sp|Q06679|UTP4_YEAST	U3 small nucleolar RNA-associated protein 4	0.994	776	0.26	0.25	0.24	0.25
sp|P07245|C1TC_YEAST	C-1-tetrahydrofolate synthase, cytoplasmic	1	946	0.26	0.25	0.24	0.25
tr|B5VL65|B5VL65_YEAS6	YJL109Cp-like protein	1	1769	0.26	0.25	0.24	0.25
sp|P38625|GUAA_YEAST	GMP synthase [glutamine-hydrolyzing]	1	525	0.26	0.24	0.24	0.25
sp|P32861|UGPA1_YEAST	UTP--glucose-1-phosphate uridylyltransferase	1	499	0.26	0.24	0.24	0.25
sp|O13516|RS9A_YEAST	40S ribosomal protein S9-A	1	197	0.26	0.27	0.23	0.25
sp|P04147|PABP_YEAST	Polyadenylate-binding protein, cytoplasmic and nuclear	1	577	0.26	0.26	0.23	0.25
sp|P0CX29|RS23A_YEAST	40S ribosomal protein S23-A	1	145	0.26	0.26	0.23	0.25
sp|P49017|COQ5_YEAST	2-methoxy-6-polyprenyl-1,4-benzoquinol methylase, mitochondrial	0.992	307	0.26	0.26	0.23	0.25
sp|A6ZWL1|NACB1_YEAS7	Nascent polypeptide-associated complex subunit beta-1	1	157	0.26	0.25	0.23	0.25
sp|P17076|RL8A_YEAST	60S ribosomal protein L8-A	1	256	0.26	0.28	0.2	0.25
sp|P33734|HIS5_YEAST	Imidazole glycerol phosphate synthase hisHF	1	552	0.25	0.25	0.25	0.24
sp|Q06078|UTP21_YEAST	U3 small nucleolar RNA-associated protein 21	0.999	939	0.25	0.25	0.25	0.24
sp|Q08208|NOP12_YEAST	Nucleolar protein 12	1	459	0.25	0.25	0.25	0.24
sp|P47120|DOHH_YEAST	Deoxyhypusine hydroxylase	1	325	0.25	0.27	0.24	0.24
sp|P0CX51|RS16A_YEAST	40S ribosomal protein S16-A	1	143	0.25	0.27	0.24	0.24
sp|P20459|IF2A_YEAST	Eukaryotic translation initiation factor 2 subunit alpha	1	304	0.25	0.27	0.24	0.24
sp|P26637|SYLC_YEAST	Leucine--tRNA ligase, cytoplasmic	1	1090	0.25	0.26	0.24	0.24
sp|Q01855|RS15_YEAST	40S ribosomal protein S15	1	142	0.25	0.26	0.24	0.24
sp|P0CX84|RL35A_YEAST	60S ribosomal protein L35-A	1	120	0.25	0.26	0.24	0.24
sp|P09624|DLDH_YEAST	Dihydrolipoyl dehydrogenase, mitochondrial	1	499	0.25	0.26	0.24	0.24
sp|P0CX49|RL18A_YEAST	60S ribosomal protein L18-A	1	186	0.25	0.26	0.24	0.24
sp|A6ZMK5|EIF3I_YEAS7	Eukaryotic translation initiation factor 3 subunit I	1	347	0.25	0.26	0.24	0.24
sp|P52286|SKP1_YEAST	Suppressor of kinetochore protein 1	1	194	0.25	0.28	0.23	0.24
sp|P06367|RS14A_YEAST	40S ribosomal protein S14-A	1	137	0.25	0.27	0.23	0.24
sp|P0CX82|RL19A_YEAST	60S ribosomal protein L19-A	1	189	0.25	0.27	0.23	0.24
sp|A6ZT99|NACA_YEAS7	Nascent polypeptide-associated complex subunit alpha	1	174	0.25	0.27	0.23	0.24
sp|P26321|RL5_YEAST	60S ribosomal protein L5	1	297	0.25	0.27	0.23	0.24
sp|P38011|GBLP_YEAST	Guanine nucleotide-binding protein subunit beta-like protein	1	319	0.25	0.27	0.23	0.24
sp|P22217|TRX1_YEAST	Thioredoxin-1	1	103	0.25	0.27	0.23	0.24
sp|P32911|SUI1_YEAST	Eukaryotic translation initiation factor eIF-1	1	108	0.25	0.29	0.22	0.24
sp|P00127|QCR6_YEAST	Cytochrome b-c1 complex subunit 6	0.99	147	0.25	0.29	0.22	0.24
sp|P25297|PHO84_YEAST	Inorganic phosphate transporter PHO84	0.99	587	0.25	0.32	0.19	0.24
sp|Q12490|YB11B_YEAST	Transposon Ty1-BL Gag-Pol polyprotein	1	1755	0.24	0.26	0.26	0.23
sp|P38754|RL14B_YEAST	60S ribosomal protein L14-B	1	138	0.24	0.27	0.25	0.23
sp|P40414|TPM2_YEAST	Tropomyosin-2	0.999	161	0.24	0.29	0.24	0.23
sp|P53742|NOG2_YEAST	Nucleolar GTP-binding protein 2	0.99	486	0.24	0.29	0.23	0.23
sp|P32377|MVD1_YEAST	Diphosphomevalonate decarboxylase	1	396	0.27	0.21	0.26	0.25
sp|P25605|ILV6_YEAST	Acetolactate synthase small subunit, mitochondrial	1	309	0.27	0.23	0.25	0.25
sp|A6ZTW2|SHE10_YEAS7	Sensitivity to high expression protein 10	0.99	577	0.27	0.23	0.25	0.25
sp|P53379|MKC7_YEAST	Aspartic proteinase MKC7	1	596	0.27	0.25	0.23	0.25
sp|A6ZL85|MAK5_YEAS7	ATP-dependent RNA helicase MAK5	0.996	769	0.27	0.25	0.23	0.25
sp|P05737|RL7A_YEAST	60S ribosomal protein L7-A	1	244	0.27	0.25	0.22	0.25
sp|P16467|PDC5_YEAST	Pyruvate decarboxylase isozyme 2	1	563	0.26	0.22	0.27	0.24
sp|P05743|RL26A_YEAST	60S ribosomal protein L26-A	1	127	0.26	0.25	0.25	0.24
tr|B3LID9|B3LID9_YEAS1	Pyruvate decarboxylase isozyme	1	563	0.26	0.25	0.25	0.24
sp|P41058|RS29B_YEAST	40S ribosomal protein S29-B	0.998	56	0.26	0.25	0.25	0.24
sp|P0CX55|RS18A_YEAST	40S ribosomal protein S18-A	1	146	0.26	0.27	0.24	0.24
sp|P10659|METK1_YEAST	S-adenosylmethionine synthase 1	1	382	0.26	0.26	0.24	0.24
tr|A6ZVL6|A6ZVL6_YEAS7	DL-glycerol-3-phosphatase	1	271	0.26	0.26	0.24	0.24
sp|P40212|RL13B_YEAST	60S ribosomal protein L13-B	1	199	0.26	0.26	0.24	0.24
sp|P0CX37|RS6A_YEAST	40S ribosomal protein S6-A	1	236	0.26	0.26	0.24	0.24
sp|P39954|SAHH_YEAST	Adenosylhomocysteinase	1	449	0.26	0.26	0.24	0.24
sp|P46990|RL17B_YEAST	60S ribosomal protein L17-B	1	184	0.26	0.25	0.24	0.24
sp|P32835|GSP1_YEAST	GTP-binding nuclear protein GSP1/CNR1	1	219	0.26	0.25	0.24	0.24
sp|P13298|PYRE_YEAST	Orotate phosphoribosyltransferase 1	1	226	0.26	0.25	0.24	0.24
sp|P38701|RS20_YEAST	40S ribosomal protein S20	1	121	0.26	0.27	0.23	0.24
sp|P16521|EF3A_YEAST	Elongation factor 3A	1	1044	0.26	0.27	0.23	0.24
sp|P11484|HSP75_YEAST	Heat shock protein SSB1	1	613	0.26	0.27	0.23	0.24
sp|P05750|RS3_YEAST	40S ribosomal protein S3	1	240	0.26	0.27	0.23	0.24
sp|P25443|RS2_YEAST	40S ribosomal protein S2	1	254	0.26	0.27	0.23	0.24
tr|B3LSD1|B3LSD1_YEAS1	60S ribosomal protein L27	1	162	0.26	0.27	0.23	0.24
sp|P0CX53|RL12A_YEAST	60S ribosomal protein L12-A	1	165	0.26	0.27	0.23	0.24
sp|P07280|RS19A_YEAST	40S ribosomal protein S19-A	1	144	0.26	0.27	0.23	0.24
sp|P16550|APA1_YEAST	Protein APA1	1	321	0.26	0.27	0.23	0.24
sp|P14126|RL3_YEAST	60S ribosomal protein L3	1	387	0.26	0.26	0.23	0.24
sp|P00815|HIS2_YEAST	Histidine biosynthesis trifunctional protein	1	799	0.26	0.26	0.23	0.24
sp|P02406|RL28_YEAST	60S ribosomal protein L28	1	149	0.26	0.26	0.23	0.24
sp|P36421|SYYC_YEAST	Tyrosine--tRNA ligase, cytoplasmic	1	394	0.26	0.26	0.23	0.24
sp|P06208|LEU1_YEAST	2-isopropylmalate synthase	1	619	0.26	0.26	0.23	0.24
sp|P0C0W1|RS22A_YEAST	40S ribosomal protein S22-A	1	130	0.26	0.26	0.23	0.24
sp|P0CX47|RS11A_YEAST	40S ribosomal protein S11-A	1	156	0.26	0.26	0.23	0.24
sp|P0CX35|RS4A_YEAST	40S ribosomal protein S4-A	1	261	0.26	0.28	0.22	0.24
sp|P26786|RS7A_YEAST	40S ribosomal protein S7-A	1	190	0.26	0.28	0.22	0.24
sp|P0C0T4|RS25B_YEAST	40S ribosomal protein S25-B	1	108	0.26	0.27	0.22	0.24
sp|P05738|RL9A_YEAST	60S ribosomal protein L9-A	1	191	0.26	0.27	0.22	0.24
sp|Q04178|HPRT_YEAST	Hypoxanthine-guanine phosphoribosyltransferase	1	221	0.26	0.27	0.22	0.24
sp|P02400|RLA4_YEAST	60S acidic ribosomal protein P2-beta	1	110	0.26	0.28	0.21	0.24
sp|P27514|PHO91_YEAST	Low-affinity phosphate transporter PHO91	0.986	894	0.25	0.25	0.27	0.23
sp|P52489|KPYK2_YEAST	Pyruvate kinase 2	1	506	0.25	0.24	0.27	0.23
sp|P39990|SNU13_YEAST	13 kDa ribonucleoprotein-associated protein	1	126	0.25	0.26	0.26	0.23
sp|Q06631|BFR2_YEAST	Protein BFR2	1	534	0.25	0.27	0.25	0.23
sp|P33331|NTF2_YEAST	Nuclear transport factor 2	1	125	0.25	0.28	0.24	0.23
sp|P53883|NOP13_YEAST	Nucleolar protein 13	1	403	0.25	0.3	0.23	0.23
sp|P10622|RLA3_YEAST	60S acidic ribosomal protein P1-beta	0.99	106	0.25	0.29	0.23	0.23
sp|A6ZPB3|CAF20_YEAS7	Cap-associated protein CAF20	0.987	161	0.25	0.29	0.23	0.23
sp|P47143|ADK_YEAST	Adenosine kinase	1	340	0.25	0.29	0.23	0.23
sp|P20051|PYRC_YEAST	Dihydroorotase	1	364	0.25	0.28	0.23	0.23
sp|P53900|PFD4_YEAST	Prefoldin subunit 4	0.997	129	0.25	0.28	0.23	0.23
sp|P33330|SERC_YEAST	Phosphoserine aminotransferase	1	395	0.25	0.27	0.23	0.23
sp|P14540|ALF_YEAST	Fructose-bisphosphate aldolase	1	359	0.25	0.31	0.2	0.23
sp|P87108|TIM10_YEAST	Mitochondrial import inner membrane translocase subunit TIM10	0.99	93	0.25	0.31	0.2	0.23
sp|Q08245|ZEO1_YEAST	Protein ZEO1	1	113	0.24	0.3	0.23	0.22
sp|P35176|CYPD_YEAST	Peptidyl-prolyl cis-trans isomerase D	1	225	0.24	0.3	0.22	0.22
sp|P35691|TCTP_YEAST	Translationally-controlled tumor protein homolog	1	167	0.24	0.33	0.21	0.22
sp|P32588|PUB1_YEAST	Nuclear and cytoplasmic polyadenylated RNA-binding protein PUB1	1	453	0.28	0.22	0.25	0.25
sp|P04449|RL24A_YEAST	60S ribosomal protein L24-A	1	155	0.27	0.24	0.25	0.24
sp|P0CX43|RL1A_YEAST	60S ribosomal protein L1-A	1	217	0.27	0.25	0.24	0.24
sp|P09436|SYIC_YEAST	Isoleucine--tRNA ligase, cytoplasmic	1	1072	0.27	0.25	0.24	0.24
sp|P10664|RL4A_YEAST	60S ribosomal protein L4-A	1	362	0.27	0.25	0.24	0.24
sp|P50095|IMDH3_YEAST	Inosine-5'-monophosphate dehydrogenase 3	1	523	0.27	0.25	0.24	0.24
sp|P53235|EIF2A_YEAST	Eukaryotic translation initiation factor 2A	1	642	0.27	0.25	0.24	0.24
sp|P49167|RL38_YEAST	60S ribosomal protein L38	1	78	0.27	0.27	0.23	0.24
sp|P36013|MAOM_YEAST	NAD-dependent malic enzyme, mitochondrial	1	669	0.27	0.27	0.23	0.24
sp|P05740|RL17A_YEAST	60S ribosomal protein L17-A	1	184	0.27	0.25	0.23	0.24
sp|P41805|RL10_YEAST	60S ribosomal protein L10	1	221	0.27	0.28	0.22	0.24
sp|P04456|RL25_YEAST	60S ribosomal protein L25	1	142	0.27	0.27	0.22	0.24
sp|P0CX39|RS8A_YEAST	40S ribosomal protein S8-A	1	200	0.27	0.26	0.22	0.24
sp|A6ZM02|RS3A2_YEAS7	40S ribosomal protein S1-B	1	255	0.27	0.28	0.21	0.24
sp|P29453|RL8B_YEAST	60S ribosomal protein L8-B	1	256	0.27	0.28	0.21	0.24
sp|P46784|RS10B_YEAST	40S ribosomal protein S10-B	1	105	0.26	0.25	0.25	0.23
sp|P32803|EMP24_YEAST	Endosomal protein P24B	1	203	0.26	0.25	0.25	0.23
sp|P49089|ASNS1_YEAST	Asparagine synthetase [glutamine-hydrolyzing] 1	1	572	0.26	0.25	0.25	0.23
sp|P41057|RS29A_YEAST	40S ribosomal protein S29-A	1	56	0.26	0.27	0.24	0.23
sp|P02407|RS17A_YEAST	40S ribosomal protein S17-A	1	136	0.26	0.27	0.24	0.23
sp|P39938|RS26A_YEAST	40S ribosomal protein S26-A	1	119	0.26	0.27	0.24	0.23
sp|P53221|RL26B_YEAST	60S ribosomal protein L26-B	1	127	0.26	0.27	0.24	0.23
sp|P33775|PMT1_YEAST	Dolichyl-phosphate-mannose--protein mannosyltransferase 1	1	817	0.26	0.26	0.24	0.23
sp|P32895|KPR1_YEAST	Ribose-phosphate pyrophosphokinase 1	0.998	427	0.26	0.26	0.24	0.23
sp|P05317|RLA0_YEAST	60S acidic ribosomal protein P0	1	312	0.26	0.28	0.23	0.23
sp|P26783|RS5_YEAST	40S ribosomal protein S5	1	225	0.26	0.28	0.23	0.23
sp|Q02326|RL6A_YEAST	60S ribosomal protein L6-A	1	176	0.26	0.27	0.23	0.23
sp|P38061|RL32_YEAST	60S ribosomal protein L32	1	130	0.26	0.27	0.23	0.23
sp|P39676|FHP_YEAST	Flavohemoprotein	1	399	0.26	0.29	0.22	0.23
sp|P35997|RS27_YEAST	40S ribosomal protein S27-A	1	82	0.26	0.28	0.22	0.23
sp|P07264|LEUC_YEAST	3-isopropylmalate dehydratase	1	779	0.26	0.28	0.22	0.23
sp|P48589|RS12_YEAST	40S ribosomal protein S12	1	143	0.25	0.3	0.22	0.22
sp|P32471|EF1B_YEAST	Elongation factor 1-beta	1	206	0.25	0.31	0.21	0.22
sp|P14922|CYC8_YEAST	General transcriptional corepressor CYC8	0.999	966	0.29	0.21	0.24	0.25
sp|Q12160|YP063_YEAST	Uncharacterized protein YPR063C	0.99	140	0.28	0.23	0.25	0.24
sp|P32466|HXT3_YEAST	Low-affinity glucose transporter HXT3	1	567	0.28	0.24	0.24	0.24
sp|P00498|HIS1_YEAST	ATP phosphoribosyltransferase	1	297	0.28	0.25	0.22	0.24
sp|P14120|RL30_YEAST	60S ribosomal protein L30	1	105	0.27	0.25	0.25	0.23
sp|P19158|IRA2_YEAST	Inhibitory regulator protein IRA2	0.993	3079	0.27	0.25	0.25	0.23
sp|Q12117|MRH1_YEAST	Protein MRH1	1	320	0.27	0.26	0.24	0.23
sp|P11353|HEM6_YEAST	Coproporphyrinogen-III oxidase	1	328	0.27	0.26	0.24	0.23
sp|P0CX41|RL23A_YEAST	60S ribosomal protein L23-A	1	137	0.27	0.28	0.23	0.23
sp|P0CX31|RS24A_YEAST	40S ribosomal protein S24-A	1	135	0.27	0.27	0.23	0.23
sp|P05749|RL22A_YEAST	60S ribosomal protein L22-A	1	121	0.27	0.27	0.23	0.23
sp|Q03973|HMO1_YEAST	High mobility group protein 1	1	246	0.27	0.27	0.23	0.23
sp|P0CX27|RL44A_YEAST	60S ribosomal protein L42-A	1	106	0.27	0.27	0.23	0.23
tr|G2WIM3|G2WIM3_YEASK	Ribosomal protein L15	1	204	0.27	0.27	0.23	0.23
sp|P05748|RL15A_YEAST	60S ribosomal protein L15-A	1	204	0.27	0.28	0.21	0.23
sp|P0CX45|RL2A_YEAST	60S ribosomal protein L2-A	1	254	0.26	0.28	0.23	0.22
sp|P36105|RL14A_YEAST	60S ribosomal protein L14-A	1	138	0.26	0.3	0.22	0.22
sp|P00942|TPIS_YEAST	Triosephosphate isomerase	1	248	0.25	0.32	0.22	0.21
sp|Q3E754|RS21B_YEAST	40S ribosomal protein S21-B	1	87	0.25	0.33	0.21	0.21
sp|P32476|ERG1_YEAST	Squalene monooxygenase	1	496	0.29	0.27	0.21	0.24
sp|P06168|ILV5_YEAST	Ketol-acid reductoisomerase, mitochondrial	1	395	0.28	0.27	0.22	0.23
sp|P27809|KRE2_YEAST	Glycolipid 2-alpha-mannosyltransferase	1	442	0.28	0.27	0.22	0.23
sp|P38891|BCA1_YEAST	Branched-chain-amino-acid aminotransferase, mitochondrial	1	393	0.28	0.27	0.22	0.23
sp|P48836|VATG_YEAST	V-type proton ATPase subunit G	1	114	0.27	0.29	0.23	0.22
sp|P0C0X0|RS28B_YEAST	40S ribosomal protein S28-B	1	67	0.27	0.3	0.21	0.22
sp|Q01662|AMPM1_YEAST	Methionine aminopeptidase 1	1	387	0.27	0.29	0.21	0.22
tr|C7GP14|C7GP14_YEAS2	Fba1p	1	359	0.27	0.33	0.18	0.22
sp|P42941|SERB_YEAST	Phosphoserine phosphatase	0.99	309	0.26	0.27	0.25	0.21
sp|A6ZL22|ECM33_YEAS7	Cell wall protein ECM33	1	429	0.26	0.29	0.23	0.21
sp|P28000|RPAC2_YEAST	DNA-directed RNA polymerases I and III subunit RPAC2	1	142	0.26	0.31	0.22	0.21
sp|P53849|GIS2_YEAST	Zinc finger protein GIS2	1	153	0.26	0.31	0.22	0.21
tr|G2WP76|G2WP76_YEASK	K7_Ypl105cp	1	849	0.29	0.24	0.23	0.23
sp|P0C0V8|RS21A_YEAST	40S ribosomal protein S21-A	1	87	0.24	0.37	0.19	0.19
sp|O14455|RL36B_YEAST	60S ribosomal protein L36-B	1	100	0.28	0.27	0.24	0.22
sp|P18562|UPP_YEAST	Uracil phosphoribosyltransferase	1	216	0.28	0.27	0.23	0.22
tr|A6ZM10|A6ZM10_YEAS7	Inosine-5'-monophosphate dehydrogenase	1	524	0.28	0.27	0.23	0.22
sp|P39522|ILV3_YEAST	Dihydroxy-acid dehydratase, mitochondrial	1	585	0.28	0.28	0.22	0.22
sp|P07262|DHE4_YEAST	NADP-specific glutamate dehydrogenase 1	1	454	0.28	0.28	0.22	0.22
sp|P04046|PUR1_YEAST	Amidophosphoribosyltransferase	1	510	0.28	0.27	0.22	0.22
sp|P0C2H8|RL31A_YEAST	60S ribosomal protein L31-A	1	113	0.28	0.28	0.21	0.22
sp|P39726|GCSH_YEAST	Glycine cleavage system H protein, mitochondrial	1	170	0.27	0.31	0.19	0.21
sp|P38836|ECM14_YEAST	Putative metallocarboxypeptidase ECM14	1	430	0.29	0.28	0.21	0.22
sp|P0CX25|RL43A_YEAST	60S ribosomal protein L43-A	1	92	0.29	0.28	0.22	0.21
sp|P21264|PUR6_YEAST	Phosphoribosylaminoimidazole carboxylase	1	571	0.29	0.29	0.21	0.21
sp|P40054|SERA_YEAST	D-3-phosphoglycerate dehydrogenase 1	1	469	0.29	0.29	0.21	0.21
sp|P07244|PUR2_YEAST	Bifunctional purine biosynthetic protein ADE5,7	1	802	0.29	0.28	0.21	0.21
sp|P22146|GAS1_YEAST	1,3-beta-glucanosyltransferase GAS1	1	559	0.29	0.29	0.2	0.21
sp|A6ZRM0|PURA_YEAS7	Adenylosuccinate synthetase	1	433	0.29	0.28	0.2	0.21
sp|Q12680|GLT1_YEAST	Glutamate synthase [NADH]	1	2145	0.28	0.3	0.2	0.2
sp|P19414|ACON_YEAST	Aconitate hydratase, mitochondrial	1	778	0.29	0.3	0.21	0.2
sp|Q02046|MTD1_YEAST	Methylenetetrahydrofolate dehydrogenase [NAD(+)]	1	320	0.31	0.28	0.19	0.21
sp|P38972|PUR4_YEAST	Phosphoribosylformylglycinamidine synthase	1	1358	0.3	0.28	0.2	0.2
sp|P05759|RS27A_YEAST	Ubiquitin-40S ribosomal protein S31	1	152	0.31	0.28	0.21	0.2
sp|P27616|PUR7_YEAST	Phosphoribosylaminoimidazole-succinocarboxamide synthase	1	306	0.31	0.29	0.19	0.2
sp|P40525|RL34B_YEAST	60S ribosomal protein L34-B	1	121	0.3	0.29	0.22	0.19
sp|P0CH08|RL401_YEAST	Ubiquitin-60S ribosomal protein L40	1	128	0.3	0.29	0.22	0.19
sp|Q05911|PUR8_YEAST	Adenylosuccinate lyase	1	482	0.32	0.28	0.2	0.19
tr|A7A0W4|A7A0W4_YEAS7	Serine hydroxymethyltransferase	1	469	0.32	0.29	0.19	0.19
sp|P38009|PUR92_YEAST	Bifunctional purine biosynthesis protein ADE17	1	592	0.32	0.28	0.16	0.19
sp|P37291|GLYC_YEAST	Serine hydroxymethyltransferase, cytosolic	1	469	0.34	0.29	0.19	0.18
sp|P32288|GLNA_YEAST	Glutamine synthetase	1	370	0.34	0.28	0.19	0.18

## Sheet: 9hiTRAQBR2-Identified
Proteomic analysis identifies of markers of exposure to cadmium sulphide quantum dots (CdS QDs) Valentina Gallo, Vaibhav Srivastava, Vincent Bulone, Zappettini Andrea, Villani Marco, Nelson Marmiroli, Marta Marmiroli Supplementary Table 4: List of all unique proteins, identified by iTRAQ experiments at 9hrs from the second biological replicate (BR2) of S.cerevisiae treated with CdS QDs
Protein_Name	Protein_Annotation	Protein_Probability	Protein length (AA)
sp|P30657|PSB4_YEAST	Proteasome component PRE4	1	266
sp|P30665|MCM4_YEAST	DNA replication licensing factor MCM4	1	933
sp|P52286|SKP1_YEAST	Suppressor of kinetochore protein 1	1	194
sp|A6ZU15|ROK1_YEAS7	ATP-dependent RNA helicase ROK1	0.996	564
tr|C7GWZ9|C7GWZ9_YEAS2	Gcn1p	1	2672
sp|P38075|PDX3_YEAST	Pyridoxamine 5'-phosphate oxidase	1	228
sp|A7A1S5|DUS3_YEAS7	tRNA-dihydrouridine(47) synthase [NAD(P)(+)]	1	668
sp|P32621|GDA1_YEAST	Guanosine-diphosphatase	1	518
sp|P32386|YBT1_YEAST	ATP-dependent bile acid permease	1	1661
sp|P09435|HSP73_YEAST	Heat shock protein SSA3	1	649
sp|P39101|CAJ1_YEAST	Protein CAJ1	1	391
sp|P40318|DOA10_YEAST	ERAD-associated E3 ubiquitin-protein ligase DOA10	1	1319
sp|Q02792|XRN2_YEAST	5'-3' exoribonuclease 2	1	1006
sp|Q12382|DGK1_YEAST	CTP-dependent diacylglycerol kinase 1	1	290
sp|P06197|PIS_YEAST	CDP-diacylglycerol--inositol 3-phosphatidyltransferase	0.999	220
sp|P38716|YHR2_YEAST	Uncharacterized trans-sulfuration enzyme YHR112C	0.999	378
tr|B5VIR7|B5VIR7_YEAS6	YGL056Cp-like protein (Fragment)	0.999	564
sp|P43636|ALG2_YEAST	Alpha-1,3/1,6-mannosyltransferase ALG2	0.999	503
sp|Q12532|TAE2_YEAST	Translation-associated element 2	0.999	1038
sp|P39985|DPO5_YEAST	DNA polymerase V	0.999	1022
sp|P42842|EMW1_YEAST	Essential for maintenance of the cell wall protein 1	0.998	904
sp|P19262|ODO2_YEAST	Dihydrolipoyllysine-residue succinyltransferase component of 2-oxoglutarate dehydrogenase complex, mitochondrial	0.998	463
sp|P25339|PUF4_YEAST	Pumilio homology domain family member 4	0.998	888
sp|Q12133|SPC3_YEAST	Signal peptidase complex subunit SPC3	0.998	184
sp|Q02354|UTP6_YEAST	U3 small nucleolar RNA-associated protein 6	0.998	440
sp|P40087|DDI1_YEAST	DNA damage-inducible protein 1	0.998	428
tr|B5VKN8|B5VKN8_YEAS6	YIL063Cp-like protein	0.998	327
sp|P20486|CKS1_YEAST	Cyclin-dependent kinases regulatory subunit	0.997	150
sp|P32795|YME1_YEAST	Mitochondrial inner membrane i-AAA protease supercomplex subunit YME1	0.996	747
sp|Q02875|SYH1_YEAST	SMY2 homolog 2	0.996	849
sp|A6ZXR1|PEX19_YEAS7	Peroxisomal membrane protein import receptor PEX19	0.996	341
sp|P36132|KAE1_YEAST	Probable tRNA threonylcarbamoyladenosine biosynthesis protein KAE1	0.995	386
sp|Q12250|RPN5_YEAST	26S proteasome regulatory subunit RPN5	0.995	445
sp|Q12349|ATP14_YEAST	ATP synthase subunit H, mitochondrial	0.989	124
sp|P20436|RPAB3_YEAST	DNA-directed RNA polymerases I, II, and III subunit RPABC3	0.987	146
sp|P39968|VAC8_YEAST	Vacuolar protein 8	0.981	578
sp|Q12166|LEU9_YEAST	2-isopropylmalate synthase 2, mitochondrial	1	604
sp|P07256|QCR1_YEAST	Cytochrome b-c1 complex subunit 1, mitochondrial	1	457
sp|P09734|TBA3_YEAST	Tubulin alpha-3 chain	0.999	445
sp|P25367|RNQ1_YEAST	[PIN+] prion protein RNQ1	1	405
sp|Q04418|RBA50_YEAST	RNA polymerase II-associated protein RBA50	0.986	439
sp|P29055|TF2B_YEAST	Transcription initiation factor IIB	1	345
tr|E7NIA2|E7NIA2_YEASO	Zuo1p	1	433
sp|P01119|RAS1_YEAST	Ras-like protein 1	1	309
sp|Q03063|DIG1_YEAST	Down-regulator of invasive growth 1	1	452
sp|P47117|ARP3_YEAST	Actin-related protein 3	0.999	449
sp|P23201|SPA2_YEAST	Protein SPA2	0.999	1466
sp|P38688|SRP72_YEAST	Signal recognition particle subunit SRP72	0.999	640
sp|P43555|EMP47_YEAST	Protein EMP47	0.999	445
sp|P81449|ATPJ_YEAST	ATP synthase subunit e, mitochondrial	0.998	96
sp|Q06508|LOA1_YEAST	Lysophosphatidic acid:oleoyl-CoA acyltransferase 1	0.998	300
sp|Q04697|GSF2_YEAST	Glucose-signaling factor 2	0.998	403
sp|Q06142|IMB1_YEAST	Importin subunit beta-1	0.998	861
sp|P33399|LHP1_YEAST	La protein homolog	0.998	275
sp|Q06078|UTP21_YEAST	U3 small nucleolar RNA-associated protein 21	0.996	939
sp|Q12263|GIN4_YEAST	Serine/threonine-protein kinase GIN4	0.996	1142
sp|A6ZS33|LKHA4_YEAS7	Leukotriene A-4 hydrolase homolog	0.989	671
sp|P16451|ODPX_YEAST	Pyruvate dehydrogenase complex protein X component, mitochondrial	0.989	410
sp|P23585|HXT2_YEAST	High-affinity glucose transporter HXT2	0.989	541
sp|P53723|YN8B_YEAST	UPF0674 endoplasmic reticulum membrane protein YNR021W	0.989	404
sp|A6ZP10|SEY1_YEAS7	Protein SEY1	0.989	776
sp|P09880|TRNL_YEAST	tRNA ligase	0.989	827
sp|P11353|HEM6_YEAST	Coproporphyrinogen-III oxidase	0.989	328
sp|P13259|PCY1_YEAST	Choline-phosphate cytidylyltransferase	0.989	424
sp|P20435|RPAB2_YEAST	DNA-directed RNA polymerases I, II, and III subunit RPABC2	0.989	155
sp|P32913|VPS17_YEAST	Vacuolar protein sorting-associated protein 17	0.989	551
sp|P38929|ATC2_YEAST	Calcium-transporting ATPase 2	0.989	1173
sp|Q03799|RT08_YEAST	37S ribosomal protein S8, mitochondrial	0.989	155
sp|Q03976|RT24_YEAST	37S ribosomal protein S24, mitochondrial	0.989	319
sp|Q05946|UTP13_YEAST	U3 small nucleolar RNA-associated protein 13	0.989	817
sp|P39931|SS120_YEAST	Protein SSP120	0.989	234
sp|P32178|CHMU_YEAST	Chorismate mutase	0.989	256
sp|P20107|ZRC1_YEAST	Zinc/cadmium resistance protein	0.988	442
sp|Q03834|MSH6_YEAST	DNA mismatch repair protein MSH6	0.988	1242
sp|P16622|HEMH_YEAST	Ferrochelatase, mitochondrial	0.988	393
sp|P39952|OXA1_YEAST	Mitochondrial inner membrane protein OXA1	0.988	402
sp|A7A084|XPOT_YEAS7	Exportin-T	0.987	1100
sp|P12683|HMDH1_YEAST	3-hydroxy-3-methylglutaryl-coenzyme A reductase 1	0.987	1054
sp|P23642|VAN1_YEAST	Mannan polymerase I complex VAN1 subunit	0.987	535
sp|P16547|OM45_YEAST	Mitochondrial outer membrane protein OM45	0.987	393
sp|Q08193|GAS5_YEAST	1,3-beta-glucanosyltransferase GAS5	0.987	484
sp|P25441|RPC4_YEAST	DNA-directed RNA polymerase III subunit RPC4	0.987	422
sp|P39979|HPA3_YEAST	N-acetyltransferase HPA3	0.987	179
sp|P38166|SFT2_YEAST	Protein transport protein SFT2	0.987	215
sp|P15496|IDI1_YEAST	Isopentenyl-diphosphate Delta-isomerase	0.987	288
sp|P32579|SUA5_YEAST	tRNA threonylcarbamoyladenosine biosynthesis protein SUA5	0.987	426
sp|P53962|YND5_YEAST	Uncharacterized WD repeat-containing protein YNL035C	0.987	389
sp|P19454|CSK22_YEAST	Casein kinase II subunit alpha'	0.987	339
sp|P27637|BUD14_YEAST	Bud site selection protein 14	0.987	709
sp|P32331|YMC1_YEAST	Carrier protein YMC1, mitochondrial	0.987	307
sp|P33204|ARPC4_YEAST	Actin-related protein 2/3 complex subunit 4	0.987	171
sp|P36091|DCW1_YEAST	Mannan endo-1,6-alpha-mannosidase DCW1	0.987	449
sp|P53112|PEX14_YEAST	Peroxisomal membrane protein PEX14	0.987	341
sp|Q12040|YO283_YEAST	Probable phosphoglycerate mutase YOR283W	0.987	230
sp|A6ZPU3|DBP4_YEAS7	ATP-dependent RNA helicase DBP4	0.987	770
sp|P33296|UBC6_YEAST	Ubiquitin-conjugating enzyme E2 6	0.987	250
sp|Q05785|ENT2_YEAST	Epsin-2	0.987	613
sp|Q12518|ENT1_YEAST	Epsin-1	0.987	454
sp|P27882|ERV1_YEAST	Mitochondrial FAD-linked sulfhydryl oxidase ERV1	0.986	189
sp|P53878|YNS1_YEAST	Uncharacterized oxidoreductase YNL181W	0.986	407
sp|Q12525|MHT1_YEAST	Homocysteine S-methyltransferase 1	0.986	324
sp|P38629|RFC3_YEAST	Replication factor C subunit 3	0.986	340
sp|P48606|TBCA_YEAST	Tubulin-specific chaperone A	0.986	106
sp|P53281|LSB1_YEAST	LAS seventeen-binding protein 1	0.986	241
sp|P38255|RXT2_YEAST	Transcriptional regulatory protein RXT2	0.986	430
sp|P04161|PUR3_YEAST	Phosphoribosylglycinamide formyltransferase	0.986	214
sp|P38828|LSM12_YEAST	Protein LSM12	0.986	187
sp|Q08920|NCBP2_YEAST	Nuclear cap-binding protein subunit 2	0.986	208
sp|A6ZKU1|SLA1_YEAS7	Actin cytoskeleton-regulatory complex protein SLA1	0.986	1244
sp|P32486|KRE6_YEAST	Beta-glucan synthesis-associated protein KRE6	0.986	720
sp|P33750|DCA13_YEAST	Protein SOF1	0.986	489
sp|Q03667|MIC17_YEAST	Mitochondrial intermembrane space cysteine motif-containing protein MIC17	0.986	156
sp|A6ZVG0|PRM5_YEAS7	Pheromone-regulated membrane protein 5	0.986	321
sp|P39929|SNF7_YEAST	Vacuolar-sorting protein SNF7	0.986	240
sp|P40037|HMF1_YEAST	Protein HMF1	0.986	129
sp|P53312|SUCB_YEAST	Succinyl-CoA ligase [ADP-forming] subunit beta, mitochondrial	0.986	427
sp|Q04951|SCW10_YEAST	Probable family 17 glucosidase SCW10	0.986	389
sp|Q12480|ETFA_YEAST	Probable electron transfer flavoprotein subunit alpha, mitochondrial	0.986	344
sp|Q12489|YD012_YEAST	Uncharacterized protein YDL012C	0.986	107
sp|P48362|HGH1_YEAST	FAM203 family protein HGH1	0.973	394
sp|Q07896|NOC3_YEAST	Nucleolar complex-associated protein 3	0.964	663
sp|Q06698|YL419_YEAST	Putative ATP-dependent RNA helicase YLR419W	0.96	1435
sp|Q12462|PEX11_YEAST	Peroxisomal membrane protein PMP27	0.956	236
sp|A6ZKL2|AMPM2_YEAS7	Methionine aminopeptidase 2	1	421
sp|A6ZP43|MCA1_YEAS7	Metacaspase-1	1	432
sp|A6ZRK4|BLH1_YEAS7	Cysteine proteinase 1, mitochondrial	1	483
sp|A6ZT99|NACA_YEAS7	Nascent polypeptide-associated complex subunit alpha	1	174
sp|P01095|IPB2_YEAST	Protease B inhibitors 2 and 1	1	75
sp|P01123|YPT1_YEAST	GTP-binding protein YPT1	1	206
sp|P04802|SYDC_YEAST	Aspartate--tRNA ligase, cytoplasmic	1	557
sp|P0C0T4|RS25B_YEAST	40S ribosomal protein S25-B	1	108
sp|P0C0X0|RS28B_YEAST	40S ribosomal protein S28-B	1	67
sp|P0CX25|RL43A_YEAST	60S ribosomal protein L43-A	1	92
sp|P0CX27|RL44A_YEAST	60S ribosomal protein L42-A	1	106
sp|P0CX31|RS24A_YEAST	40S ribosomal protein S24-A	1	135
sp|P0CX43|RL1A_YEAST	60S ribosomal protein L1-A	1	217
sp|P10869|AK_YEAST	Aspartokinase	1	527
sp|P11938|RAP1_YEAST	DNA-binding protein RAP1	1	827
sp|P14126|RL3_YEAST	60S ribosomal protein L3	1	387
sp|P21147|ACO1_YEAST	Acyl-CoA desaturase 1	1	510
sp|P31787|ACBP_YEAST	Acyl-CoA-binding protein	1	87
sp|P32614|FRDS_YEAST	Fumarate reductase	1	470
sp|P38013|AHP1_YEAST	Peroxiredoxin type-2	1	176
sp|P38523|GRPE_YEAST	GrpE protein homolog, mitochondrial	1	228
sp|P38701|RS20_YEAST	40S ribosomal protein S20	1	121
sp|P38777|FSH1_YEAST	Family of serine hydrolases 1	1	243
sp|P39683|NPT1_YEAST	Nicotinate phosphoribosyltransferase	1	429
sp|P39729|RBG1_YEAST	Ribosome-interacting GTPase 1	1	369
sp|P40032|TPA1_YEAST	PKHD-type hydroxylase TPA1	1	644
sp|P40517|YRB2_YEAST	Ran-specific GTPase-activating protein 2	1	327
sp|P52910|ACS2_YEAST	Acetyl-coenzyme A synthetase 2	1	683
sp|Q05775|EIF3J_YEAST	Eukaryotic translation initiation factor 3 subunit J	1	265
sp|Q12285|MDY2_YEAST	Ubiquitin-like protein MDY2	1	212
sp|A6ZNQ5|ETT1_YEAS7	Enhancer of translation termination 1	1	412
sp|A6ZQJ1|IF4A_YEAS7	ATP-dependent RNA helicase eIF4A	1	395
sp|A6ZYI0|KAD1_YEAS7	Adenylate kinase 1	1	222
sp|A7A0V3|RSSA2_YEAS7	40S ribosomal protein S0-B	1	252
sp|O14467|MBF1_YEAST	Multiprotein-bridging factor 1	1	151
sp|P00549|KPYK1_YEAST	Pyruvate kinase 1	1	500
sp|P00958|SYMC_YEAST	Methionine--tRNA ligase, cytoplasmic	1	751
sp|P02294|H2B2_YEAST	Histone H2B.2	1	131
sp|P02406|RL28_YEAST	60S ribosomal protein L28	1	149
sp|P02407|RS17A_YEAST	40S ribosomal protein S17-A	1	136
sp|P05740|RL17A_YEAST	60S ribosomal protein L17-A	1	184
sp|P46990|RL17B_YEAST	60S ribosomal protein L17-B	1	184
sp|P05750|RS3_YEAST	40S ribosomal protein S3	1	240
sp|P05756|RS13_YEAST	40S ribosomal protein S13	1	151
sp|P06169|PDC1_YEAST	Pyruvate decarboxylase isozyme 1	1	563
sp|P00925|ENO2_YEAST	Enolase 2	1	437
sp|P00560|PGK_YEAST	Phosphoglycerate kinase	1	416
sp|P07149|FAS1_YEAST	Fatty acid synthase subunit beta	1	2051
sp|P19097|FAS2_YEAST	Fatty acid synthase subunit alpha	1	1887
tr|C8ZIE8|C8ZIE8_YEAS8	Fas2p	1	1887
tr|A6ZUK2|A6ZUK2_YEAS7	Glyceraldehyde-3-phosphate dehydrogenase	1	332
sp|P10592|HSP72_YEAST	Heat shock protein SSA2	1	639
sp|P17255|VATA_YEAST	V-type proton ATPase catalytic subunit A	1	1071
sp|P32324|EF2_YEAST	Elongation factor 2	1	842
sp|P02994|EF1A_YEAST	Elongation factor 1-alpha	1	458
sp|Q00955|ACAC_YEAST	Acetyl-CoA carboxylase	1	2233
sp|P32589|HSP7F_YEAST	Heat shock protein homolog SSE1	1	693
sp|P00358|G3P2_YEAST	Glyceraldehyde-3-phosphate dehydrogenase 2	1	332
sp|P07259|PYR1_YEAST	Protein URA2	1	2214
sp|P15108|HSC82_YEAST	ATP-dependent molecular chaperone HSC82	1	705
tr|A6ZTZ3|A6ZTZ3_YEAS7	Translational activator	1	2672
sp|P16861|K6PF1_YEAST	6-phosphofructokinase subunit alpha	1	987
sp|P05030|PMA1_YEAST	Plasma membrane ATPase 1	1	918
sp|P05694|METE_YEAST	5-methyltetrahydropteroyltriglutamate--homocysteine methyltransferase	1	767
sp|P06105|SC160_YEAST	Protein SCP160	1	1222
sp|P54115|ALDH6_YEAST	Magnesium-activated aldehyde dehydrogenase, cytosolic	1	500
sp|P04807|HXKB_YEAST	Hexokinase-2	1	486
sp|P12709|G6PI_YEAST	Glucose-6-phosphate isomerase	1	554
sp|P16474|GRP78_YEAST	78 kDa glucose-regulated protein homolog	1	682
tr|A6ZMR7|A6ZMR7_YEAS7	6-phosphofructokinase	1	959
sp|P07806|SYV_YEAST	Valine--tRNA ligase, mitochondrial	1	1104
sp|P00360|G3P1_YEAST	Glyceraldehyde-3-phosphate dehydrogenase 1	1	332
sp|P38011|GBLP_YEAST	Guanine nucleotide-binding protein subunit beta-like protein	1	319
sp|P09436|SYIC_YEAST	Isoleucine--tRNA ligase, cytoplasmic	1	1072
sp|P0CX35|RS4A_YEAST	40S ribosomal protein S4-A	1	261
sp|P38720|6PGD1_YEAST	6-phosphogluconate dehydrogenase, decarboxylating 1	1	489
sp|P0CS90|HSP77_YEAST	Heat shock protein SSC1, mitochondrial	1	654
sp|P25694|CDC48_YEAST	Cell division control protein 48	1	835
sp|P46655|SYEC_YEAST	Glutamate--tRNA ligase, cytoplasmic	1	708
sp|P23254|TKT1_YEAST	Transketolase 1	1	680
sp|P00330|ADH1_YEAST	Alcohol dehydrogenase 1	1	348
sp|P00950|PMG1_YEAST	Phosphoglycerate mutase 1	1	247
sp|P32582|CBS_YEAST	Cystathionine beta-synthase	1	507
tr|A7A0W4|A7A0W4_YEAS7	Serine hydroxymethyltransferase	1	469
sp|P38249|EIF3A_YEAST	Eukaryotic translation initiation factor 3 subunit A	1	964
sp|P00942|TPIS_YEAST	Triosephosphate isomerase	1	248
sp|P60010|ACT_YEAST	Actin	1	375
sp|A6ZP47|DED1_YEAS7	ATP-dependent RNA helicase DED1	1	604
sp|P38088|SYG_YEAST	Glycine--tRNA ligase 1, mitochondrial	1	690
sp|P40069|IMB4_YEAST	Importin subunit beta-4	1	1113
sp|P40825|SYA_YEAST	Alanine--tRNA ligase, mitochondrial	1	983
sp|P06168|ILV5_YEAST	Ketol-acid reductoisomerase, mitochondrial	1	395
sp|P40212|RL13B_YEAST	60S ribosomal protein L13-B	1	199
sp|P22515|UBA1_YEAST	Ubiquitin-activating enzyme E1 1	1	1024
sp|P16467|PDC5_YEAST	Pyruvate decarboxylase isozyme 2	1	563
sp|Q05506|SYRC_YEAST	Arginine--tRNA ligase, cytoplasmic	1	607
sp|P38707|SYNC_YEAST	Asparagine--tRNA ligase, cytoplasmic	1	554
sp|P07284|SYSC_YEAST	Serine--tRNA ligase, cytoplasmic	1	462
sp|P00817|IPYR_YEAST	Inorganic pyrophosphatase	1	287
sp|Q05911|PUR8_YEAST	Adenylosuccinate lyase	1	482
sp|P07251|ATPA_YEAST	ATP synthase subunit alpha, mitochondrial	1	545
sp|P05317|RLA0_YEAST	60S acidic ribosomal protein P0	1	312
sp|Q07478|SUB2_YEAST	ATP-dependent RNA helicase SUB2	1	446
sp|P32471|EF1B_YEAST	Elongation factor 1-beta	1	206
sp|P41805|RL10_YEAST	60S ribosomal protein L10	1	221
tr|C8ZII1|C8ZII1_YEAS8	Rpl7bp	1	244
sp|P27476|NSR1_YEAST	Nuclear localization sequence-binding protein	1	414
sp|P15625|SYFA_YEAST	Phenylalanine--tRNA ligase alpha subunit	1	503
sp|P0CX47|RS11A_YEAST	40S ribosomal protein S11-A	1	156
sp|Q02326|RL6A_YEAST	60S ribosomal protein L6-A	1	176
sp|P0C2H6|RL27A_YEAST	60S ribosomal protein L27-A	1	136
sp|P26783|RS5_YEAST	40S ribosomal protein S5	1	225
sp|O13516|RS9A_YEAST	40S ribosomal protein S9-A	1	197
sp|P0CX37|RS6A_YEAST	40S ribosomal protein S6-A	1	236
sp|P46672|G4P1_YEAST	GU4 nucleic-binding protein 1	1	376
sp|P13663|DHAS_YEAST	Aspartate-semialdehyde dehydrogenase	1	365
sp|Q08245|ZEO1_YEAST	Protein ZEO1	1	113
sp|P05738|RL9A_YEAST	60S ribosomal protein L9-A	1	191
sp|P05759|RS27A_YEAST	Ubiquitin-40S ribosomal protein S31	1	152
sp|P0CX53|RL12A_YEAST	60S ribosomal protein L12-A	1	165
sp|P25491|MAS5_YEAST	Mitochondrial protein import protein MAS5	1	409
sp|P38754|RL14B_YEAST	60S ribosomal protein L14-B	1	138
sp|P05743|RL26A_YEAST	60S ribosomal protein L26-A	1	127
sp|P24280|SEC14_YEAST	SEC14 cytosolic factor	1	304
sp|P53252|PIL1_YEAST	Sphingolipid long chain base-responsive protein PIL1	1	339
sp|P29547|EF1G1_YEAST	Elongation factor 1-gamma 1	1	415
sp|P07246|ADH3_YEAST	Alcohol dehydrogenase 3, mitochondrial	1	375
sp|P35691|TCTP_YEAST	Translationally-controlled tumor protein homolog	1	167
sp|P33330|SERC_YEAST	Phosphoserine aminotransferase	1	395
sp|P14020|DPM1_YEAST	Dolichol-phosphate mannosyltransferase	1	267
sp|A6ZPJ1|EIF3B_YEAS7	Eukaryotic translation initiation factor 3 subunit B	1	765
sp|P54113|PUR91_YEAST	Bifunctional purine biosynthesis protein ADE16	1	591
sp|P53691|PPID_YEAST	Peptidyl-prolyl cis-trans isomerase CPR6	1	371
sp|P53731|ARPC2_YEAST	Actin-related protein 2/3 complex subunit 2	1	342
sp|P14120|RL30_YEAST	60S ribosomal protein L30	1	105
sp|P0CX84|RL35A_YEAST	60S ribosomal protein L35-A	1	120
sp|P09440|C1TM_YEAST	C-1-tetrahydrofolate synthase, mitochondrial	1	975
sp|P31382|PMT2_YEAST	Dolichyl-phosphate-mannose--protein mannosyltransferase 2	1	759
sp|P05319|RLA2_YEAST	60S acidic ribosomal protein P2-alpha	1	106
sp|P29704|FDFT_YEAST	Squalene synthase	1	444
sp|P17555|CAP_YEAST	Adenylyl cyclase-associated protein	1	526
sp|Q01939|PRS8_YEAST	26S protease regulatory subunit 8 homolog	1	405
sp|A6ZUA1|DBP3_YEAS7	ATP-dependent RNA helicase DBP3	1	523
sp|P47912|LCF4_YEAST	Long-chain-fatty-acid--CoA ligase 4	1	694
sp|P19524|MYO2_YEAST	Myosin-2	1	1574
sp|P17695|GLRX2_YEAST	Glutaredoxin-2, mitochondrial	1	143
sp|A6ZV85|PESC_YEAS7	Pescadillo homolog	1	605
sp|P35719|MRP8_YEAST	Uncharacterized protein MRP8	1	219
sp|P40010|NUG1_YEAST	Nuclear GTP-binding protein NUG1	1	520
sp|Q99383|HRP1_YEAST	Nuclear polyadenylated RNA-binding protein 4	1	534
sp|P39936|IF4F2_YEAST	Eukaryotic initiation factor 4F subunit p130	1	914
sp|A6ZZR2|DEF1_YEAS7	RNA polymerase II degradation factor 1	1	733
sp|A6ZR36|AIM9_YEAS7	Altered inheritance of mitochondria protein 9, mitochondrial	1	627
sp|Q08199|SIL1_YEAST	Nucleotide exchange factor SIL1	1	421
sp|P53221|RL26B_YEAST	60S ribosomal protein L26-B	1	127
sp|Q12080|NOP53_YEAST	Ribosome biogenesis protein NOP53	1	455
sp|P25040|TSR4_YEAST	20S rRNA accumulation protein 4	1	408
sp|P12754|EI2BD_YEAST	Translation initiation factor eIF-2B subunit delta	1	651
sp|P38861|NMD3_YEAST	60S ribosomal export protein NMD3	0.999	518
sp|A6ZMA9|ERB1_YEAS7	Ribosome biogenesis protein ERB1	0.999	807
sp|Q04175|SXM1_YEAST	Importin beta SMX1	0.998	944
sp|Q06178|NMA1_YEAST	Nicotinamide-nucleotide adenylyltransferase 1	0.998	401
sp|P33327|DHE2_YEAST	NAD-specific glutamate dehydrogenase	0.998	1092
sp|P38758|TDA3_YEAST	Putative oxidoreductase TDA3	0.998	523
sp|Q12675|ATC4_YEAST	Phospholipid-transporting ATPase DNF2	0.996	1612
sp|P32457|CDC3_YEAST	Cell division control protein 3	0.996	520
sp|P27472|GYS2_YEAST	Glycogen [starch] synthase isoform 2	0.989	705
sp|P46683|YAR1_YEAST	Ankyrin repeat-containing protein YAR1	0.989	200
sp|P19158|IRA2_YEAST	Inhibitory regulator protein IRA2	0.989	3079
sp|P33417|IXR1_YEAST	Intrastrand cross-link recognition protein	0.968	597
sp|P07280|RS19A_YEAST	40S ribosomal protein S19-A	1	144
sp|P07283|PMM_YEAST	Phosphomannomutase	1	254
sp|P0C0W1|RS22A_YEAST	40S ribosomal protein S22-A	1	130
sp|P0CX23|RL20A_YEAST	60S ribosomal protein L20-A	1	172
sp|P0CX39|RS8A_YEAST	40S ribosomal protein S8-A	1	200
sp|P0CX45|RL2A_YEAST	60S ribosomal protein L2-A	1	254
sp|P0CX49|RL18A_YEAST	60S ribosomal protein L18-A	1	186
sp|P0CX55|RS18A_YEAST	40S ribosomal protein S18-A	1	146
sp|P0CX82|RL19A_YEAST	60S ribosomal protein L19-A	1	189
sp|P49626|RL4B_YEAST	60S ribosomal protein L4-B	1	362
sp|P12385|ERF1_YEAST	Eukaryotic peptide chain release factor subunit 1	1	437
sp|P13188|SYQ_YEAST	Glutamine--tRNA ligase	1	809
sp|P14540|ALF_YEAST	Fructose-bisphosphate aldolase	1	359
sp|P14832|CYPH_YEAST	Peptidyl-prolyl cis-trans isomerase	1	162
sp|P14904|AMPL_YEAST	Vacuolar aminopeptidase 1	1	514
sp|P15180|SYKC_YEAST	Lysine--tRNA ligase, cytoplasmic	1	591
sp|P15705|STI1_YEAST	Heat shock protein STI1	1	589
sp|P16140|VATB_YEAST	V-type proton ATPase subunit B	1	517
sp|P16387|ODPA_YEAST	Pyruvate dehydrogenase E1 component subunit alpha, mitochondrial	1	420
sp|P16603|NCPR_YEAST	NADPH--cytochrome P450 reductase	1	691
sp|P17536|TPM1_YEAST	Tropomyosin-1	1	199
sp|P17967|PDI_YEAST	Protein disulfide-isomerase	1	522
sp|P19882|HSP60_YEAST	Heat shock protein 60, mitochondrial	1	572
sp|P20606|SAR1_YEAST	Small COPII coat GTPase SAR1	1	190
sp|P21954|IDHP_YEAST	Isocitrate dehydrogenase [NADP], mitochondrial	1	428
sp|P22203|VATE_YEAST	V-type proton ATPase subunit E	1	233
sp|P25443|RS2_YEAST	40S ribosomal protein S2	1	254
sp|P26321|RL5_YEAST	60S ribosomal protein L5	1	297
sp|P26786|RS7A_YEAST	40S ribosomal protein S7-A	1	190
sp|P48164|RS7B_YEAST	40S ribosomal protein S7-B	1	190
sp|P29311|BMH1_YEAST	Protein BMH1	1	267
sp|P29453|RL8B_YEAST	60S ribosomal protein L8-B	1	256
sp|P31116|DHOM_YEAST	Homoserine dehydrogenase	1	359
sp|P31373|CYS3_YEAST	Cystathionine gamma-lyase	1	394
sp|P32263|P5CR_YEAST	Pyrroline-5-carboxylate reductase	1	286
sp|P32563|VPH1_YEAST	V-type proton ATPase subunit a, vacuolar isoform	1	840
sp|P32599|FIMB_YEAST	Fimbrin	1	642
sp|P34760|TSA1_YEAST	Peroxiredoxin TSA1	1	196
sp|P35189|TAF14_YEAST	Transcription initiation factor TFIID subunit 14	1	244
sp|P35844|KES1_YEAST	Protein KES1	1	434
sp|P35997|RS27_YEAST	40S ribosomal protein S27-A	1	82
sp|P38061|RL32_YEAST	60S ribosomal protein L32	1	130
sp|P38219|OLA1_YEAST	Uncharacterized GTP-binding protein OLA1	1	394
sp|P38625|GUAA_YEAST	GMP synthase [glutamine-hydrolyzing]	1	525
sp|P40989|FKS2_YEAST	1,3-beta-glucan synthase component GSC2	1	1895
sp|P38788|SSZ1_YEAST	Ribosome-associated complex subunit SSZ1	1	538
sp|P38791|DHYS_YEAST	Deoxyhypusine synthase	1	387
sp|P38934|BFR1_YEAST	Nuclear segregation protein BFR1	1	470
sp|P38993|FET3_YEAST	Iron transport multicopper oxidase FET3	1	636
sp|P39015|STM1_YEAST	Suppressor protein STM1	1	273
sp|P39077|TCPG_YEAST	T-complex protein 1 subunit gamma	1	534
sp|P39078|TCPD_YEAST	T-complex protein 1 subunit delta	1	528
sp|P39522|ILV3_YEAST	Dihydroxy-acid dehydratase, mitochondrial	1	585
sp|P39743|RV167_YEAST	Reduced viability upon starvation protein 167	1	482
sp|P39954|SAHH_YEAST	Adenosylhomocysteinase	1	449
sp|P39976|DLD3_YEAST	D-lactate dehydrogenase [cytochrome] 3	1	496
sp|P41940|MPG1_YEAST	Mannose-1-phosphate guanyltransferase	1	361
sp|P43535|GCN20_YEAST	Protein GCN20	1	752
sp|P43588|RPN11_YEAST	26S proteasome regulatory subunit RPN11	1	306
sp|P43609|RSC8_YEAST	Chromatin structure-remodeling complex protein RSC8	1	557
sp|P45978|SCD6_YEAST	Protein SCD6	1	349
sp|P47079|TCPQ_YEAST	T-complex protein 1 subunit theta	1	568
sp|P49435|APT1_YEAST	Adenine phosphoribosyltransferase 1	1	187
sp|P53090|ARO8_YEAST	Aromatic/aminoadipate aminotransferase 1	1	500
sp|P53297|PBP1_YEAST	PAB1-binding protein 1	1	722
sp|P53742|NOG2_YEAST	Nucleolar GTP-binding protein 2	1	486
sp|Q01662|AMPM1_YEAST	Methionine aminopeptidase 1	1	387
sp|Q03048|COFI_YEAST	Cofilin	1	143
sp|Q08723|RPN8_YEAST	26S proteasome regulatory subunit RPN8	1	338
sp|Q12074|SPEE_YEAST	Spermidine synthase	1	293
sp|Q12159|YRA1_YEAST	RNA annealing protein YRA1	1	226
sp|Q12377|RPN6_YEAST	26S proteasome regulatory subunit RPN6	1	434
sp|Q3E754|RS21B_YEAST	40S ribosomal protein S21-B	1	87
tr|A6ZVE3|A6ZVE3_YEAS7	Ribosomal protein L16A	1	199
sp|P26785|RL16B_YEAST	60S ribosomal protein L16-B	1	198
tr|A6ZVL6|A6ZVL6_YEAS7	DL-glycerol-3-phosphatase	1	271
tr|B3LTS9|B3LTS9_YEAS1	Threonyl-tRNA synthetase	1	734
tr|E7Q251|E7Q251_YEASB	Paa1p	1	180
sp|A6ZWZ9|MTNA_YEAS7	Methylthioribose-1-phosphate isomerase	1	411
sp|P38264|PHO88_YEAST	Inorganic phosphate transport protein PHO88	1	188
sp|P25342|CDC10_YEAST	Cell division control protein 10	1	322
sp|P40303|PSA7_YEAST	Proteasome component PRE6	1	254
sp|P39721|AIM2_YEAST	Protein AIM2	0.998	246
sp|Q86ZR7|YKD3A_YEAST	Putative uncharacterized hydrolase YKL033W-A	1	236
sp|Q12306|SMT3_YEAST	Ubiquitin-like protein SMT3	1	101
sp|A6ZVM6|NCB5R_YEAS7	NADH-cytochrome b5 reductase 1	0.999	284
sp|P50107|LGUL_YEAST	Lactoylglutathione lyase	0.999	326
sp|P32353|ERG3_YEAST	C-5 sterol desaturase	0.998	365
sp|P47154|STE24_YEAST	CAAX prenyl protease 1	0.998	453
sp|P38999|LYS9_YEAST	Saccharopine dehydrogenase [NADP(+), L-glutamate-forming]	0.996	446
sp|P49166|RL37A_YEAST	60S ribosomal protein L37-A	0.995	88
sp|P28495|CAPZA_YEAST	F-actin-capping protein subunit alpha	0.99	268
sp|A7A239|LOC1_YEAS7	60S ribosomal subunit assembly/export protein LOC1	0.989	204
sp|P23776|EXG1_YEAST	Glucan 1,3-beta-glucosidase I/II	0.989	448
sp|P25635|PWP2_YEAST	Periodic tryptophan protein 2	0.989	923
sp|P28789|HEM3_YEAST	Porphobilinogen deaminase	0.989	327
sp|P38779|CIC1_YEAST	Proteasome-interacting protein CIC1	0.989	376
sp|P40422|RPAB4_YEAST	DNA-directed RNA polymerases I, II, and III subunit RPABC4	0.989	70
sp|P53334|SCW4_YEAST	Probable family 17 glucosidase SCW4	0.989	386
sp|Q03219|YM44_YEAST	Uncharacterized protein YMR178W	0.989	274
sp|Q06103|RPN7_YEAST	26S proteasome regulatory subunit RPN7	0.989	429
sp|P22139|RPAB5_YEAST	DNA-directed RNA polymerases I, II, and III subunit RPABC5	0.989	70
sp|P32352|ERG2_YEAST	C-8 sterol isomerase	0.989	222
sp|P32842|VATL2_YEAST	V-type proton ATPase subunit c'	0.989	164
sp|P36015|YKT6_YEAST	Synaptobrevin homolog YKT6	0.989	200
sp|P38276|YBY7_YEAST	UPF0303 protein YBR137W	0.989	179
sp|Q07688|YPD1_YEAST	Phosphorelay intermediate protein YPD1	0.989	167
sp|P36101|YKC7_YEAST	Uncharacterized protein YKL027W	0.989	447
sp|Q99190|TSC13_YEAST	Enoyl reductase TSC13	0.989	310
sp|P38787|PANE_YEAST	2-dehydropantoate 2-reductase	0.989	379
sp|P30771|NAM7_YEAST	ATP-dependent helicase NAM7	0.989	971
sp|P53893|RIA1_YEAST	Ribosome assembly protein 1	0.989	1110
sp|P07347|ARD1_YEAST	N-terminal acetyltransferase A complex catalytic subunit ARD1	0.988	238
sp|P40515|FIS1_YEAST	Mitochondria fission 1 protein	0.988	155
sp|P32468|CDC12_YEAST	Cell division control protein 12	0.987	407
sp|P53250|TWF1_YEAST	Twinfilin-1	0.987	332
sp|P25043|PSB7_YEAST	Proteasome component PUP1	0.986	261
sp|P48510|DSK2_YEAST	Ubiquitin domain-containing protein DSK2	0.986	373
sp|Q08220|GSHB_YEAST	Glutathione synthetase	0.982	491
sp|P08466|NUC1_YEAST	Mitochondrial nuclease	0.979	329
sp|Q07381|TSR1_YEAST	Ribosome biogenesis protein TSR1	0.977	788
sp|P40961|PHB1_YEAST	Prohibitin-1	0.976	287
sp|Q05359|ERP1_YEAST	Protein ERP1	0.975	219
sp|P38624|PSB6_YEAST	Proteasome component PRE3	0.968	215
sp|A6ZZK4|FEN1_YEAS7	Flap endonuclease 1	0.951	382
sp|A6ZMK5|EIF3I_YEAS7	Eukaryotic translation initiation factor 3 subunit I	1	347
sp|A6ZPY2|DENR_YEAS7	Translation machinery-associated protein 22	1	198
sp|A6ZR27|ALDH5_YEAS7	Aldehyde dehydrogenase 5, mitochondrial	1	520
sp|A6ZT54|CRP1_YEAS7	Cruciform DNA-recognizing protein 1	1	465
sp|A6ZT71|SOL3_YEAS7	6-phosphogluconolactonase 3	1	249
sp|P00445|SODC_YEAST	Superoxide dismutase [Cu-Zn]	1	154
sp|P00931|TRP_YEAST	Tryptophan synthase	1	707
sp|P02309|H4_YEAST	Histone H4	1	103
sp|P02992|EFTU_YEAST	Elongation factor Tu, mitochondrial	1	437
sp|P05318|RLA1_YEAST	60S acidic ribosomal protein P1-alpha	1	106
sp|P05453|ERF3_YEAST	Eukaryotic peptide chain release factor GTP-binding subunit	1	685
sp|P06367|RS14A_YEAST	40S ribosomal protein S14-A	1	137
sp|P07245|C1TC_YEAST	C-1-tetrahydrofolate synthase, cytoplasmic	1	946
sp|P08518|RPB2_YEAST	DNA-directed RNA polymerase II subunit RPB2	1	1224
sp|P09232|PRTB_YEAST	Cerevisin	1	635
sp|P09457|ATPO_YEAST	ATP synthase subunit 5, mitochondrial	1	212
sp|P10614|CP51_YEAST	Lanosterol 14-alpha demethylase	1	530
sp|P15700|UMPK_YEAST	Uridylate kinase	1	204
sp|P22141|PSB2_YEAST	Proteasome component C11	1	198
sp|P23638|PSA4_YEAST	Proteasome component Y13	1	258
sp|P25037|UBP1_YEAST	Ubiquitin carboxyl-terminal hydrolase 1	1	809
sp|P28777|AROC_YEAST	Chorismate synthase	1	376
sp|P32288|GLNA_YEAST	Glutamine synthetase	1	370
sp|P32366|VA0D_YEAST	V-type proton ATPase subunit d	1	345
sp|P32379|PSA5_YEAST	Proteasome component PUP2	1	260
sp|P32473|ODPB_YEAST	Pyruvate dehydrogenase E1 component subunit beta, mitochondrial	1	366
sp|P32895|KPR1_YEAST	Ribose-phosphate pyrophosphokinase 1	1	427
sp|P33331|NTF2_YEAST	Nuclear transport factor 2	1	125
sp|P33416|HSP78_YEAST	Heat shock protein 78, mitochondrial	1	811
sp|P34227|PRX1_YEAST	Mitochondrial peroxiredoxin PRX1	1	261
sp|P36775|LONM_YEAST	Lon protease homolog, mitochondrial	1	1133
sp|P38689|KPR3_YEAST	Ribose-phosphate pyrophosphokinase 3	1	320
sp|P38910|CH10_YEAST	10 kDa heat shock protein, mitochondrial	1	106
sp|P40016|RPN3_YEAST	26S proteasome regulatory subunit RPN3	1	523
sp|P40093|YEY6_YEAST	UPF0160 protein YER156C	1	338
sp|P40185|MMF1_YEAST	Protein MMF1, mitochondrial	1	145
sp|P40327|PRS4_YEAST	26S protease regulatory subunit 4 homolog	1	437
sp|P40413|TCPE_YEAST	T-complex protein 1 subunit epsilon	1	562
sp|P40525|RL34B_YEAST	60S ribosomal protein L34-B	1	121
sp|P41057|RS29A_YEAST	40S ribosomal protein S29-A	1	56
sp|P41058|RS29B_YEAST	40S ribosomal protein S29-B	1	56
sp|P41810|COPB_YEAST	Coatomer subunit beta	1	973
sp|P41920|YRB1_YEAST	Ran-specific GTPase-activating protein 1	1	201
sp|P46984|GON7_YEAST	Protein GON7	1	123
sp|P47068|BBC1_YEAST	Myosin tail region-interacting protein MTI1	1	1157
sp|P51601|GCH1_YEAST	GTP cyclohydrolase 1	1	243
sp|P53141|MLC1_YEAST	Myosin light chain 1	1	149
sp|P53184|PNC1_YEAST	Nicotinamidase	1	216
sp|Q04409|EMI2_YEAST	Putative glucokinase-2	1	500
sp|Q05016|YM71_YEAST	Uncharacterized oxidoreductase YMR226C	1	267
sp|Q07623|NOP6_YEAST	Nucleolar protein 6	1	225
sp|Q07938|MTAP_YEAST	S-methyl-5'-thioadenosine phosphorylase	1	337
sp|Q08299|ENB1_YEAST	Siderophore iron transporter ENB1	1	606
sp|Q12230|LSP1_YEAST	Sphingolipid long chain base-responsive protein LSP1	1	341
sp|Q12265|KPR5_YEAST	Ribose-phosphate pyrophosphokinase 5	1	496
sp|Q12305|RDL1_YEAST	Thiosulfate sulfurtransferase RDL1, mitochondrial	1	139
sp|Q12522|IF6_YEAST	Eukaryotic translation initiation factor 6	1	245
sp|Q6Q547|NOP10_YEAST	H/ACA ribonucleoprotein complex subunit 3	1	58
sp|A6ZM02|RS3A2_YEAS7	40S ribosomal protein S1-B	1	255
sp|A7A1W1|RS3A1_YEAS7	40S ribosomal protein S1-A	1	255
sp|A6ZMG6|MYO5_YEAS7	Myosin-5	1	1219
sp|A6ZN26|EIF3C_YEAS7	Eukaryotic translation initiation factor 3 subunit C	1	812
sp|A6ZNQ1|DBP5_YEAS7	ATP-dependent RNA helicase DBP5	1	482
sp|A6ZPE5|NOP58_YEAS7	Nucleolar protein 58	1	511
sp|A6ZRM0|PURA_YEAS7	Adenylosuccinate synthetase	1	433
sp|A6ZXM9|GET3_YEAS7	ATPase GET3	1	354
sp|A7A1I2|HRI1_YEAS7	Protein HRI1	1	244
sp|P00729|CBPY_YEAST	Carboxypeptidase Y	1	532
sp|P00815|HIS2_YEAST	Histidine biosynthesis trifunctional protein	1	799
sp|P00927|THDH_YEAST	Threonine dehydratase, mitochondrial	1	576
sp|P04840|VDAC1_YEAST	Mitochondrial outer membrane protein porin 1	1	283
sp|P04911|H2A1_YEAST	Histone H2A.1	1	132
sp|P05373|HEM2_YEAST	Delta-aminolevulinic acid dehydratase	1	342
sp|P05748|RL15A_YEAST	60S ribosomal protein L15-A	1	204
sp|P05749|RL22A_YEAST	60S ribosomal protein L22-A	1	121
sp|P11484|HSP75_YEAST	Heat shock protein SSB1	1	613
sp|P10591|HSP71_YEAST	Heat shock protein SSA1	1	642
sp|P40150|HSP76_YEAST	Heat shock protein SSB2	1	613
sp|P00924|ENO1_YEAST	Enolase 1	1	437
sp|P0C2I2|YD14B_YEAST	Transposon Ty1-DR5 Gag-Pol polyprotein	1	1755
sp|P38972|PUR4_YEAST	Phosphoribosylformylglycinamidine synthase	1	1358
sp|P22137|CLH_YEAST	Clathrin heavy chain	1	1653
sp|P04147|PABP_YEAST	Polyadenylate-binding protein, cytoplasmic and nuclear	1	577
sp|P26637|SYLC_YEAST	Leucine--tRNA ligase, cytoplasmic	1	1090
sp|P38009|PUR92_YEAST	Bifunctional purine biosynthesis protein ADE17	1	592
tr|A6ZUY4|A6ZUY4_YEAS7	3-isopropylmalate dehydratase	1	779
sp|Q12460|NOP56_YEAST	Nucleolar protein 56	1	504
sp|Q03690|TIF31_YEAST	Clustered mitochondria protein 1	1	1277
sp|P34167|IF4B_YEAST	Eukaryotic translation initiation factor 4B	1	436
sp|P06106|MET17_YEAST	Protein MET17	1	444
sp|P05737|RL7A_YEAST	60S ribosomal protein L7-A	1	244
sp|P00830|ATPB_YEAST	ATP synthase subunit beta, mitochondrial	1	511
sp|P50095|IMDH3_YEAST	Inosine-5'-monophosphate dehydrogenase 3	1	523
sp|P07262|DHE4_YEAST	NADP-specific glutamate dehydrogenase 1	1	454
sp|P19414|ACON_YEAST	Aconitate hydratase, mitochondrial	1	778
sp|P22147|XRN1_YEAST	5'-3' exoribonuclease 1	1	1528
sp|P14742|GFA1_YEAST	Glucosamine--fructose-6-phosphate aminotransferase [isomerizing]	1	717
sp|P27616|PUR7_YEAST	Phosphoribosylaminoimidazole-succinocarboxamide synthase	1	306
sp|P41807|VATH_YEAST	V-type proton ATPase subunit H	1	478
sp|P49723|RIR4_YEAST	Ribonucleoside-diphosphate reductase small chain 2	1	345
sp|P10964|RPA1_YEAST	DNA-directed RNA polymerase I subunit RPA190	1	1664
sp|P39935|IF4F1_YEAST	Eukaryotic initiation factor 4F subunit p150	1	952
sp|P05739|RL6B_YEAST	60S ribosomal protein L6-B	1	176
sp|P33302|PDR5_YEAST	Pleiotropic ABC efflux transporter of multiple drugs	1	1511
tr|G2WBY3|G2WBY3_YEASK	K7_Lys20p	1	428
sp|P38764|RPN1_YEAST	26S proteasome regulatory subunit RPN1	1	993
tr|A6ZM10|A6ZM10_YEAS7	Inosine-5'-monophosphate dehydrogenase	1	524
sp|P10659|METK1_YEAST	S-adenosylmethionine synthase 1	1	382
sp|P36421|SYYC_YEAST	Tyrosine--tRNA ligase, cytoplasmic	1	394
sp|P19358|METK2_YEAST	S-adenosylmethionine synthase 2	1	384
sp|Q12122|HOSM_YEAST	Homocitrate synthase, mitochondrial	1	440
sp|P32481|IF2G_YEAST	Eukaryotic translation initiation factor 2 subunit gamma	1	527
sp|P32327|PYC2_YEAST	Pyruvate carboxylase 2	1	1180
tr|A6ZWN4|A6ZWN4_YEAS7	Ribosomal RNA processing protein	1	1228
sp|P09938|RIR2_YEAST	Ribonucleoside-diphosphate reductase small chain 1	1	399
sp|A6ZRX0|DBP2_YEAS7	ATP-dependent RNA helicase DBP2	1	546
sp|P11412|G6PD_YEAST	Glucose-6-phosphate 1-dehydrogenase	1	505
sp|P47120|DOHH_YEAST	Deoxyhypusine hydroxylase	1	325
sp|P36105|RL14A_YEAST	60S ribosomal protein L14-A	1	138
sp|P24000|RL24B_YEAST	60S ribosomal protein L24-B	1	155
sp|P29509|TRXB1_YEAST	Thioredoxin reductase 1	1	319
sp|P43616|DUG1_YEAST	Cys-Gly metallodipeptidase DUG1	1	481
sp|Q12118|SGT2_YEAST	Small glutamine-rich tetratricopeptide repeat-containing protein 2	1	346
sp|P12695|ODP2_YEAST	Dihydrolipoyllysine-residue acetyltransferase component of pyruvate dehydrogenase complex, mitochondrial	1	482
sp|P22138|RPA2_YEAST	DNA-directed RNA polymerase I subunit RPA135	1	1203
sp|P32558|SPT16_YEAST	FACT complex subunit SPT16	1	1035
tr|G2WLL9|G2WLL9_YEASK	K7_Ynl247wp	1	767
sp|P04449|RL24A_YEAST	60S ribosomal protein L24-A	1	155
sp|P47176|BCA2_YEAST	Branched-chain-amino-acid aminotransferase, cytosolic	1	376
sp|P38431|IF5_YEAST	Eukaryotic translation initiation factor 5	1	405
sp|P38968|SEC31_YEAST	Protein transport protein SEC31	1	1273
sp|P15873|PCNA_YEAST	Proliferating cell nuclear antigen	1	258
sp|P04046|PUR1_YEAST	Amidophosphoribosyltransferase	1	510
sp|Q04947|RTN1_YEAST	Reticulon-like protein 1	1	295
sp|P39076|TCPB_YEAST	T-complex protein 1 subunit beta	1	527
sp|P32454|APE2_YEAST	Aminopeptidase 2, mitochondrial	1	952
sp|P54838|DAK1_YEAST	Dihydroxyacetone kinase 1	1	584
sp|P34216|EDE1_YEAST	EH domain-containing and endocytosis protein 1	1	1381
sp|P04050|RPB1_YEAST	DNA-directed RNA polymerase II subunit RPB1	1	1733
sp|A6ZY89|ARO1_YEAS7	Pentafunctional AROM polypeptide	1	1588
tr|C8ZJ09|C8ZJ09_YEAS8	Vtc3p	1	835
sp|P47047|MTR4_YEAST	ATP-dependent RNA helicase DOB1	1	1073
sp|P53914|KRE33_YEAST	UPF0202 protein KRE33	1	1056
sp|P0CH08|RL401_YEAST	Ubiquitin-60S ribosomal protein L40	1	128
sp|P0CX29|RS23A_YEAST	40S ribosomal protein S23-A	1	145
sp|Q03195|RLI1_YEAST	Translation initiation factor RLI1	1	608
sp|P16550|APA1_YEAST	Protein APA1	1	321
sp|A6ZXG9|DHH1_YEAS7	ATP-dependent RNA helicase DHH1	1	506
sp|A6ZRW3|TOM70_YEAS7	Mitochondrial import receptor subunit TOM70	1	617
sp|P28274|URA7_YEAST	CTP synthase 1	1	579
sp|A6ZZY2|YKR18_YEAS7	Mitochondrial outer membrane protein SCY_3392	1	725
sp|P04456|RL25_YEAST	60S ribosomal protein L25	1	142
sp|Q01855|RS15_YEAST	40S ribosomal protein S15	1	142
sp|P02557|TBB_YEAST	Tubulin beta chain	1	457
sp|P48589|RS12_YEAST	40S ribosomal protein S12	1	143
sp|P22803|TRX2_YEAST	Thioredoxin-2	1	104
sp|P47143|ADK_YEAST	Adenosine kinase	1	340
sp|P17505|MDHM_YEAST	Malate dehydrogenase, mitochondrial	1	334
sp|P20051|PYRC_YEAST	Dihydroorotase	1	364
sp|P47075|VTC4_YEAST	Vacuolar transporter chaperone 4	1	721
sp|P33734|HIS5_YEAST	Imidazole glycerol phosphate synthase hisHF	1	552
sp|P30822|XPO1_YEAST	Exportin-1	1	1084
sp|Q12464|RUVB2_YEAST	RuvB-like protein 2	1	471
sp|P22217|TRX1_YEAST	Thioredoxin-1	1	103
sp|P36010|NDK_YEAST	Nucleoside diphosphate kinase	1	153
sp|Q04062|RPN9_YEAST	26S proteasome regulatory subunit RPN9	1	393
sp|P32368|SAC1_YEAST	Phosphoinositide phosphatase SAC1	1	623
sp|P40581|GPX3_YEAST	Peroxiredoxin HYR1	1	163
sp|P32521|PAN1_YEAST	Actin cytoskeleton-regulatory complex protein PAN1	1	1480
sp|P00447|SODM_YEAST	Superoxide dismutase [Mn], mitochondrial	1	233
sp|P39007|STT3_YEAST	Dolichyl-diphosphooligosaccharide--protein glycosyltransferase subunit STT3	1	718
sp|A6ZRW5|DCP2_YEAS7	mRNA-decapping enzyme subunit 2	1	970
sp|P14843|AROF_YEAST	Phospho-2-dehydro-3-deoxyheptonate aldolase, phenylalanine-inhibited	1	370
sp|P27692|SPT5_YEAST	Transcription elongation factor SPT5	1	1063
sp|P02400|RLA4_YEAST	60S acidic ribosomal protein P2-beta	1	110
sp|P49167|RL38_YEAST	60S ribosomal protein L38	1	78
sp|P38143|GPX2_YEAST	Glutathione peroxidase 2	1	162
sp|P41921|GSHR_YEAST	Glutathione reductase	1	483
sp|P08417|FUMH_YEAST	Fumarate hydratase, mitochondrial	1	488
sp|Q00402|NUM1_YEAST	Nuclear migration protein NUM1	1	2748
sp|P20424|SRP54_YEAST	Signal recognition particle subunit SRP54	1	541
sp|P21734|UBC1_YEAST	Ubiquitin-conjugating enzyme E2 1	1	215
sp|P20081|FKBP_YEAST	FK506-binding protein 1	1	114
sp|Q04371|YMR7_YEAST	UPF0364 protein YMR027W	1	470
sp|P00812|ARGI_YEAST	Arginase	1	333
sp|A7A261|LSB3_YEAS7	LAS seventeen-binding protein 3	1	459
sp|P12945|NAT1_YEAST	N-terminal acetyltransferase A complex subunit NAT1	1	854
sp|P15303|SEC23_YEAST	Protein transport protein SEC23	1	768
sp|P32588|PUB1_YEAST	Nuclear and cytoplasmic polyadenylated RNA-binding protein PUB1	1	453
sp|P53883|NOP13_YEAST	Nucleolar protein 13	1	403
sp|O14455|RL36B_YEAST	60S ribosomal protein L36-B	1	100
sp|Q02046|MTD1_YEAST	Methylenetetrahydrofolate dehydrogenase [NAD(+)]	1	320
sp|P10622|RLA3_YEAST	60S acidic ribosomal protein P1-beta	1	106
sp|P89886|TMA20_YEAST	Translation machinery-associated protein 20	1	181
sp|P39958|GDI1_YEAST	Rab GDP-dissociation inhibitor	1	451
sp|Q12117|MRH1_YEAST	Protein MRH1	1	320
sp|P40509|COPE_YEAST	Coatomer subunit epsilon	1	296
sp|P53912|YNN4_YEAST	Uncharacterized protein YNL134C	1	376
sp|Q12314|YO021_YEAST	Uncharacterized protein YOR021C	1	213
sp|P53043|PPT1_YEAST	Serine/threonine-protein phosphatase T	1	513
sp|P54861|DNM1_YEAST	Dynamin-related protein DNM1	1	757
sp|P43621|COPD_YEAST	Coatomer subunit delta	1	546
sp|P53295|RBG2_YEAST	Ribosome-interacting GTPase 2	1	368
sp|Q02821|IMA1_YEAST	Importin subunit alpha	1	542
sp|P32496|RPN12_YEAST	26S proteasome regulatory subunit RPN12	1	274
sp|P33298|PRS6B_YEAST	26S protease regulatory subunit 6B homolog	1	428
sp|P21965|MCK1_YEAST	Protein kinase MCK1	1	375
sp|Q02486|ABF2_YEAST	ARS-binding factor 2, mitochondrial	1	183
sp|Q12458|YPR1_YEAST	Putative reductase 1	1	312
sp|P06101|CDC37_YEAST	Hsp90 co-chaperone Cdc37	1	506
sp|P28707|SBA1_YEAST	Co-chaperone protein SBA1	1	216
sp|P28007|GAR1_YEAST	H/ACA ribonucleoprotein complex subunit 1	1	205
sp|P34228|SEF1_YEAST	Putative transcription factor SEF1	1	1148
sp|Q03856|YD11A_YEAST	Transposon Ty1-DR1 Gag polyprotein	1	440
sp|P0C2I4|YH11A_YEAST	Transposon Ty1-H Gag polyprotein	1	478
sp|Q06106|MRD1_YEAST	Multiple RNA-binding domain-containing protein 1	1	887
sp|P16649|TUP1_YEAST	General transcriptional corepressor TUP1	1	713
sp|P39966|PP2C2_YEAST	Protein phosphatase 2C homolog 2	1	464
sp|Q06706|ELP1_YEAST	Elongator complex protein 1	1	1349
sp|Q03835|GLRX3_YEAST	Monothiol glutaredoxin-3	1	285
sp|P28241|IDH2_YEAST	Isocitrate dehydrogenase [NAD] subunit 2, mitochondrial	1	369
sp|P38250|IST2_YEAST	Increased sodium tolerance protein 2	1	946
sp|P39003|HXT6_YEAST	High-affinity hexose transporter HXT6	0.998	570
Dc114068	Dc114068,Dc125121,Dc128838,Dc13612,Dc289	0.994	1420
sp|P32528|DUR1_YEAST	Urea amidolyase	0.983	1835
sp|Q07799|YL007_YEAST	Uncharacterized protein YLL007C	0.981	665
sp|P38912|IF1A_YEAST	Eukaryotic translation initiation factor 1A	0.974	153
sp|P25582|SPB1_YEAST	AdoMet-dependent rRNA methyltransferase SPB1	0.971	841
sp|P20434|RPAB1_YEAST	DNA-directed RNA polymerases I, II, and III subunit RPABC1	0.961	215
sp|P06208|LEU1_YEAST	2-isopropylmalate synthase	1	619
sp|P07244|PUR2_YEAST	Bifunctional purine biosynthetic protein ADE5,7	1	802
sp|P07260|IF4E_YEAST	Eukaryotic translation initiation factor 4E	1	213
sp|P07267|CARP_YEAST	Saccharopepsin	1	405
sp|P07342|ILVB_YEAST	Acetolactate synthase catalytic subunit, mitochondrial	1	687
sp|P07991|OAT_YEAST	Ornithine aminotransferase	1	424
sp|P08524|FPPS_YEAST	Farnesyl pyrophosphate synthase	1	352
sp|P08536|MET3_YEAST	Sulfate adenylyltransferase	1	511
sp|P09064|IF2B_YEAST	Eukaryotic translation initiation factor 2 subunit beta	1	285
sp|P09624|DLDH_YEAST	Dihydrolipoyl dehydrogenase, mitochondrial	1	499
sp|P09733|TBA1_YEAST	Tubulin alpha-1 chain	1	447
sp|P0C0W9|RL11A_YEAST	60S ribosomal protein L11-A	1	174
sp|P0C2H8|RL31A_YEAST	60S ribosomal protein L31-A	1	113
sp|P0CX41|RL23A_YEAST	60S ribosomal protein L23-A	1	137
sp|P27809|KRE2_YEAST	Glycolipid 2-alpha-mannosyltransferase	1	442
sp|P0CX51|RS16A_YEAST	40S ribosomal protein S16-A	1	143
sp|P10664|RL4A_YEAST	60S ribosomal protein L4-A	1	362
sp|P11076|ARF1_YEAST	ADP-ribosylation factor 1	1	181
sp|P11745|RNA1_YEAST	Ran GTPase-activating protein 1	1	407
sp|P25719|CYPC_YEAST	Peptidyl-prolyl cis-trans isomerase C, mitochondrial	0.998	182
sp|P14906|SEC63_YEAST	Protein translocation protein SEC63	1	663
sp|P15019|TAL1_YEAST	Transaldolase	1	335
sp|P15424|MS116_YEAST	ATP-dependent RNA helicase MSS116, mitochondrial	1	664
sp|P15454|KGUA_YEAST	Guanylate kinase	1	187
sp|P15646|FBRL_YEAST	rRNA 2'-O-methyltransferase fibrillarin	1	327
sp|P16120|THRC_YEAST	Threonine synthase	1	514
sp|P17709|HXKG_YEAST	Glucokinase-1	1	500
sp|P17891|CLC1_YEAST	Clathrin light chain	1	233
sp|P18239|ADT2_YEAST	ADP,ATP carrier protein 2	1	318
sp|P18562|UPP_YEAST	Uracil phosphoribosyltransferase	1	216
sp|P20459|IF2A_YEAST	Eukaryotic translation initiation factor 2 subunit alpha	1	304
sp|P20967|ODO1_YEAST	2-oxoglutarate dehydrogenase, mitochondrial	1	1014
sp|P21264|PUR6_YEAST	Phosphoribosylaminoimidazole carboxylase	1	571
sp|P21576|VPS1_YEAST	Vacuolar protein sorting-associated protein 1	1	704
sp|P28272|PYRD_YEAST	Dihydroorotate dehydrogenase (fumarate)	1	314
sp|P23301|IF5A1_YEAST	Eukaryotic translation initiation factor 5A-1	1	157
sp|P23542|AATC_YEAST	Aspartate aminotransferase, cytoplasmic	1	418
sp|P23615|SPT6_YEAST	Transcription elongation factor SPT6	1	1451
sp|P23641|MPCP_YEAST	Mitochondrial phosphate carrier protein	1	311
sp|P25293|NAP1_YEAST	Nucleosome assembly protein	1	417
sp|P25294|SIS1_YEAST	Protein SIS1	1	352
sp|P25297|PHO84_YEAST	Inorganic phosphate transporter PHO84	1	587
sp|P25343|RV161_YEAST	Reduced viability upon starvation protein 161	1	265
sp|P25567|SRO9_YEAST	RNA-binding protein SRO9	1	434
sp|P25605|ILV6_YEAST	Acetolactate synthase small subunit, mitochondrial	1	309
sp|P17076|RL8A_YEAST	60S ribosomal protein L8-A	1	256
sp|P29952|MPI_YEAST	Mannose-6-phosphate isomerase	1	429
sp|P31412|VATC_YEAST	V-type proton ATPase subunit C	1	392
sp|P31539|HS104_YEAST	Heat shock protein 104	1	908
sp|P32381|ARP2_YEAST	Actin-related protein 2	1	391
sp|P32449|AROG_YEAST	Phospho-2-dehydro-3-deoxyheptonate aldolase, tyrosine-inhibited	1	370
sp|P32501|EI2BE_YEAST	Translation initiation factor eIF-2B subunit epsilon	1	712
sp|P32565|RPN2_YEAST	26S proteasome regulatory subunit RPN2	1	945
sp|P32598|PP12_YEAST	Serine/threonine-protein phosphatase PP1-2	1	312
sp|P32602|SEC17_YEAST	Alpha-soluble NSF attachment protein	1	292
sp|P32628|RAD23_YEAST	UV excision repair protein RAD23	1	398
sp|P32861|UGPA1_YEAST	UTP--glucose-1-phosphate uridylyltransferase	1	499
sp|P32911|SUI1_YEAST	Eukaryotic translation initiation factor eIF-1	1	108
sp|P33297|PRS6A_YEAST	26S protease regulatory subunit 6A	1	434
sp|P33299|PRS7_YEAST	26S protease regulatory subunit 7 homolog	1	467
sp|P33322|CBF5_YEAST	H/ACA ribonucleoprotein complex subunit 4	1	483
sp|P33401|PGM1_YEAST	Phosphoglucomutase-1	1	570
sp|P33767|OSTB_YEAST	Dolichyl-diphosphooligosaccharide--protein glycosyltransferase subunit WBP1	1	430
sp|P36008|EF1G2_YEAST	Elongation factor 1-gamma 2	1	412
sp|P36013|MAOM_YEAST	NAD-dependent malic enzyme, mitochondrial	1	669
sp|P36160|RPF2_YEAST	Ribosome biogenesis protein RPF2	1	344
sp|P37292|GLYM_YEAST	Serine hydroxymethyltransferase, mitochondrial	1	490
sp|P37302|APE3_YEAST	Aminopeptidase Y	1	537
sp|P37303|GLY1_YEAST	Low specificity L-threonine aldolase	1	387
sp|P37898|AAP1_YEAST	Alanine/arginine aminopeptidase	1	856
sp|P38137|FAT2_YEAST	Peroxisomal-coenzyme A synthetase	1	543
sp|P38353|SSH1_YEAST	Sec sixty-one protein homolog	1	490
sp|P38708|YHI0_YEAST	Putative proline--tRNA ligase YHR020W	1	688
sp|P38795|NADE_YEAST	Glutamine-dependent NAD(+) synthetase	1	714
sp|P38836|ECM14_YEAST	Putative metallocarboxypeptidase ECM14	1	430
sp|P38840|ARO9_YEAST	Aromatic amino acid aminotransferase 2	1	513
sp|P39676|FHP_YEAST	Flavohemoprotein	1	399
tr|B3LI06|B3LI06_YEAS1	Bacterial hemoglobin	1	399
sp|P39938|RS26A_YEAST	40S ribosomal protein S26-A	1	119
sp|P40024|ARB1_YEAST	ABC transporter ATP-binding protein ARB1	1	610
sp|P40054|SERA_YEAST	D-3-phosphoglycerate dehydrogenase 1	1	469
sp|P40075|SCS2_YEAST	Vesicle-associated membrane protein-associated protein SCS2	1	244
sp|P40471|AYR1_YEAST	NADPH-dependent 1-acyldihydroxyacetone phosphate reductase	1	297
sp|P40495|LYS12_YEAST	Homoisocitrate dehydrogenase, mitochondrial	1	371
sp|P40518|ARPC5_YEAST	Actin-related protein 2/3 complex subunit 5	1	154
sp|P40531|GVP36_YEAST	Protein GVP36	1	326
sp|P40991|NOP2_YEAST	Putative ribosomal RNA methyltransferase Nop2	1	618
sp|P41338|THIL_YEAST	Acetyl-CoA acetyltransferase	1	398
sp|P41811|COPB2_YEAST	Coatomer subunit beta'	1	889
sp|P46784|RS10B_YEAST	40S ribosomal protein S10-B	1	105
sp|P47018|MTC1_YEAST	Maintenance of telomere capping protein 1	1	478
sp|P47169|MET5_YEAST	Sulfite reductase [NADPH] subunit beta	1	1442
sp|P49017|COQ5_YEAST	2-methoxy-6-polyprenyl-1,4-benzoquinol methylase, mitochondrial	1	307
sp|P49090|ASNS2_YEAST	Asparagine synthetase [glutamine-hydrolyzing] 2	1	572
sp|P49089|ASNS1_YEAST	Asparagine synthetase [glutamine-hydrolyzing] 1	1	572
sp|P53145|LSG1_YEAST	Large subunit GTPase 1	1	640
sp|P53163|MNP1_YEAST	54S ribosomal protein L12, mitochondrial	1	194
sp|P53303|ZPR1_YEAST	Zinc finger protein ZPR1	1	486
sp|P53379|MKC7_YEAST	Aspartic proteinase MKC7	1	596
sp|P53849|GIS2_YEAST	Zinc finger protein GIS2	1	153
sp|P53981|YNB0_YEAST	Uncharacterized phosphatase YNL010W	1	241
sp|P54839|HMCS_YEAST	Hydroxymethylglutaryl-CoA synthase	1	491
sp|Q00055|GPD1_YEAST	Glycerol-3-phosphate dehydrogenase [NAD(+)] 1	1	391
sp|Q01560|NOP3_YEAST	Nucleolar protein 3	1	414
sp|Q02753|RL21A_YEAST	60S ribosomal protein L21-A	1	160
sp|Q12672|RL21B_YEAST	60S ribosomal protein L21-B	1	160
sp|Q03640|TCB3_YEAST	Tricalbin-3	1	1545
sp|Q04067|EIF3G_YEAST	Eukaryotic translation initiation factor 3 subunit G	1	274
sp|Q04178|HPRT_YEAST	Hypoxanthine-guanine phosphoribosyltransferase	1	221
sp|Q04373|PUF6_YEAST	Pumilio homology domain family member 6	1	656
sp|Q04894|ADH6_YEAST	NADP-dependent alcohol dehydrogenase 6	1	360
sp|Q05022|RRP5_YEAST	rRNA biogenesis protein RRP5	1	1729
sp|Q06205|FKBP4_YEAST	FK506-binding protein 4	1	392
sp|Q06252|YL179_YEAST	Uncharacterized protein YLR179C	1	201
sp|Q06287|NEP1_YEAST	Ribosomal RNA small subunit methyltransferase NEP1	1	252
sp|Q07551|KAR_YEAST	NADPH-dependent alpha-keto amide reductase	1	312
sp|Q08225|DPP3_YEAST	Probable dipeptidyl peptidase 3	1	711
sp|Q08985|SAM4_YEAST	Homocysteine S-methyltransferase 2	1	325
sp|Q12335|PST2_YEAST	Protoplast secreted protein 2	1	198
sp|Q12363|WTM1_YEAST	Transcriptional modulator WTM1	1	437
sp|Q99258|RIB3_YEAST	3,4-dihydroxy-2-butanone 4-phosphate synthase	1	208
sp|A6ZWL1|NACB1_YEAS7	Nascent polypeptide-associated complex subunit beta-1	1	157
sp|P32915|SC61A_YEAST	Protein transport protein SEC61	1	480
sp|P54837|TMEDA_YEAST	Endoplasmic reticulum vesicle protein 25	1	211
sp|A6ZM93|EIS1_YEAS7	Eisosome protein 1	1	843
sp|A6ZZY0|FCJ1_YEAS7	Formation of crista junctions protein 1	1	539
sp|P38115|ARA1_YEAST	D-arabinose dehydrogenase [NAD(P)+] heavy chain	1	344
sp|P38715|GRE3_YEAST	NADPH-dependent aldose reductase GRE3	1	327
sp|P53860|PDR16_YEAST	Phosphatidylinositol transfer protein PDR16	1	351
sp|Q03103|ERO1_YEAST	Endoplasmic oxidoreductin-1	1	563
sp|P40202|CCS1_YEAST	Superoxide dismutase 1 copper chaperone	0.999	249
sp|P47035|NET1_YEAST	Nucleolar protein NET1	1	1189
sp|P04650|RL39_YEAST	60S ribosomal protein L39	1	51
sp|P49334|TOM22_YEAST	Mitochondrial import receptor subunit TOM22	1	152
sp|Q00764|TPS1_YEAST	Alpha,alpha-trehalose-phosphate synthase [UDP-forming] 56 kDa subunit	0.999	495
sp|P47160|ENT3_YEAST	Epsin-3	0.998	408
sp|P25560|RER1_YEAST	Protein RER1	0.993	188
sp|P42846|KRI1_YEAST	Protein KRI1	0.998	591
sp|P40088|FTR1_YEAST	Plasma membrane iron permease	0.998	404
sp|Q06168|SFH1_YEAST	Chromatin structure-remodeling complex subunit SFH1	0.995	426
sp|P25451|PSB3_YEAST	Proteasome component PUP3	0.989	205
sp|P32897|TIM23_YEAST	Mitochondrial import inner membrane translocase subunit TIM23	0.989	222
sp|P38328|ARPC1_YEAST	Actin-related protein 2/3 complex subunit 1	0.989	384
sp|P39726|GCSH_YEAST	Glycine cleavage system H protein, mitochondrial	0.989	170
sp|P53173|ERV14_YEAST	ER-derived vesicles protein ERV14	0.989	138
sp|P53903|PGA2_YEAST	Processing of GAS1 and ALP protein 2	0.989	129
sp|Q12354|APTH1_YEAST	Acyl-protein thioesterase 1	0.989	227
sp|Q12486|YOR31_YEAST	Putative uncharacterized hydrolase YOR131C	0.989	218
sp|Q3E7Z5|YI002_YEAST	Uncharacterized protein YIL002W-A	0.989	69
sp|P53929|YNK8_YEAST	Uncharacterized protein YNL108C	0.989	270
sp|P53868|ALG9_YEAST	Alpha-1,2-mannosyltransferase ALG9	0.989	555
sp|P25373|GLRX1_YEAST	Glutaredoxin-1	0.986	110
sp|P41819|DIM1_YEAST	Dimethyladenosine transferase	0.978	318
sp|P47122|NPA3_YEAST	GTPase NPA3	0.974	385
sp|P36047|SDS22_YEAST	Protein phosphatase 1 regulatory subunit SDS22	0.957	338
sp|A6ZPB3|CAF20_YEAS7	Cap-associated protein CAF20	1	161
sp|P06780|RHO1_YEAST	GTP-binding protein RHO1	1	209
sp|P32419|MDHP_YEAST	Malate dehydrogenase, peroxisomal	1	343
sp|Q12109|SYWC_YEAST	Tryptophan--tRNA ligase, cytoplasmic	1	432
sp|A6ZKT1|VPS10_YEAS7	Vacuolar protein sorting/targeting protein PEP1	1	1579
sp|P00498|HIS1_YEAST	ATP phosphoribosyltransferase	1	297
sp|P52489|KPYK2_YEAST	Pyruvate kinase 2	1	506
sp|P05744|RL33A_YEAST	60S ribosomal protein L33-A	1	107
sp|P16521|EF3A_YEAST	Elongation factor 3A	1	1044
tr|B3RHD4|B3RHD4_YEAS1	Elongation factor 3A	1	1044
sp|P02829|HSP82_YEAST	ATP-dependent molecular chaperone HSP82	1	709
tr|B3LID9|B3LID9_YEAS1	Pyruvate decarboxylase isozyme	1	563
tr|E7KV21|E7KV21_YEASL	Tef1p	1	185
sp|P15624|SYFB_YEAST	Phenylalanine--tRNA ligase beta subunit	1	595
sp|P32074|COPG_YEAST	Coatomer subunit gamma	1	935
sp|P39986|ATC6_YEAST	Probable cation-transporting ATPase 1	1	1215
sp|Q12680|GLT1_YEAST	Glutamate synthase [NADH]	1	2145
sp|Q04491|SEC13_YEAST	Protein transport protein SEC13	1	297
sp|P40482|SEC24_YEAST	Protein transport protein SEC24	1	926
sp|P30624|LCF1_YEAST	Long-chain-fatty-acid--CoA ligase 1	1	700
sp|Q03940|RUVB1_YEAST	RuvB-like protein 1	1	463
sp|P00899|TRPE_YEAST	Anthranilate synthase component 1	1	507
sp|P00890|CISY1_YEAST	Citrate synthase, mitochondrial	1	479
sp|A6ZRW1|NM111_YEAS7	Pro-apoptotic serine protease NMA111	1	997
sp|P00546|CDK1_YEAST	Cyclin-dependent kinase 1	1	298
sp|P40302|PSA1_YEAST	Proteasome component PRE5	1	234
sp|P53235|EIF2A_YEAST	Eukaryotic translation initiation factor 2A	1	642
sp|P48836|VATG_YEAST	V-type proton ATPase subunit G	1	114
sp|P39079|TCPZ_YEAST	T-complex protein 1 subunit zeta	1	546
sp|P39109|YCFI_YEAST	Metal resistance protein YCF1	1	1515
sp|P21524|RIR1_YEAST	Ribonucleoside-diphosphate reductase large chain 1	1	888
sp|P43585|VTC2_YEAST	Vacuolar transporter chaperone 2	1	828
sp|P24276|SSD1_YEAST	Protein SSD1	1	1250
sp|P15731|UBC4_YEAST	Ubiquitin-conjugating enzyme E2 4	1	148
sp|P21304|PWP1_YEAST	Periodic tryptophan protein 1	1	576
sp|P13298|PYRE_YEAST	Orotate phosphoribosyltransferase 1	1	226
sp|P31383|2AAA_YEAST	Protein phosphatase PP2A regulatory subunit A	1	635
sp|P25375|PRTD_YEAST	Saccharolysin	1	712
sp|P11491|PPB_YEAST	Repressible alkaline phosphatase	1	566
sp|P33307|CSE1_YEAST	Importin alpha re-exporter	1	960
sp|P34241|URB1_YEAST	Nucleolar pre-ribosomal-associated protein 1	1	1764
sp|P32474|EUG1_YEAST	Protein disulfide-isomerase EUG1	1	517
sp|P43569|CAF16_YEAST	CCR4-associated factor 16	0.996	289
sp|Q12514|NOT5_YEAST	General negative regulator of transcription subunit 5	0.992	560
sp|Q08924|WDR6_YEAST	Regulator of Ty1 transposition protein 10	0.992	1013
sp|Q07963|UBR2_YEAST	E3 ubiquitin-protein ligase UBR2	0.988	1872
sp|P07263|SYH_YEAST	Histidine--tRNA ligase, mitochondrial	1	546
sp|P07273|TFS2_YEAST	Transcription elongation factor S-II	1	309
sp|P10080|SSBP1_YEAST	Single-stranded nucleic acid-binding protein	1	294
sp|P13586|ATC1_YEAST	Calcium-transporting ATPase 1	1	950
sp|P15992|HSP26_YEAST	Heat shock protein 26	1	214
sp|P17423|KHSE_YEAST	Homoserine kinase	1	357
sp|P21242|PSA3_YEAST	Proteasome component C1	1	288
sp|P21243|PSA6_YEAST	Proteasome component C7-alpha	1	252
sp|P22146|GAS1_YEAST	1,3-beta-glucanosyltransferase GAS1	1	559
sp|P25087|ERG6_YEAST	Sterol 24-C-methyltransferase	1	383
sp|P32337|IMB3_YEAST	Importin subunit beta-3	1	1089
sp|P32466|HXT3_YEAST	Low-affinity glucose transporter HXT3	1	567
sp|P32835|GSP1_YEAST	GTP-binding nuclear protein GSP1/CNR1	1	219
sp|P32860|NFU1_YEAST	NifU-like protein, mitochondrial	1	256
sp|P33775|PMT1_YEAST	Dolichyl-phosphate-mannose--protein mannosyltransferase 1	1	817
sp|P36136|SHB17_YEAST	Sedoheptulose 1,7-bisphosphatase	1	271
sp|P38817|GGA2_YEAST	ADP-ribosylation factor-binding protein GGA2	1	585
sp|P39730|IF2P_YEAST	Eukaryotic translation initiation factor 5B	1	1002
sp|P43593|UBP6_YEAST	Ubiquitin carboxyl-terminal hydrolase 6	1	499
sp|P47119|ITPA_YEAST	Inosine triphosphate pyrophosphatase	1	197
sp|P52553|PFD6_YEAST	Prefoldin subunit 6	1	114
sp|P53598|SUCA_YEAST	Succinyl-CoA ligase [ADP-forming] subunit alpha, mitochondrial	1	329
sp|P53622|COPA_YEAST	Coatomer subunit alpha	1	1201
sp|P54885|PROA_YEAST	Gamma-glutamyl phosphate reductase	1	456
sp|P41911|GPD2_YEAST	Glycerol-3-phosphate dehydrogenase [NAD(+)] 2, mitochondrial	1	440
sp|Q01080|RPA49_YEAST	DNA-directed RNA polymerase I subunit RPA49	1	415
sp|Q01852|TIM44_YEAST	Mitochondrial import inner membrane translocase subunit TIM44	1	431
sp|Q02776|TIM50_YEAST	Mitochondrial import inner membrane translocase subunit TIM50	1	476
sp|Q08972|NEW1_YEAST	[NU+] prion formation protein 1	1	1196
sp|P0C0V8|RS21A_YEAST	40S ribosomal protein S21-A	1	87
sp|P39990|SNU13_YEAST	13 kDa ribonucleoprotein-associated protein	1	126
sp|Q06385|VPS74_YEAST	Vacuolar protein sorting-associated protein 74	1	345
sp|Q04344|HNT1_YEAST	Hit family protein 1	1	158
sp|Q06631|BFR2_YEAST	Protein BFR2	1	534
sp|P38628|AGM1_YEAST	Phosphoacetylglucosamine mutase	0.999	557
sp|Q06440|CORO_YEAST	Coronin-like protein	0.998	651
sp|P23639|PSA2_YEAST	Proteasome component Y7	0.996	250
sp|P61830|H3_YEAST	Histone H3	0.989	136
sp|P26755|RFA3_YEAST	Replication factor A protein 3	0.989	122
sp|P38197|YBD6_YEAST	UPF0001 protein YBL036C	0.989	257
sp|P38203|LSM2_YEAST	U6 snRNA-associated Sm-like protein LSm2	0.989	95
sp|Q06505|IWS1_YEAST	Transcription factor SPN1	0.989	410
sp|Q99321|DDP1_YEAST	Diphosphoinositol polyphosphate phosphohydrolase DDP1	0.989	188
sp|P21827|RCC1_YEAST	Guanine nucleotide exchange factor SRM1	0.989	482
sp|P35179|SC61G_YEAST	Protein transport protein SSS1	0.988	80
sp|P53900|PFD4_YEAST	Prefoldin subunit 4	0.988	129
sp|Q05518|PAL1_YEAST	Protein PAL1	0.988	499
sp|P11633|NHP6B_YEAST	Non-histone chromosomal protein 6B	0.987	99
sp|P32610|VATD_YEAST	V-type proton ATPase subunit D	0.986	256
sp|P38998|LYS1_YEAST	Saccharopine dehydrogenase [NAD(+), L-lysine-forming]	0.964	373
sp|P32787|MG101_YEAST	Mitochondrial genome maintenance protein MGM101	1	269
sp|A6ZL22|ECM33_YEAS7	Cell wall protein ECM33	1	429
sp|P15891|ABP1_YEAST	Actin-binding protein	1	592
sp|P41056|RL33B_YEAST	60S ribosomal protein L33-B	1	107
sp|P04806|HXKA_YEAST	Hexokinase-1	1	485
sp|P48231|TCB2_YEAST	Tricalbin-2	1	1178
sp|P25631|YCU1_YEAST	Ankyrin repeat-containing protein YCR051W	0.999	222
sp|P07703|RPAC1_YEAST	DNA-directed RNA polymerases I and III subunit RPAC1	1	335
tr|C7GP14|C7GP14_YEAS2	Fba1p	1	359
sp|P16370|RPB3_YEAST	DNA-directed RNA polymerase II subunit RPB3	1	318
sp|P32527|ZUO1_YEAST	Zuotin	1	433
sp|P32939|YPT7_YEAST	GTP-binding protein YPT7	1	208
sp|P38205|NCL1_YEAST	Multisite-specific tRNA:(cytosine-C(5))-methyltransferase	1	684
sp|P38631|FKS1_YEAST	1,3-beta-glucan synthase component FKS1	1	1876
sp|P50861|RIB4_YEAST	6,7-dimethyl-8-ribityllumazine synthase	1	169
sp|P40040|THO1_YEAST	Protein THO1	0.999	218
sp|P38426|TPS3_YEAST	Trehalose synthase complex regulatory subunit TPS3	0.998	1054
sp|P28000|RPAC2_YEAST	DNA-directed RNA polymerases I and III subunit RPAC2	0.989	142
sp|P38996|NAB3_YEAST	Nuclear polyadenylated RNA-binding protein 3	0.989	802
sp|P38891|BCA1_YEAST	Branched-chain-amino-acid aminotransferase, mitochondrial	1	393
sp|P42943|TCPH_YEAST	T-complex protein 1 subunit eta	1	550
sp|P32476|ERG1_YEAST	Squalene monooxygenase	1	496
sp|Q03862|ARX1_YEAST	Probable metalloprotease ARX1	1	593
sp|P43583|BLM10_YEAST	Proteasome activator BLM10	1	2143
sp|P32377|MVD1_YEAST	Diphosphomevalonate decarboxylase	1	396
sp|Q04636|POB3_YEAST	FACT complex subunit POB3	1	552
sp|Q12452|ERG27_YEAST	3-keto-steroid reductase	0.998	347
sp|P35176|CYPD_YEAST	Peptidyl-prolyl cis-trans isomerase D	1	225
sp|P53332|COAD_YEAST	Phosphopantetheine adenylyltransferase	1	305
sp|P53131|PRP43_YEAST	Pre-mRNA-splicing factor ATP-dependent RNA helicase PRP43	1	767
sp|Q12472|YD21B_YEAST	Transposon Ty2-DR1 Gag-Pol polyprotein	1	1770
sp|Q02892|NOG1_YEAST	Nucleolar GTP-binding protein 1	1	647
sp|P46985|MNN11_YEAST	Probable alpha-1,6-mannosyltransferase MNN11	1	422
sp|P53909|ADE_YEAST	Adenine deaminase	1	347
sp|P23292|KC12_YEAST	Casein kinase I homolog 2	0.989	546
sp|P38911|FKBP3_YEAST	FK506-binding nuclear protein	1	411
sp|P32529|RPA12_YEAST	DNA-directed RNA polymerase I subunit RPA12	0.989	125
sp|Q08977|YP260_YEAST	UPF0662 protein YPL260W	1	551
tr|G2WIM3|G2WIM3_YEASK	Ribosomal protein L15	1	204
sp|P38821|DNPEP_YEAST	Aspartyl aminopeptidase 4	1	490
sp|P47044|YJF5_YEAST	LOG family protein YJL055W	0.999	245
sp|P06787|CALM_YEAST	Calmodulin	1	147
sp|P34223|UBX1_YEAST	UBX domain-containing protein 1	1	423
sp|P36049|EBP2_YEAST	rRNA-processing protein EBP2	1	427
sp|P25655|NOT1_YEAST	General negative regulator of transcription subunit 1	1	2108
sp|P27614|CBPS_YEAST	Carboxypeptidase S	1	576
sp|P23644|TOM40_YEAST	Mitochondrial import receptor subunit TOM40	1	387
sp|P43590|YFH6_YEAST	Uncharacterized peptidase YFR006W	1	535
sp|P35729|NU120_YEAST	Nucleoporin NUP120	0.997	1037
sp|P25340|ERG4_YEAST	Delta(24(24(1)))-sterol reductase	1	473
sp|P53978|EF3B_YEAST	Elongation factor 3B	1	1044
sp|P37291|GLYC_YEAST	Serine hydroxymethyltransferase, cytosolic	1	469
sp|Q12019|MDN1_YEAST	Midasin	1	4910
sp|P35180|TOM20_YEAST	Mitochondrial import receptor subunit TOM20	0.998	183
sp|P46367|ALDH4_YEAST	Potassium-activated aldehyde dehydrogenase, mitochondrial	1	519
sp|P04037|COX4_YEAST	Cytochrome c oxidase subunit 4, mitochondrial	1	155
sp|P32472|FKBP2_YEAST	Peptidyl-prolyl cis-trans isomerase FPR2	0.979	135
sp|P23724|PSB1_YEAST	Proteasome component C5	0.998	241
sp|P38698|PPX1_YEAST	Exopolyphosphatase	1	397
sp|P25296|CANB_YEAST	Calcineurin subunit B	1	175
sp|P28834|IDH1_YEAST	Isocitrate dehydrogenase [NAD] subunit 1, mitochondrial	1	360
sp|P14741|EI2BA_YEAST	Translation initiation factor eIF-2B subunit alpha	1	305
sp|P48415|SEC16_YEAST	COPII coat assembly protein SEC16	1	2195
sp|P52917|VPS4_YEAST	Vacuolar protein sorting-associated protein 4	1	437
sp|Q12136|SAS10_YEAST	Something about silencing protein 10	1	610
sp|P16862|K6PF2_YEAST	6-phosphofructokinase subunit beta	1	959
sp|A6ZKR5|HEK2_YEAS7	Heterogeneous nuclear rnp K-like protein 2	1	381
sp|A6ZL85|MAK5_YEAS7	ATP-dependent RNA helicase MAK5	1	769
sp|P38144|ISW1_YEAST	ISWI chromatin-remodeling complex ATPase ISW1	1	1129
sp|P32469|DPH5_YEAST	Diphthine synthase	1	300
sp|P22213|SLY1_YEAST	Protein SLY1	1	666
sp|P11075|SEC7_YEAST	Protein transport protein SEC7	1	2009
sp|Q07825|FRA1_YEAST	Putative Xaa-Pro aminopeptidase FRA1	1	749
sp|A6ZUG8|CHO2_YEAS7	Phosphatidylethanolamine N-methyltransferase	1	869
sp|Q12402|YOP1_YEAST	Protein YOP1	1	180
sp|P36046|MIA40_YEAST	Mitochondrial intermembrane space import and assembly protein 40	1	403
sp|P33338|SLA2_YEAST	Protein SLA2	1	968
sp|P17157|PHO85_YEAST	Cyclin-dependent protein kinase PHO85	1	305
sp|Q12466|TCB1_YEAST	Tricalbin-1	1	1186
sp|A6ZRZ6|END3_YEAS7	Actin cytoskeleton-regulatory complex protein END3	1	349
sp|P14907|NSP1_YEAST	Nucleoporin NSP1	0.999	823
sp|P32597|STH1_YEAST	Nuclear protein STH1/NPS1	0.999	1359
sp|P14682|UBC3_YEAST	Ubiquitin-conjugating enzyme E2-34 kDa	0.999	295
sp|P07274|PROF_YEAST	Profilin	0.999	126
sp|P25374|NFS1_YEAST	Cysteine desulfurase, mitochondrial	0.998	497
sp|P38077|ATPG_YEAST	ATP synthase subunit gamma, mitochondrial	0.998	311
sp|P40965|MSH4_YEAST	MutS protein homolog 4	0.997	878
sp|P05986|KAPC_YEAST	cAMP-dependent protein kinase type 3	0.997	398
sp|P47045|TIM54_YEAST	Mitochondrial import inner membrane translocase subunit TIM54	0.996	478
sp|P32916|SRPR_YEAST	Signal recognition particle receptor subunit alpha homolog	0.996	621
sp|P20604|PP11_YEAST	Serine/threonine-protein phosphatase PP1-1	0.995	311
sp|P38217|IMB2_YEAST	Importin subunit beta-2	0.995	918
tr|C7GS11|C7GS11_YEAS2	Mnn5p	0.994	586
sp|P38801|LRP1_YEAST	Exosome complex protein LRP1	0.994	184
sp|A6ZYC3|TRM82_YEAS7	tRNA (guanine-N(7)-)-methyltransferase subunit TRM82	0.992	444
sp|P22336|RFA1_YEAST	Replication factor A protein 1	0.991	621
sp|P36048|SN114_YEAST	Pre-mRNA-splicing factor SNU114	0.991	1008
sp|Q03554|GOT1_YEAST	Protein transport protein GOT1	0.99	138
sp|A6ZR80|NSA2_YEAS7	Ribosome biogenesis protein NSA2	0.989	261
sp|P40693|RLP7_YEAST	Ribosome biogenesis protein RLP7	0.988	322
sp|P38792|RRP4_YEAST	Exosome complex component RRP4	0.987	359
sp|P42838|LEM3_YEAST	Alkylphosphocholine resistance protein LEM3	0.986	414
sp|P38837|NSG1_YEAST	Protein NSG1	0.986	291
sp|P38221|CDS1_YEAST	Phosphatidate cytidylyltransferase	0.985	457
sp|Q04461|YM01_YEAST	Uncharacterized protein YMR111C	0.984	462
sp|P43123|UAP1_YEAST	UDP-N-acetylglucosamine pyrophosphorylase	0.969	477
sp|P46949|FYV8_YEAST	Protein FYV8	0.967	817
sp|Q03921|DOP1_YEAST	Protein dopey	0.958	1698
sp|P12688|YPK1_YEAST	Serine/threonine-protein kinase YPK1	1	680
sp|P19211|IF5A2_YEAST	Eukaryotic translation initiation factor 5A-2	1	157
sp|P38882|UTP9_YEAST	U3 small nucleolar RNA-associated protein 9	1	575
sp|P38986|ASPG1_YEAST	L-asparaginase 1	1	381
sp|Q03973|HMO1_YEAST	High mobility group protein 1	1	246
sp|P30902|ATP7_YEAST	ATP synthase subunit d, mitochondrial	1	174
sp|P53839|GOR1_YEAST	Glyoxylate reductase 1	1	350
sp|P54000|SUB1_YEAST	RNA polymerase II transcriptional coactivator SUB1	0.998	292
sp|P29496|MCM5_YEAST	Minichromosome maintenance protein 5	1	775
sp|P05626|ATPF_YEAST	ATP synthase subunit 4, mitochondrial	1	244
sp|P53600|COPZ_YEAST	Coatomer subunit zeta	0.999	189
sp|P32608|RTG2_YEAST	Retrograde regulation protein 2	0.998	588
sp|P12612|TCPA_YEAST	T-complex protein 1 subunit alpha	0.998	559
sp|P38737|ECM29_YEAST	Proteasome component ECM29	0.996	1868
sp|P38886|RPN10_YEAST	26S proteasome regulatory subunit RPN10	0.996	268
sp|P46680|AIP1_YEAST	Actin-interacting protein 1	0.989	615
sp|P11632|NHP6A_YEAST	Non-histone chromosomal protein 6A	0.989	93
sp|P13517|CAPZB_YEAST	F-actin-capping protein subunit beta	0.989	287
sp|P38251|RFC5_YEAST	Replication factor C subunit 5	0.989	354
sp|P50085|PHB2_YEAST	Prohibitin-2	0.989	310
sp|Q03529|SCS7_YEAST	Ceramide very long chain fatty acid hydroxylase SCS7	0.989	384
sp|Q07505|DLHH_YEAST	Putative carboxymethylenebutenolidase	0.989	273
sp|Q12450|ERP4_YEAST	Protein ERP4	0.989	207
sp|P53724|RM50_YEAST	54S ribosomal protein L50, mitochondrial	0.989	139
sp|Q04225|RRB1_YEAST	Ribosome assembly protein RRB1	0.988	511
sp|Q03532|HAS1_YEAST	ATP-dependent RNA helicase HAS1	0.987	505
sp|Q03280|TOM1_YEAST	E3 ubiquitin-protein ligase TOM1	0.987	3268
sp|P45976|FIP1_YEAST	Pre-mRNA polyadenylation factor FIP1	0.987	327
sp|P46956|PHO86_YEAST	Inorganic phosphate transporter PHO86	0.987	311
sp|P13587|ATN1_YEAST	Sodium transport ATPase 1	0.987	1091
sp|P25382|NLE1_YEAST	Ribosome assembly protein 4	0.987	515
sp|Q03516|RSN1_YEAST	Uncharacterized protein RSN1	0.987	953
sp|P00044|CYC1_YEAST	Cytochrome c iso-1	0.986	109
sp|Q02795|OSTD_YEAST	Dolichyl-diphosphooligosaccharide--protein glycosyltransferase subunit SWP1	0.986	286
sp|Q04338|VTI1_YEAST	t-SNARE VTI1	0.986	217
sp|P01098|STF1_YEAST	ATPase-stabilizing factor 9 kDa, mitochondrial	0.986	86
sp|P38805|RPF1_YEAST	Ribosome production factor 1	0.986	295
sp|P40319|ELO3_YEAST	Elongation of fatty acids protein 3	0.986	345
sp|P40159|YNU8_YEAST	Uncharacterized protein YNL208W	0.986	199
sp|P53337|ERV29_YEAST	ER-derived vesicles protein ERV29	0.986	310
sp|P80967|TOM5_YEAST	Mitochondrial import receptor subunit TOM5	0.986	50
sp|Q3E772|YG169_YEAST	Uncharacterized protein YGR169C-A	0.986	92
sp|P25623|SYP1_YEAST	Suppressor of yeast profilin deletion	0.977	870
sp|P47165|XPT1_YEAST	Xanthine phosphoribosyltransferase 1	0.975	209
sp|Q12018|CDC53_YEAST	Cell division control protein 53	0.972	815
sp|Q06179|FMP27_YEAST	Protein FMP27, mitochondrial	0.972	2628
sp|P06785|TYSY_YEAST	Thymidylate synthase	0.965	304
sp|P38081|YBQ6_YEAST	Uncharacterized glycosyl hydrolase YBR056W	0.962	501
sp|P46992|YJR1_YEAST	Cell wall protein YJL171C	0.957	396
sp|A6ZUM5|RSSA1_YEAS7	40S ribosomal protein S0-A	0.997	252

## Sheet: 9hiTRAQBR2-Quantified
Proteomic analysis identifies of markers of exposure to cadmium sulphide quantum dots (CdS QDs) Valentina Gallo, Vaibhav Srivastava, Vincent Bulone, Zappettini Andrea, Villani Marco, Nelson Marmiroli, Marta Marmiroli Supplementary Table 5: List of all unique proteins quantified by iTRAQ experiments at 9hrs from the second biological replicate (BR2) of S.cerevisiae treated with CdS QDs
Protein_Name	Protein_Annotation	Protein_Probability	Protein length (AA)	libra-114.0ratio	libra-115.0ratio	libra-116.0ratio	libra-117.0ratio
sp|P40989|FKS2_YEAST	1,3-beta-glucan synthase component GSC2	1	1895	0.32	0.42	0.13	0.13	libra-114.0ratio		Nystatin+QDS
sp|Q08220|GSHB_YEAST	Glutathione synthetase	0.982	491	0.41	0.21	0.19	0.19	libra-115.0ratio		QDs
sp|P53184|PNC1_YEAST	Nicotinamidase	1	216	0.31	0.38	0.15	0.15	libra-116.0ratio		Nystatin
sp|P06106|MET17_YEAST	Protein MET17	1	444	0.32	0.34	0.15	0.16	libra-117.0ratio		Control
sp|Q00764|TPS1_YEAST	Alpha,alpha-trehalose-phosphate synthase [UDP-forming] 56 kDa subunit	0.999	495	0.36	0.28	0.17	0.19
sp|P35719|MRP8_YEAST	Uncharacterized protein MRP8	1	219	0.31	0.34	0.16	0.18
sp|P47169|MET5_YEAST	Sulfite reductase [NADPH] subunit beta	1	1442	0.31	0.25	0.21	0.18
sp|P10591|HSP71_YEAST	Heat shock protein SSA1	1	642	0.3	0.3	0.18	0.18
sp|P08536|MET3_YEAST	Sulfate adenylyltransferase	1	511	0.31	0.32	0.17	0.19
sp|P06780|RHO1_YEAST	GTP-binding protein RHO1	1	209	0.25	0.38	0.18	0.16
sp|P11412|G6PD_YEAST	Glucose-6-phosphate 1-dehydrogenase	1	505	0.28	0.35	0.17	0.18
sp|P16474|GRP78_YEAST	78 kDa glucose-regulated protein homolog	1	682	0.29	0.33	0.18	0.19
sp|P00812|ARGI_YEAST	Arginase	1	333	0.29	0.33	0.18	0.19
sp|P51601|GCH1_YEAST	GTP cyclohydrolase 1	1	243	0.31	0.26	0.21	0.21
sp|Q03219|YM44_YEAST	Uncharacterized protein YMR178W	0.989	274	0.29	0.31	0.19	0.2
sp|A6ZRK4|BLH1_YEAS7	Cysteine proteinase 1, mitochondrial	1	483	0.29	0.29	0.21	0.2
sp|P14904|AMPL_YEAST	Vacuolar aminopeptidase 1	1	514	0.3	0.23	0.24	0.21
sp|P25451|PSB3_YEAST	Proteasome component PUP3	0.989	205	0.27	0.33	0.21	0.19
sp|P38276|YBY7_YEAST	UPF0303 protein YBR137W	0.989	179	0.27	0.37	0.17	0.19
sp|P32787|MG101_YEAST	Mitochondrial genome maintenance protein MGM101	1	269	0.27	0.28	0.23	0.19
sp|Q05775|EIF3J_YEAST	Eukaryotic translation initiation factor 3 subunit J	1	265	0.28	0.32	0.19	0.2
sp|P00360|G3P1_YEAST	Glyceraldehyde-3-phosphate dehydrogenase 1	1	332	0.28	0.3	0.21	0.2
sp|Q06631|BFR2_YEAST	Protein BFR2	1	534	0.21	0.43	0.15	0.15
sp|P31373|CYS3_YEAST	Cystathionine gamma-lyase	1	394	0.29	0.28	0.21	0.21
sp|P15992|HSP26_YEAST	Heat shock protein 26	1	214	0.29	0.3	0.18	0.21
sp|Q03856|YD11A_YEAST	Transposon Ty1-DR1 Gag polyprotein	1	440	0.27	0.3	0.22	0.2
sp|P21147|ACO1_YEAST	Acyl-CoA desaturase 1	1	510	0.31	0.26	0.2	0.23
sp|P53900|PFD4_YEAST	Prefoldin subunit 4	0.988	129	0.31	0.23	0.23	0.23
sp|P01095|IPB2_YEAST	Protease B inhibitors 2 and 1	1	75	0.28	0.32	0.19	0.21
sp|P33298|PRS6B_YEAST	26S protease regulatory subunit 6B homolog	1	428	0.28	0.3	0.2	0.21
sp|P07267|CARP_YEAST	Saccharopepsin	1	405	0.28	0.29	0.2	0.21
sp|A6ZRW1|NM111_YEAS7	Pro-apoptotic serine protease NMA111	1	997	0.28	0.3	0.21	0.21
sp|Q06440|CORO_YEAST	Coronin-like protein	0.998	651	0.28	0.27	0.23	0.21
sp|P53912|YNN4_YEAST	Uncharacterized protein YNL134C	1	376	0.28	0.26	0.23	0.21
sp|P24276|SSD1_YEAST	Protein SSD1	1	1250	0.29	0.29	0.19	0.22
sp|P43609|RSC8_YEAST	Chromatin structure-remodeling complex protein RSC8	1	557	0.29	0.29	0.19	0.22
sp|P02829|HSP82_YEAST	ATP-dependent molecular chaperone HSP82	1	709	0.29	0.28	0.21	0.22
sp|Q12265|KPR5_YEAST	Ribose-phosphate pyrophosphokinase 5	1	496	0.26	0.36	0.17	0.2
sp|P15705|STI1_YEAST	Heat shock protein STI1	1	589	0.27	0.3	0.2	0.21
sp|P39976|DLD3_YEAST	D-lactate dehydrogenase [cytochrome] 3	1	496	0.27	0.3	0.21	0.21
sp|Q12118|SGT2_YEAST	Small glutamine-rich tetratricopeptide repeat-containing protein 2	1	346	0.27	0.3	0.2	0.21
sp|P0C2I4|YH11A_YEAST	Transposon Ty1-H Gag polyprotein	1	478	0.27	0.31	0.21	0.21
sp|P38861|NMD3_YEAST	60S ribosomal export protein NMD3	0.999	518	0.28	0.28	0.22	0.22
sp|P40303|PSA7_YEAST	Proteasome component PRE6	1	254	0.28	0.29	0.22	0.22
sp|Q06103|RPN7_YEAST	26S proteasome regulatory subunit RPN7	0.989	429	0.28	0.3	0.21	0.22
sp|A7A239|LOC1_YEAS7	60S ribosomal subunit assembly/export protein LOC1	0.989	204	0.28	0.24	0.26	0.22
sp|P40202|CCS1_YEAST	Superoxide dismutase 1 copper chaperone	0.999	249	0.28	0.27	0.23	0.22
sp|P21734|UBC1_YEAST	Ubiquitin-conjugating enzyme E2 1	1	215	0.28	0.22	0.26	0.22
sp|Q04894|ADH6_YEAST	NADP-dependent alcohol dehydrogenase 6	1	360	0.29	0.25	0.22	0.23
sp|A6ZUA1|DBP3_YEAS7	ATP-dependent RNA helicase DBP3	1	523	0.3	0.31	0.15	0.24
sp|P53297|PBP1_YEAST	PAB1-binding protein 1	1	722	0.25	0.36	0.19	0.2
sp|A6ZPY2|DENR_YEAS7	Translation machinery-associated protein 22	1	198	0.25	0.37	0.18	0.2
sp|Q03940|RUVB1_YEAST	RuvB-like protein 1	1	463	0.25	0.31	0.22	0.2
sp|P00899|TRPE_YEAST	Anthranilate synthase component 1	1	507	0.25	0.34	0.19	0.2
sp|P38993|FET3_YEAST	Iron transport multicopper oxidase FET3	1	636	0.26	0.31	0.21	0.21
sp|P23639|PSA2_YEAST	Proteasome component Y7	0.996	250	0.26	0.3	0.22	0.21
sp|P54113|PUR91_YEAST	Bifunctional purine biosynthesis protein ADE16	1	591	0.27	0.3	0.2	0.22
sp|Q06178|NMA1_YEAST	Nicotinamide-nucleotide adenylyltransferase 1	0.998	401	0.27	0.28	0.22	0.22
sp|P34760|TSA1_YEAST	Peroxiredoxin TSA1	1	196	0.27	0.29	0.21	0.22
sp|P47154|STE24_YEAST	CAAX prenyl protease 1	0.998	453	0.27	0.28	0.22	0.22
sp|A6ZT54|CRP1_YEAS7	Cruciform DNA-recognizing protein 1	1	465	0.27	0.29	0.21	0.22
sp|P06101|CDC37_YEAST	Hsp90 co-chaperone Cdc37	1	506	0.27	0.29	0.22	0.22
sp|P38910|CH10_YEAST	10 kDa heat shock protein, mitochondrial	1	106	0.27	0.29	0.21	0.22
sp|P19358|METK2_YEAST	S-adenosylmethionine synthase 2	1	384	0.27	0.27	0.23	0.22
sp|Q12335|PST2_YEAST	Protoplast secreted protein 2	1	198	0.27	0.31	0.2	0.22
sp|P53868|ALG9_YEAST	Alpha-1,2-mannosyltransferase ALG9	0.989	555	0.27	0.29	0.22	0.22
sp|P43593|UBP6_YEAST	Ubiquitin carboxyl-terminal hydrolase 6	1	499	0.27	0.25	0.26	0.22
sp|P53334|SCW4_YEAST	Probable family 17 glucosidase SCW4	0.989	386	0.27	0.28	0.23	0.22
sp|A6ZKT1|VPS10_YEAS7	Vacuolar protein sorting/targeting protein PEP1	1	1579	0.27	0.28	0.22	0.22
sp|P40040|THO1_YEAST	Protein THO1	0.999	218	0.27	0.27	0.21	0.22
sp|P16370|RPB3_YEAST	DNA-directed RNA polymerase II subunit RPB3	1	318	0.22	0.37	0.18	0.18
sp|P40088|FTR1_YEAST	Plasma membrane iron permease	0.998	404	0.28	0.3	0.19	0.23
sp|Q00055|GPD1_YEAST	Glycerol-3-phosphate dehydrogenase [NAD(+)] 1	1	391	0.28	0.27	0.2	0.23
sp|P40515|FIS1_YEAST	Mitochondria fission 1 protein	0.988	155	0.34	0.17	0.21	0.28
sp|P09457|ATPO_YEAST	ATP synthase subunit 5, mitochondrial	1	212	0.29	0.24	0.23	0.24
sp|P53598|SUCA_YEAST	Succinyl-CoA ligase [ADP-forming] subunit alpha, mitochondrial	1	329	0.29	0.2	0.26	0.24
sp|P39721|AIM2_YEAST	Protein AIM2	0.998	246	0.24	0.35	0.21	0.2
sp|P38628|AGM1_YEAST	Phosphoacetylglucosamine mutase	0.999	557	0.24	0.34	0.22	0.2
sp|P25043|PSB7_YEAST	Proteasome component PUP1	0.986	261	0.31	0.18	0.25	0.26
sp|P38624|PSB6_YEAST	Proteasome component PRE3	0.968	215	0.25	0.34	0.19	0.21
sp|A6ZRW3|TOM70_YEAS7	Mitochondrial import receptor subunit TOM70	1	617	0.25	0.29	0.23	0.21
sp|Q12672|RL21B_YEAST	60S ribosomal protein L21-B	1	160	0.25	0.31	0.23	0.21
sp|P34227|PRX1_YEAST	Mitochondrial peroxiredoxin PRX1	1	261	0.25	0.32	0.21	0.21
sp|P04807|HXKB_YEAST	Hexokinase-2	1	486	0.26	0.28	0.22	0.22
sp|P22515|UBA1_YEAST	Ubiquitin-activating enzyme E1 1	1	1024	0.26	0.3	0.22	0.22
sp|P27472|GYS2_YEAST	Glycogen [starch] synthase isoform 2	0.989	705	0.26	0.32	0.2	0.22
sp|P32915|SC61A_YEAST	Protein transport protein SEC61	1	480	0.26	0.31	0.21	0.22
sp|P40495|LYS12_YEAST	Homoisocitrate dehydrogenase, mitochondrial	1	371	0.26	0.31	0.21	0.22
sp|P32565|RPN2_YEAST	26S proteasome regulatory subunit RPN2	1	945	0.26	0.27	0.23	0.22
sp|P47035|NET1_YEAST	Nucleolar protein NET1	1	1189	0.26	0.26	0.27	0.22
sp|O14467|MBF1_YEAST	Multiprotein-bridging factor 1	1	151	0.27	0.28	0.22	0.23
sp|P32582|CBS_YEAST	Cystathionine beta-synthase	1	507	0.27	0.27	0.22	0.23
sp|P53691|PPID_YEAST	Peptidyl-prolyl cis-trans isomerase CPR6	1	371	0.27	0.29	0.21	0.23
sp|P17695|GLRX2_YEAST	Glutaredoxin-2, mitochondrial	1	143	0.27	0.26	0.23	0.23
sp|A6ZR36|AIM9_YEAS7	Altered inheritance of mitochondria protein 9, mitochondrial	1	627	0.27	0.27	0.23	0.23
sp|P19882|HSP60_YEAST	Heat shock protein 60, mitochondrial	1	572	0.27	0.27	0.22	0.23
sp|P38264|PHO88_YEAST	Inorganic phosphate transport protein PHO88	1	188	0.27	0.28	0.21	0.23
sp|P07347|ARD1_YEAST	N-terminal acetyltransferase A complex catalytic subunit ARD1	0.988	238	0.27	0.31	0.19	0.23
sp|P32379|PSA5_YEAST	Proteasome component PUP2	1	260	0.27	0.29	0.21	0.23
sp|P46984|GON7_YEAST	Protein GON7	1	123	0.27	0.25	0.24	0.23
sp|P34216|EDE1_YEAST	EH domain-containing and endocytosis protein 1	1	1381	0.27	0.25	0.23	0.23
sp|P15424|MS116_YEAST	ATP-dependent RNA helicase MSS116, mitochondrial	1	664	0.27	0.26	0.23	0.23
sp|Q06252|YL179_YEAST	Uncharacterized protein YLR179C	1	201	0.27	0.28	0.21	0.23
sp|P33775|PMT1_YEAST	Dolichyl-phosphate-mannose--protein mannosyltransferase 1	1	817	0.27	0.26	0.22	0.23
sp|P32599|FIMB_YEAST	Fimbrin	1	642	0.28	0.24	0.23	0.24
sp|P19158|IRA2_YEAST	Inhibitory regulator protein IRA2	0.989	3079	0.22	0.42	0.18	0.19
sp|P33327|DHE2_YEAST	NAD-specific glutamate dehydrogenase	0.998	1092	0.23	0.32	0.24	0.2
sp|P53903|PGA2_YEAST	Processing of GAS1 and ALP protein 2	0.989	129	0.23	0.37	0.19	0.2
sp|Q12486|YOR31_YEAST	Putative uncharacterized hydrolase YOR131C	0.989	218	0.24	0.28	0.26	0.21
sp|Q08299|ENB1_YEAST	Siderophore iron transporter ENB1	1	606	0.24	0.29	0.25	0.21
sp|Q05518|PAL1_YEAST	Protein PAL1	0.988	499	0.24	0.35	0.18	0.21
sp|P32377|MVD1_YEAST	Diphosphomevalonate decarboxylase	1	396	0.24	0.32	0.2	0.21
sp|P17891|CLC1_YEAST	Clathrin light chain	1	233	0.25	0.31	0.2	0.22
sp|P23641|MPCP_YEAST	Mitochondrial phosphate carrier protein	1	311	0.25	0.29	0.23	0.22
sp|P37303|GLY1_YEAST	Low specificity L-threonine aldolase	1	387	0.25	0.3	0.22	0.22
sp|P39729|RBG1_YEAST	Ribosome-interacting GTPase 1	1	369	0.26	0.29	0.22	0.23
sp|Q12285|MDY2_YEAST	Ubiquitin-like protein MDY2	1	212	0.26	0.28	0.22	0.23
sp|P00560|PGK_YEAST	Phosphoglycerate kinase	1	416	0.26	0.28	0.22	0.23
sp|P54115|ALDH6_YEAST	Magnesium-activated aldehyde dehydrogenase, cytosolic	1	500	0.26	0.28	0.21	0.23
sp|P38720|6PGD1_YEAST	6-phosphogluconate dehydrogenase, decarboxylating 1	1	489	0.26	0.26	0.23	0.23
sp|P25694|CDC48_YEAST	Cell division control protein 48	1	835	0.26	0.27	0.23	0.23
sp|P00817|IPYR_YEAST	Inorganic pyrophosphatase	1	287	0.26	0.28	0.21	0.23
sp|P53252|PIL1_YEAST	Sphingolipid long chain base-responsive protein PIL1	1	339	0.26	0.28	0.23	0.23
sp|P38934|BFR1_YEAST	Nuclear segregation protein BFR1	1	470	0.26	0.27	0.24	0.23
sp|P38764|RPN1_YEAST	26S proteasome regulatory subunit RPN1	1	993	0.26	0.29	0.22	0.23
sp|A6ZZY2|YKR18_YEAS7	Mitochondrial outer membrane protein SCY_3392	1	725	0.26	0.29	0.22	0.23
sp|P36010|NDK_YEAST	Nucleoside diphosphate kinase	1	153	0.26	0.27	0.23	0.23
sp|A7A261|LSB3_YEAS7	LAS seventeen-binding protein 3	1	459	0.26	0.3	0.21	0.23
sp|P39958|GDI1_YEAST	Rab GDP-dissociation inhibitor	1	451	0.26	0.26	0.24	0.23
sp|P43621|COPD_YEAST	Coatomer subunit delta	1	546	0.26	0.28	0.22	0.23
sp|P28707|SBA1_YEAST	Co-chaperone protein SBA1	1	216	0.26	0.28	0.22	0.23
sp|P15019|TAL1_YEAST	Transaldolase	1	335	0.26	0.28	0.22	0.23
sp|P31539|HS104_YEAST	Heat shock protein 104	1	908	0.26	0.29	0.21	0.23
sp|Q08225|DPP3_YEAST	Probable dipeptidyl peptidase 3	1	711	0.26	0.3	0.21	0.23
sp|P38115|ARA1_YEAST	D-arabinose dehydrogenase [NAD(P)+] heavy chain	1	344	0.26	0.3	0.21	0.23
sp|P32602|SEC17_YEAST	Alpha-soluble NSF attachment protein	1	292	0.26	0.2	0.3	0.23
sp|P38715|GRE3_YEAST	NADPH-dependent aldose reductase GRE3	1	327	0.26	0.27	0.23	0.23
sp|Q08723|RPN8_YEAST	26S proteasome regulatory subunit RPN8	1	338	0.27	0.27	0.22	0.24
sp|P25342|CDC10_YEAST	Cell division control protein 10	1	322	0.27	0.26	0.24	0.24
sp|P40422|RPAB4_YEAST	DNA-directed RNA polymerases I, II, and III subunit RPABC4	0.989	70	0.27	0.26	0.23	0.24
sp|P53250|TWF1_YEAST	Twinfilin-1	0.987	332	0.27	0.25	0.24	0.24
sp|P20081|FKBP_YEAST	FK506-binding protein 1	1	114	0.27	0.25	0.23	0.24
sp|P53163|MNP1_YEAST	54S ribosomal protein L12, mitochondrial	1	194	0.27	0.26	0.22	0.24
sp|P34241|URB1_YEAST	Nucleolar pre-ribosomal-associated protein 1	1	1764	0.27	0.26	0.23	0.24
sp|P31787|ACBP_YEAST	Acyl-CoA-binding protein	1	87	0.27	0.23	0.26	0.24
sp|P23638|PSA4_YEAST	Proteasome component Y13	1	258	0.27	0.26	0.23	0.24
sp|P17505|MDHM_YEAST	Malate dehydrogenase, mitochondrial	1	334	0.27	0.26	0.22	0.24
sp|P38817|GGA2_YEAST	ADP-ribosylation factor-binding protein GGA2	1	585	0.27	0.24	0.24	0.24
sp|P36013|MAOM_YEAST	NAD-dependent malic enzyme, mitochondrial	1	669	0.27	0.24	0.25	0.24
sp|Q06505|IWS1_YEAST	Transcription factor SPN1	0.989	410	0.27	0.25	0.23	0.24
sp|P15303|SEC23_YEAST	Protein transport protein SEC23	1	768	0.28	0.22	0.25	0.25
sp|Q03103|ERO1_YEAST	Endoplasmic oxidoreductin-1	1	563	0.28	0.24	0.22	0.25
sp|P36775|LONM_YEAST	Lon protease homolog, mitochondrial	1	1133	0.21	0.4	0.19	0.19
sp|Q12472|YD21B_YEAST	Transposon Ty2-DR1 Gag-Pol polyprotein	1	1770	0.22	0.28	0.25	0.2
sp|P38779|CIC1_YEAST	Proteasome-interacting protein CIC1	0.989	376	0.23	0.33	0.22	0.21
sp|P36047|SDS22_YEAST	Protein phosphatase 1 regulatory subunit SDS22	0.957	338	0.23	0.34	0.22	0.21
sp|P28495|CAPZA_YEAST	F-actin-capping protein subunit alpha	0.99	268	0.24	0.32	0.22	0.22
sp|P21827|RCC1_YEAST	Guanine nucleotide exchange factor SRM1	0.989	482	0.24	0.3	0.23	0.22
sp|P40032|TPA1_YEAST	PKHD-type hydroxylase TPA1	1	644	0.24	0.34	0.19	0.22
sp|P47068|BBC1_YEAST	Myosin tail region-interacting protein MTI1	1	1157	0.24	0.33	0.21	0.22
sp|Q05016|YM71_YEAST	Uncharacterized oxidoreductase YMR226C	1	267	0.24	0.3	0.22	0.22
sp|A6ZNQ1|DBP5_YEAS7	ATP-dependent RNA helicase DBP5	1	482	0.24	0.33	0.21	0.22
sp|P14742|GFA1_YEAST	Glucosamine--fructose-6-phosphate aminotransferase [isomerizing]	1	717	0.24	0.32	0.2	0.22
sp|P22803|TRX2_YEAST	Thioredoxin-2	1	104	0.24	0.31	0.21	0.22
sp|Q06287|NEP1_YEAST	Ribosomal RNA small subunit methyltransferase NEP1	1	252	0.24	0.24	0.29	0.22
sp|P46683|YAR1_YEAST	Ankyrin repeat-containing protein YAR1	0.989	200	0.24	0.32	0.22	0.22
sp|P16649|TUP1_YEAST	General transcriptional corepressor TUP1	1	713	0.24	0.31	0.22	0.22
sp|P38840|ARO9_YEAST	Aromatic amino acid aminotransferase 2	1	513	0.24	0.33	0.19	0.22
sp|P38777|FSH1_YEAST	Family of serine hydrolases 1	1	243	0.25	0.29	0.22	0.23
sp|P07251|ATPA_YEAST	ATP synthase subunit alpha, mitochondrial	1	545	0.25	0.29	0.22	0.23
sp|P45978|SCD6_YEAST	Protein SCD6	1	349	0.25	0.33	0.2	0.23
sp|P25582|SPB1_YEAST	AdoMet-dependent rRNA methyltransferase SPB1	0.971	841	0.25	0.3	0.22	0.23
sp|A6ZP43|MCA1_YEAS7	Metacaspase-1	1	432	0.25	0.26	0.25	0.23
sp|P38787|PANE_YEAST	2-dehydropantoate 2-reductase	0.989	379	0.25	0.3	0.22	0.23
sp|P29509|TRXB1_YEAST	Thioredoxin reductase 1	1	319	0.25	0.28	0.22	0.23
sp|P39076|TCPB_YEAST	T-complex protein 1 subunit beta	1	527	0.25	0.3	0.21	0.23
sp|P54861|DNM1_YEAST	Dynamin-related protein DNM1	1	757	0.25	0.32	0.19	0.23
sp|P37898|AAP1_YEAST	Alanine/arginine aminopeptidase	1	856	0.25	0.29	0.23	0.23
sp|P41811|COPB2_YEAST	Coatomer subunit beta'	1	889	0.25	0.26	0.25	0.23
sp|P53295|RBG2_YEAST	Ribosome-interacting GTPase 2	1	368	0.25	0.28	0.23	0.23
sp|P38203|LSM2_YEAST	U6 snRNA-associated Sm-like protein LSm2	0.989	95	0.25	0.27	0.24	0.23
sp|P28000|RPAC2_YEAST	DNA-directed RNA polymerases I and III subunit RPAC2	0.989	142	0.25	0.25	0.24	0.23
sp|A6ZYI0|KAD1_YEAS7	Adenylate kinase 1	1	222	0.26	0.25	0.24	0.24
sp|P32589|HSP7F_YEAST	Heat shock protein homolog SSE1	1	693	0.26	0.26	0.23	0.24
sp|P05694|METE_YEAST	5-methyltetrahydropteroyltriglutamate--homocysteine methyltransferase	1	767	0.26	0.25	0.23	0.24
sp|P0CS90|HSP77_YEAST	Heat shock protein SSC1, mitochondrial	1	654	0.26	0.25	0.23	0.24
sp|P00950|PMG1_YEAST	Phosphoglycerate mutase 1	1	247	0.26	0.26	0.23	0.24
sp|P25491|MAS5_YEAST	Mitochondrial protein import protein MAS5	1	409	0.26	0.25	0.24	0.24
sp|P17967|PDI_YEAST	Protein disulfide-isomerase	1	522	0.26	0.26	0.24	0.24
sp|P39077|TCPG_YEAST	T-complex protein 1 subunit gamma	1	534	0.26	0.27	0.23	0.24
sp|P39743|RV167_YEAST	Reduced viability upon starvation protein 167	1	482	0.26	0.26	0.24	0.24
sp|P47079|TCPQ_YEAST	T-complex protein 1 subunit theta	1	568	0.26	0.26	0.23	0.24
tr|E7Q251|E7Q251_YEASB	Paa1p	1	180	0.26	0.27	0.23	0.24
sp|P32353|ERG3_YEAST	C-5 sterol desaturase	0.998	365	0.26	0.28	0.22	0.24
sp|P32468|CDC12_YEAST	Cell division control protein 12	0.987	407	0.26	0.31	0.19	0.24
sp|P41810|COPB_YEAST	Coatomer subunit beta	1	973	0.26	0.27	0.22	0.24
sp|P22137|CLH_YEAST	Clathrin heavy chain	1	1653	0.26	0.27	0.23	0.24
sp|Q04371|YMR7_YEAST	UPF0364 protein YMR027W	1	470	0.26	0.28	0.22	0.24
sp|P01123|YPT1_YEAST	GTP-binding protein YPT1	1	206	0.26	0.24	0.26	0.24
sp|P31382|PMT2_YEAST	Dolichyl-phosphate-mannose--protein mannosyltransferase 2	1	759	0.26	0.28	0.22	0.24
sp|P39078|TCPD_YEAST	T-complex protein 1 subunit delta	1	528	0.26	0.26	0.23	0.24
sp|Q12377|RPN6_YEAST	26S proteasome regulatory subunit RPN6	1	434	0.26	0.26	0.24	0.24
sp|P32352|ERG2_YEAST	C-8 sterol isomerase	0.989	222	0.26	0.28	0.22	0.24
sp|P28777|AROC_YEAST	Chorismate synthase	1	376	0.26	0.22	0.27	0.24
sp|P00729|CBPY_YEAST	Carboxypeptidase Y	1	532	0.26	0.27	0.22	0.24
sp|P43616|DUG1_YEAST	Cys-Gly metallodipeptidase DUG1	1	481	0.26	0.26	0.22	0.24
sp|P00447|SODM_YEAST	Superoxide dismutase [Mn], mitochondrial	1	233	0.26	0.28	0.23	0.24
sp|P41921|GSHR_YEAST	Glutathione reductase	1	483	0.26	0.23	0.26	0.24
sp|P34228|SEF1_YEAST	Putative transcription factor SEF1	1	1148	0.26	0.22	0.28	0.24
sp|P39966|PP2C2_YEAST	Protein phosphatase 2C homolog 2	1	464	0.26	0.27	0.23	0.24
sp|P11076|ARF1_YEAST	ADP-ribosylation factor 1	1	181	0.26	0.26	0.23	0.24
sp|P21576|VPS1_YEAST	Vacuolar protein sorting-associated protein 1	1	704	0.26	0.25	0.23	0.24
sp|P25343|RV161_YEAST	Reduced viability upon starvation protein 161	1	265	0.26	0.27	0.23	0.24
sp|P33767|OSTB_YEAST	Dolichyl-diphosphooligosaccharide--protein glycosyltransferase subunit WBP1	1	430	0.26	0.26	0.23	0.24
sp|P21242|PSA3_YEAST	Proteasome component C1	1	288	0.26	0.26	0.23	0.24
sp|Q01939|PRS8_YEAST	26S protease regulatory subunit 8 homolog	1	405	0.26	0.23	0.25	0.24
sp|P05373|HEM2_YEAST	Delta-aminolevulinic acid dehydratase	1	342	0.26	0.27	0.22	0.24
sp|P16603|NCPR_YEAST	NADPH--cytochrome P450 reductase	1	691	0.27	0.24	0.24	0.25
sp|P36015|YKT6_YEAST	Synaptobrevin homolog YKT6	0.989	200	0.27	0.25	0.23	0.25
sp|P53173|ERV14_YEAST	ER-derived vesicles protein ERV14	0.989	138	0.27	0.26	0.22	0.25
sp|P32457|CDC3_YEAST	Cell division control protein 3	0.996	520	0.27	0.25	0.23	0.25
sp|Q02486|ABF2_YEAST	ARS-binding factor 2, mitochondrial	1	183	0.27	0.25	0.23	0.25
sp|P17709|HXKG_YEAST	Glucokinase-1	1	500	0.27	0.25	0.21	0.25
sp|P29952|MPI_YEAST	Mannose-6-phosphate isomerase	1	429	0.27	0.24	0.23	0.25
sp|P47018|MTC1_YEAST	Maintenance of telomere capping protein 1	1	478	0.27	0.23	0.24	0.25
sp|P42846|KRI1_YEAST	Protein KRI1	0.998	591	0.27	0.25	0.23	0.25
sp|P39683|NPT1_YEAST	Nicotinate phosphoribosyltransferase	1	429	0.28	0.25	0.21	0.26
sp|P00358|G3P2_YEAST	Glyceraldehyde-3-phosphate dehydrogenase 2	1	332	0.23	0.28	0.22	0.22
sp|Q07551|KAR_YEAST	NADPH-dependent alpha-keto amide reductase	1	312	0.23	0.3	0.22	0.22
sp|P32337|IMB3_YEAST	Importin subunit beta-3	1	1089	0.23	0.29	0.25	0.22
sp|Q12080|NOP53_YEAST	Ribosome biogenesis protein NOP53	1	455	0.24	0.32	0.22	0.23
sp|P39079|TCPZ_YEAST	T-complex protein 1 subunit zeta	1	546	0.24	0.31	0.21	0.23
sp|P39936|IF4F2_YEAST	Eukaryotic initiation factor 4F subunit p130	1	914	0.24	0.32	0.21	0.23
sp|P06208|LEU1_YEAST	2-isopropylmalate synthase	1	619	0.24	0.33	0.2	0.23
sp|Q01560|NOP3_YEAST	Nucleolar protein 3	1	414	0.24	0.26	0.25	0.23
sp|P38998|LYS1_YEAST	Saccharopine dehydrogenase [NAD(+), L-lysine-forming]	0.964	373	0.24	0.32	0.21	0.23
sp|Q07938|MTAP_YEAST	S-methyl-5'-thioadenosine phosphorylase	1	337	0.24	0.3	0.22	0.23
sp|P32419|MDHP_YEAST	Malate dehydrogenase, peroxisomal	1	343	0.24	0.26	0.25	0.23
sp|Q08199|SIL1_YEAST	Nucleotide exchange factor SIL1	1	421	0.24	0.29	0.23	0.23
sp|P40517|YRB2_YEAST	Ran-specific GTPase-activating protein 2	1	327	0.25	0.25	0.27	0.24
sp|P10592|HSP72_YEAST	Heat shock protein SSA2	1	639	0.25	0.25	0.24	0.24
sp|P60010|ACT_YEAST	Actin	1	375	0.25	0.27	0.23	0.24
sp|P07246|ADH3_YEAST	Alcohol dehydrogenase 3, mitochondrial	1	375	0.25	0.27	0.23	0.24
sp|P16387|ODPA_YEAST	Pyruvate dehydrogenase E1 component subunit alpha, mitochondrial	1	420	0.25	0.28	0.22	0.24
sp|P35844|KES1_YEAST	Protein KES1	1	434	0.25	0.29	0.22	0.24
sp|P41940|MPG1_YEAST	Mannose-1-phosphate guanyltransferase	1	361	0.25	0.28	0.22	0.24
sp|Q99190|TSC13_YEAST	Enoyl reductase TSC13	0.989	310	0.25	0.28	0.23	0.24
sp|Q05359|ERP1_YEAST	Protein ERP1	0.975	219	0.25	0.29	0.22	0.24
sp|P32327|PYC2_YEAST	Pyruvate carboxylase 2	1	1180	0.25	0.29	0.21	0.24
sp|P28241|IDH2_YEAST	Isocitrate dehydrogenase [NAD] subunit 2, mitochondrial	1	369	0.25	0.28	0.22	0.24
sp|P20967|ODO1_YEAST	2-oxoglutarate dehydrogenase, mitochondrial	1	1014	0.25	0.28	0.22	0.24
sp|P40054|SERA_YEAST	D-3-phosphoglycerate dehydrogenase 1	1	469	0.25	0.29	0.21	0.24
sp|P10869|AK_YEAST	Aspartokinase	1	527	0.25	0.28	0.23	0.24
sp|P43588|RPN11_YEAST	26S proteasome regulatory subunit RPN11	1	306	0.25	0.31	0.2	0.24
sp|A6ZZK4|FEN1_YEAS7	Flap endonuclease 1	0.951	382	0.25	0.28	0.23	0.24
sp|P53141|MLC1_YEAST	Myosin light chain 1	1	149	0.25	0.27	0.22	0.24
sp|A6ZMG6|MYO5_YEAS7	Myosin-5	1	1219	0.25	0.29	0.21	0.24
sp|A6ZN26|EIF3C_YEAS7	Eukaryotic translation initiation factor 3 subunit C	1	812	0.25	0.25	0.25	0.24
sp|P04840|VDAC1_YEAST	Mitochondrial outer membrane protein porin 1	1	283	0.25	0.27	0.22	0.24
sp|P34167|IF4B_YEAST	Eukaryotic translation initiation factor 4B	1	436	0.25	0.26	0.24	0.24
sp|P14843|AROF_YEAST	Phospho-2-dehydro-3-deoxyheptonate aldolase, phenylalanine-inhibited	1	370	0.25	0.26	0.24	0.24
sp|P28007|GAR1_YEAST	H/ACA ribonucleoprotein complex subunit 1	1	205	0.25	0.21	0.3	0.24
sp|P14906|SEC63_YEAST	Protein translocation protein SEC63	1	663	0.25	0.29	0.22	0.24
sp|P32911|SUI1_YEAST	Eukaryotic translation initiation factor eIF-1	1	108	0.25	0.27	0.23	0.24
sp|P38353|SSH1_YEAST	Sec sixty-one protein homolog	1	490	0.25	0.26	0.24	0.24
sp|P53145|LSG1_YEAST	Large subunit GTPase 1	1	640	0.25	0.28	0.22	0.24
sp|P53849|GIS2_YEAST	Zinc finger protein GIS2	1	153	0.25	0.26	0.25	0.24
sp|Q04373|PUF6_YEAST	Pumilio homology domain family member 6	1	656	0.25	0.3	0.21	0.24
sp|P13586|ATC1_YEAST	Calcium-transporting ATPase 1	1	950	0.25	0.23	0.26	0.24
sp|P35179|SC61G_YEAST	Protein transport protein SSS1	0.988	80	0.25	0.24	0.26	0.24
sp|P08466|NUC1_YEAST	Mitochondrial nuclease	0.979	329	0.25	0.29	0.22	0.24
sp|P22141|PSB2_YEAST	Proteasome component C11	1	198	0.25	0.29	0.21	0.24
sp|P32860|NFU1_YEAST	NifU-like protein, mitochondrial	1	256	0.25	0.26	0.24	0.24
sp|P32614|FRDS_YEAST	Fumarate reductase	1	470	0.26	0.26	0.23	0.25
sp|P38523|GRPE_YEAST	GrpE protein homolog, mitochondrial	1	228	0.26	0.24	0.25	0.25
sp|P46672|G4P1_YEAST	GU4 nucleic-binding protein 1	1	376	0.26	0.25	0.24	0.25
sp|P14832|CYPH_YEAST	Peptidyl-prolyl cis-trans isomerase	1	162	0.26	0.24	0.24	0.25
sp|P20606|SAR1_YEAST	Small COPII coat GTPase SAR1	1	190	0.26	0.27	0.22	0.25
sp|P22203|VATE_YEAST	V-type proton ATPase subunit E	1	233	0.26	0.25	0.24	0.25
sp|P29311|BMH1_YEAST	Protein BMH1	1	267	0.26	0.24	0.24	0.25
sp|Q03048|COFI_YEAST	Cofilin	1	143	0.26	0.24	0.24	0.25
sp|Q07688|YPD1_YEAST	Phosphorelay intermediate protein YPD1	0.989	167	0.26	0.25	0.24	0.25
sp|P41920|YRB1_YEAST	Ran-specific GTPase-activating protein 1	1	201	0.26	0.26	0.23	0.25
sp|Q12314|YO021_YEAST	Uncharacterized protein YOR021C	1	213	0.26	0.23	0.26	0.25
sp|P32501|EI2BE_YEAST	Translation initiation factor eIF-2B subunit epsilon	1	712	0.26	0.26	0.22	0.25
sp|P13663|DHAS_YEAST	Aspartate-semialdehyde dehydrogenase	1	365	0.26	0.24	0.24	0.25
sp|P35189|TAF14_YEAST	Transcription initiation factor TFIID subunit 14	1	244	0.26	0.25	0.23	0.25
sp|P38791|DHYS_YEAST	Deoxyhypusine synthase	1	387	0.26	0.25	0.24	0.25
sp|P00445|SODC_YEAST	Superoxide dismutase [Cu-Zn]	1	154	0.26	0.25	0.23	0.25
sp|P05453|ERF3_YEAST	Eukaryotic peptide chain release factor GTP-binding subunit	1	685	0.26	0.24	0.23	0.25
sp|P32473|ODPB_YEAST	Pyruvate dehydrogenase E1 component subunit beta, mitochondrial	1	366	0.26	0.25	0.23	0.25
sp|P40327|PRS4_YEAST	26S protease regulatory subunit 4 homolog	1	437	0.26	0.24	0.24	0.25
sp|Q04409|EMI2_YEAST	Putative glucokinase-2	1	500	0.26	0.25	0.23	0.25
sp|P32381|ARP2_YEAST	Actin-related protein 2	1	391	0.26	0.24	0.24	0.25
sp|P33297|PRS6A_YEAST	26S protease regulatory subunit 6A	1	434	0.26	0.23	0.24	0.25
sp|P33299|PRS7_YEAST	26S protease regulatory subunit 7 homolog	1	467	0.26	0.25	0.23	0.25
sp|P40991|NOP2_YEAST	Putative ribosomal RNA methyltransferase Nop2	1	618	0.26	0.26	0.23	0.25
sp|P49090|ASNS2_YEAST	Asparagine synthetase [glutamine-hydrolyzing] 2	1	572	0.26	0.23	0.24	0.25
sp|Q06106|MRD1_YEAST	Multiple RNA-binding domain-containing protein 1	1	887	0.26	0.23	0.26	0.25
sp|P21304|PWP1_YEAST	Periodic tryptophan protein 1	1	576	0.27	0.26	0.21	0.26
sp|P25087|ERG6_YEAST	Sterol 24-C-methyltransferase	1	383	0.27	0.21	0.26	0.26
sp|A6ZKL2|AMPM2_YEAS7	Methionine aminopeptidase 2	1	421	0.26	0.22	0.25	0.26
sp|P04802|SYDC_YEAST	Aspartate--tRNA ligase, cytoplasmic	1	557	0.25	0.26	0.23	0.25
sp|P38013|AHP1_YEAST	Peroxiredoxin type-2	1	176	0.26	0.22	0.25	0.26
sp|A6ZQJ1|IF4A_YEAS7	ATP-dependent RNA helicase eIF4A	1	395	0.25	0.25	0.24	0.25
sp|P00549|KPYK1_YEAST	Pyruvate kinase 1	1	500	0.24	0.27	0.24	0.24
sp|Q00955|ACAC_YEAST	Acetyl-CoA carboxylase	1	2233	0.25	0.25	0.24	0.25
sp|P07259|PYR1_YEAST	Protein URA2	1	2214	0.25	0.25	0.24	0.25
sp|P06105|SC160_YEAST	Protein SCP160	1	1222	0.25	0.24	0.25	0.25
tr|A6ZMR7|A6ZMR7_YEAS7	6-phosphofructokinase	1	959	0.25	0.25	0.24	0.25
sp|A6ZP47|DED1_YEAS7	ATP-dependent RNA helicase DED1	1	604	0.24	0.25	0.26	0.24
sp|P40825|SYA_YEAST	Alanine--tRNA ligase, mitochondrial	1	983	0.26	0.24	0.24	0.26
sp|P15625|SYFA_YEAST	Phenylalanine--tRNA ligase alpha subunit	1	503	0.25	0.25	0.24	0.25
sp|A6ZPJ1|EIF3B_YEAS7	Eukaryotic translation initiation factor 3 subunit B	1	765	0.25	0.25	0.25	0.25
sp|P17555|CAP_YEAST	Adenylyl cyclase-associated protein	1	526	0.25	0.26	0.23	0.25
sp|P19524|MYO2_YEAST	Myosin-2	1	1574	0.26	0.24	0.23	0.26
sp|P38758|TDA3_YEAST	Putative oxidoreductase TDA3	0.998	523	0.24	0.31	0.22	0.24
sp|Q12675|ATC4_YEAST	Phospholipid-transporting ATPase DNF2	0.996	1612	0.24	0.3	0.22	0.24
sp|P17536|TPM1_YEAST	Tropomyosin-1	1	199	0.25	0.25	0.24	0.25
sp|P21954|IDHP_YEAST	Isocitrate dehydrogenase [NADP], mitochondrial	1	428	0.25	0.25	0.24	0.25
sp|P32263|P5CR_YEAST	Pyrroline-5-carboxylate reductase	1	286	0.25	0.25	0.25	0.25
sp|P23776|EXG1_YEAST	Glucan 1,3-beta-glucosidase I/II	0.989	448	0.25	0.28	0.22	0.25
sp|P38689|KPR3_YEAST	Ribose-phosphate pyrophosphokinase 3	1	320	0.25	0.27	0.23	0.25
sp|P40016|RPN3_YEAST	26S proteasome regulatory subunit RPN3	1	523	0.26	0.26	0.22	0.26
sp|Q12460|NOP56_YEAST	Nucleolar protein 56	1	504	0.24	0.26	0.25	0.24
sp|P38968|SEC31_YEAST	Protein transport protein SEC31	1	1273	0.25	0.25	0.24	0.25
sp|Q12458|YPR1_YEAST	Putative reductase 1	1	312	0.27	0.22	0.24	0.27
sp|P15646|FBRL_YEAST	rRNA 2'-O-methyltransferase fibrillarin	1	327	0.25	0.26	0.23	0.25
sp|P20459|IF2A_YEAST	Eukaryotic translation initiation factor 2 subunit alpha	1	304	0.25	0.25	0.25	0.25
sp|P37292|GLYM_YEAST	Serine hydroxymethyltransferase, mitochondrial	1	490	0.26	0.24	0.24	0.26
sp|A6ZZY0|FCJ1_YEAS7	Formation of crista junctions protein 1	1	539	0.24	0.29	0.23	0.24
sp|Q99321|DDP1_YEAST	Diphosphoinositol polyphosphate phosphohydrolase DDP1	0.989	188	0.25	0.29	0.21	0.25
sp|P29547|EF1G1_YEAST	Elongation factor 1-gamma 1	1	415	0.24	0.27	0.23	0.24
sp|P53731|ARPC2_YEAST	Actin-related protein 2/3 complex subunit 2	1	342	0.25	0.28	0.22	0.25
sp|P09440|C1TM_YEAST	C-1-tetrahydrofolate synthase, mitochondrial	1	975	0.25	0.26	0.23	0.25
sp|P12385|ERF1_YEAST	Eukaryotic peptide chain release factor subunit 1	1	437	0.25	0.22	0.27	0.25
sp|Q86ZR7|YKD3A_YEAST	Putative uncharacterized hydrolase YKL033W-A	1	236	0.24	0.25	0.27	0.24
sp|A6ZVM6|NCB5R_YEAS7	NADH-cytochrome b5 reductase 1	0.999	284	0.24	0.28	0.24	0.24
sp|P49166|RL37A_YEAST	60S ribosomal protein L37-A	0.995	88	0.24	0.3	0.22	0.24
sp|A6ZT71|SOL3_YEAS7	6-phosphogluconolactonase 3	1	249	0.24	0.29	0.22	0.24
sp|P02992|EFTU_YEAST	Elongation factor Tu, mitochondrial	1	437	0.26	0.22	0.25	0.26
sp|P40413|TCPE_YEAST	T-complex protein 1 subunit epsilon	1	562	0.25	0.25	0.24	0.25
sp|Q12522|IF6_YEAST	Eukaryotic translation initiation factor 6	1	245	0.25	0.24	0.24	0.25
sp|A6ZPE5|NOP58_YEAS7	Nucleolar protein 58	1	511	0.25	0.24	0.26	0.25
sp|A7A1I2|HRI1_YEAS7	Protein HRI1	1	244	0.25	0.26	0.23	0.25
sp|P47120|DOHH_YEAST	Deoxyhypusine hydroxylase	1	325	0.24	0.26	0.25	0.24
sp|P38431|IF5_YEAST	Eukaryotic translation initiation factor 5	1	405	0.26	0.24	0.24	0.26
sp|Q04947|RTN1_YEAST	Reticulon-like protein 1	1	295	0.25	0.25	0.23	0.25
sp|P32454|APE2_YEAST	Aminopeptidase 2, mitochondrial	1	952	0.25	0.25	0.24	0.25
sp|P54838|DAK1_YEAST	Dihydroxyacetone kinase 1	1	584	0.25	0.25	0.23	0.25
sp|P04050|RPB1_YEAST	DNA-directed RNA polymerase II subunit RPB1	1	1733	0.23	0.29	0.24	0.23
sp|P47047|MTR4_YEAST	ATP-dependent RNA helicase DOB1	1	1073	0.25	0.25	0.24	0.25
sp|P53914|KRE33_YEAST	UPF0202 protein KRE33	1	1056	0.24	0.27	0.24	0.24
sp|A6ZXG9|DHH1_YEAS7	ATP-dependent RNA helicase DHH1	1	506	0.23	0.31	0.21	0.23
sp|Q04062|RPN9_YEAST	26S proteasome regulatory subunit RPN9	1	393	0.25	0.25	0.24	0.25
sp|P32368|SAC1_YEAST	Phosphoinositide phosphatase SAC1	1	623	0.25	0.26	0.22	0.25
sp|P40509|COPE_YEAST	Coatomer subunit epsilon	1	296	0.25	0.26	0.23	0.25
sp|P20434|RPAB1_YEAST	DNA-directed RNA polymerases I, II, and III subunit RPABC1	0.961	215	0.25	0.25	0.24	0.25
sp|P15454|KGUA_YEAST	Guanylate kinase	1	187	0.25	0.25	0.24	0.25
sp|P23615|SPT6_YEAST	Transcription elongation factor SPT6	1	1451	0.25	0.23	0.25	0.25
sp|P32628|RAD23_YEAST	UV excision repair protein RAD23	1	398	0.26	0.22	0.25	0.26
sp|P38708|YHI0_YEAST	Putative proline--tRNA ligase YHR020W	1	688	0.25	0.24	0.24	0.25
sp|P40518|ARPC5_YEAST	Actin-related protein 2/3 complex subunit 5	1	154	0.24	0.29	0.21	0.24
sp|Q12363|WTM1_YEAST	Transcriptional modulator WTM1	1	437	0.25	0.26	0.22	0.25
sp|P13298|PYRE_YEAST	Orotate phosphoribosyltransferase 1	1	226	0.26	0.26	0.22	0.26
sp|P32474|EUG1_YEAST	Protein disulfide-isomerase EUG1	1	517	0.26	0.23	0.25	0.26
sp|Q12514|NOT5_YEAST	General negative regulator of transcription subunit 5	0.992	560	0.25	0.21	0.28	0.25
sp|P21243|PSA6_YEAST	Proteasome component C7-alpha	1	252	0.26	0.27	0.2	0.26
sp|P11633|NHP6B_YEAST	Non-histone chromosomal protein 6B	0.987	99	0.24	0.25	0.25	0.24
sp|P38996|NAB3_YEAST	Nuclear polyadenylated RNA-binding protein 3	0.989	802	0.25	0.26	0.23	0.25
sp|P48510|DSK2_YEAST	Ubiquitin domain-containing protein DSK2	0.986	373	0.22	0.35	0.21	0.22
sp|P40093|YEY6_YEAST	UPF0160 protein YER156C	1	338	0.25	0.27	0.22	0.25
sp|P09624|DLDH_YEAST	Dihydrolipoyl dehydrogenase, mitochondrial	1	499	0.26	0.24	0.23	0.26
sp|P40075|SCS2_YEAST	Vesicle-associated membrane protein-associated protein SCS2	1	244	0.25	0.24	0.25	0.25
sp|P40302|PSA1_YEAST	Proteasome component PRE5	1	234	0.24	0.27	0.23	0.24
sp|P53235|EIF2A_YEAST	Eukaryotic translation initiation factor 2A	1	642	0.25	0.25	0.25	0.25
sp|P48836|VATG_YEAST	V-type proton ATPase subunit G	1	114	0.25	0.28	0.2	0.25
sp|P21524|RIR1_YEAST	Ribonucleoside-diphosphate reductase large chain 1	1	888	0.25	0.27	0.22	0.25
sp|P07703|RPAC1_YEAST	DNA-directed RNA polymerases I and III subunit RPAC1	1	335	0.25	0.26	0.21	0.25
sp|P38426|TPS3_YEAST	Trehalose synthase complex regulatory subunit TPS3	0.998	1054	0.24	0.28	0.22	0.24
sp|P32496|RPN12_YEAST	26S proteasome regulatory subunit RPN12	1	274	0.26	0.21	0.25	0.26
sp|P25293|NAP1_YEAST	Nucleosome assembly protein	1	417	0.27	0.16	0.29	0.28
sp|P25037|UBP1_YEAST	Ubiquitin carboxyl-terminal hydrolase 1	1	809	0.26	0.24	0.23	0.27
sp|P47160|ENT3_YEAST	Epsin-3	0.998	408	0.26	0.22	0.25	0.27
sp|Q12464|RUVB2_YEAST	RuvB-like protein 2	1	471	0.26	0.22	0.25	0.27
sp|Q02821|IMA1_YEAST	Importin subunit alpha	1	542	0.26	0.22	0.24	0.27
sp|P10080|SSBP1_YEAST	Single-stranded nucleic acid-binding protein	1	294	0.26	0.21	0.24	0.27
sp|P39990|SNU13_YEAST	13 kDa ribonucleoprotein-associated protein	1	126	0.26	0.2	0.24	0.27
sp|P26755|RFA3_YEAST	Replication factor A protein 3	0.989	122	0.26	0.21	0.25	0.27
sp|A6ZNQ5|ETT1_YEAS7	Enhancer of translation termination 1	1	412	0.25	0.26	0.24	0.26
sp|P15108|HSC82_YEAST	ATP-dependent molecular chaperone HSC82	1	705	0.25	0.22	0.26	0.26
sp|P38249|EIF3A_YEAST	Eukaryotic translation initiation factor 3 subunit A	1	964	0.25	0.24	0.24	0.26
sp|P14020|DPM1_YEAST	Dolichol-phosphate mannosyltransferase	1	267	0.25	0.25	0.24	0.26
sp|P05319|RLA2_YEAST	60S acidic ribosomal protein P2-alpha	1	106	0.25	0.23	0.25	0.26
sp|P29704|FDFT_YEAST	Squalene synthase	1	444	0.25	0.25	0.24	0.26
sp|Q04175|SXM1_YEAST	Importin beta SMX1	0.998	944	0.25	0.23	0.26	0.26
sp|P07283|PMM_YEAST	Phosphomannomutase	1	254	0.25	0.23	0.25	0.26
sp|P38219|OLA1_YEAST	Uncharacterized GTP-binding protein OLA1	1	394	0.25	0.23	0.25	0.26
sp|P43535|GCN20_YEAST	Protein GCN20	1	752	0.25	0.22	0.26	0.26
sp|P12695|ODP2_YEAST	Dihydrolipoyllysine-residue acetyltransferase component of pyruvate dehydrogenase complex, mitochondrial	1	482	0.25	0.25	0.24	0.26
sp|P08524|FPPS_YEAST	Farnesyl pyrophosphate synthase	1	352	0.25	0.25	0.23	0.26
sp|Q03640|TCB3_YEAST	Tricalbin-3	1	1545	0.25	0.24	0.24	0.26
sp|P47122|NPA3_YEAST	GTPase NPA3	0.974	385	0.25	0.25	0.23	0.26
sp|P36136|SHB17_YEAST	Sedoheptulose 1,7-bisphosphatase	1	271	0.25	0.23	0.25	0.26
sp|P53742|NOG2_YEAST	Nucleolar GTP-binding protein 2	1	486	0.25	0.26	0.23	0.26
sp|Q12306|SMT3_YEAST	Ubiquitin-like protein SMT3	1	101	0.25	0.25	0.24	0.26
sp|P38999|LYS9_YEAST	Saccharopine dehydrogenase [NADP(+), L-glutamate-forming]	0.996	446	0.25	0.25	0.24	0.26
sp|P25635|PWP2_YEAST	Periodic tryptophan protein 2	0.989	923	0.25	0.24	0.26	0.26
sp|P00931|TRP_YEAST	Tryptophan synthase	1	707	0.25	0.21	0.26	0.26
sp|P40185|MMF1_YEAST	Protein MMF1, mitochondrial	1	145	0.25	0.23	0.24	0.26
sp|Q07623|NOP6_YEAST	Nucleolar protein 6	1	225	0.25	0.25	0.25	0.26
sp|Q12305|RDL1_YEAST	Thiosulfate sulfurtransferase RDL1, mitochondrial	1	139	0.25	0.24	0.24	0.26
sp|P10964|RPA1_YEAST	DNA-directed RNA polymerase I subunit RPA190	1	1664	0.25	0.21	0.28	0.26
sp|P39935|IF4F1_YEAST	Eukaryotic initiation factor 4F subunit p150	1	952	0.25	0.25	0.23	0.26
sp|P32481|IF2G_YEAST	Eukaryotic translation initiation factor 2 subunit gamma	1	527	0.25	0.24	0.24	0.26
tr|G2WLL9|G2WLL9_YEASK	K7_Ynl247wp	1	767	0.25	0.26	0.23	0.26
sp|P16550|APA1_YEAST	Protein APA1	1	321	0.25	0.21	0.27	0.26
sp|P47075|VTC4_YEAST	Vacuolar transporter chaperone 4	1	721	0.25	0.23	0.25	0.26
sp|P30822|XPO1_YEAST	Exportin-1	1	1084	0.25	0.23	0.25	0.26
sp|P39007|STT3_YEAST	Dolichyl-diphosphooligosaccharide--protein glycosyltransferase subunit STT3	1	718	0.25	0.24	0.25	0.26
sp|P38912|IF1A_YEAST	Eukaryotic translation initiation factor 1A	0.974	153	0.25	0.23	0.26	0.26
sp|P23542|AATC_YEAST	Aspartate aminotransferase, cytoplasmic	1	418	0.25	0.24	0.25	0.26
sp|P32449|AROG_YEAST	Phospho-2-dehydro-3-deoxyheptonate aldolase, tyrosine-inhibited	1	370	0.25	0.23	0.25	0.26
sp|P37302|APE3_YEAST	Aminopeptidase Y	1	537	0.25	0.23	0.25	0.26
sp|P41338|THIL_YEAST	Acetyl-CoA acetyltransferase	1	398	0.25	0.25	0.24	0.26
sp|Q04067|EIF3G_YEAST	Eukaryotic translation initiation factor 3 subunit G	1	274	0.25	0.26	0.23	0.26
sp|P00890|CISY1_YEAST	Citrate synthase, mitochondrial	1	479	0.25	0.24	0.23	0.26
sp|Q02776|TIM50_YEAST	Mitochondrial import inner membrane translocase subunit TIM50	1	476	0.25	0.26	0.22	0.26
sp|Q06385|VPS74_YEAST	Vacuolar protein sorting-associated protein 74	1	345	0.25	0.24	0.24	0.26
sp|P33734|HIS5_YEAST	Imidazole glycerol phosphate synthase hisHF	1	552	0.25	0.21	0.27	0.26
sp|P54837|TMEDA_YEAST	Endoplasmic reticulum vesicle protein 25	1	211	0.25	0.23	0.25	0.26
sp|P05756|RS13_YEAST	40S ribosomal protein S13	1	151	0.24	0.25	0.26	0.25
sp|P16861|K6PF1_YEAST	6-phosphofructokinase subunit alpha	1	987	0.24	0.26	0.24	0.25
sp|P00330|ADH1_YEAST	Alcohol dehydrogenase 1	1	348	0.24	0.26	0.24	0.25
sp|P16140|VATB_YEAST	V-type proton ATPase subunit B	1	517	0.24	0.25	0.25	0.25
sp|Q12074|SPEE_YEAST	Spermidine synthase	1	293	0.24	0.25	0.25	0.25
sp|P36101|YKC7_YEAST	Uncharacterized protein YKL027W	0.989	447	0.24	0.28	0.23	0.25
sp|P08518|RPB2_YEAST	DNA-directed RNA polymerase II subunit RPB2	1	1224	0.24	0.27	0.23	0.25
sp|O14455|RL36B_YEAST	60S ribosomal protein L36-B	1	100	0.24	0.23	0.27	0.25
sp|P02294|H2B2_YEAST	Histone H2B.2	1	131	0.24	0.23	0.27	0.25
sp|P53090|ARO8_YEAST	Aromatic/aminoadipate aminotransferase 1	1	500	0.24	0.26	0.24	0.25
sp|P50095|IMDH3_YEAST	Inosine-5'-monophosphate dehydrogenase 3	1	523	0.24	0.26	0.23	0.25
sp|P33302|PDR5_YEAST	Pleiotropic ABC efflux transporter of multiple drugs	1	1511	0.24	0.26	0.23	0.25
sp|A6ZY89|ARO1_YEAS7	Pentafunctional AROM polypeptide	1	1588	0.24	0.26	0.24	0.25
sp|P53883|NOP13_YEAST	Nucleolar protein 13	1	403	0.24	0.26	0.24	0.25
sp|P07260|IF4E_YEAST	Eukaryotic translation initiation factor 4E	1	213	0.24	0.26	0.24	0.25
sp|P07342|ILVB_YEAST	Acetolactate synthase catalytic subunit, mitochondrial	1	687	0.24	0.27	0.24	0.25
sp|P33401|PGM1_YEAST	Phosphoglucomutase-1	1	570	0.24	0.26	0.25	0.25
sp|P38137|FAT2_YEAST	Peroxisomal-coenzyme A synthetase	1	543	0.24	0.28	0.24	0.25
sp|P53303|ZPR1_YEAST	Zinc finger protein ZPR1	1	486	0.24	0.25	0.24	0.25
sp|P54839|HMCS_YEAST	Hydroxymethylglutaryl-CoA synthase	1	491	0.24	0.24	0.24	0.25
sp|P49334|TOM22_YEAST	Mitochondrial import receptor subunit TOM22	1	152	0.24	0.26	0.24	0.25
sp|P38328|ARPC1_YEAST	Actin-related protein 2/3 complex subunit 1	0.989	384	0.24	0.27	0.23	0.25
sp|Q3E7Z5|YI002_YEAST	Uncharacterized protein YIL002W-A	0.989	69	0.24	0.18	0.32	0.25
sp|P00498|HIS1_YEAST	ATP phosphoribosyltransferase	1	297	0.24	0.26	0.24	0.25
sp|P39986|ATC6_YEAST	Probable cation-transporting ATPase 1	1	1215	0.24	0.26	0.22	0.25
sp|P48231|TCB2_YEAST	Tricalbin-2	1	1178	0.24	0.24	0.26	0.25
sp|P53043|PPT1_YEAST	Serine/threonine-protein phosphatase T	1	513	0.24	0.26	0.24	0.25
sp|P39109|YCFI_YEAST	Metal resistance protein YCF1	1	1515	0.24	0.21	0.28	0.25
sp|P39015|STM1_YEAST	Suppressor protein STM1	1	273	0.23	0.28	0.23	0.24
sp|P50107|LGUL_YEAST	Lactoylglutathione lyase	0.999	326	0.23	0.31	0.22	0.24
sp|P53893|RIA1_YEAST	Ribosome assembly protein 1	0.989	1110	0.23	0.3	0.22	0.24
sp|P00546|CDK1_YEAST	Cyclin-dependent kinase 1	1	298	0.23	0.29	0.24	0.24
sp|P0CX27|RL44A_YEAST	60S ribosomal protein L42-A	1	106	0.23	0.28	0.24	0.24
tr|A6ZWN4|A6ZWN4_YEAS7	Ribosomal RNA processing protein	1	1228	0.23	0.28	0.22	0.24
sp|P40581|GPX3_YEAST	Peroxiredoxin HYR1	1	163	0.23	0.25	0.27	0.24
sp|P39938|RS26A_YEAST	40S ribosomal protein S26-A	1	119	0.23	0.29	0.22	0.24
sp|P40531|GVP36_YEAST	Protein GVP36	1	326	0.23	0.3	0.21	0.24
sp|A6ZMK5|EIF3I_YEAS7	Eukaryotic translation initiation factor 3 subunit I	1	347	0.23	0.26	0.25	0.24
sp|Q08924|WDR6_YEAST	Regulator of Ty1 transposition protein 10	0.992	1013	0.22	0.29	0.23	0.23
tr|B3RHD4|B3RHD4_YEAS1	Elongation factor 3A	1	1044	0.21	0.26	0.3	0.22
tr|E7KV21|E7KV21_YEASL	Tef1p	1	185	0.2	0.38	0.2	0.21
sp|Q6Q547|NOP10_YEAST	H/ACA ribonucleoprotein complex subunit 3	1	58	0.27	0.16	0.28	0.29
sp|P18239|ADT2_YEAST	ADP,ATP carrier protein 2	1	318	0.26	0.18	0.27	0.28
sp|P32939|YPT7_YEAST	GTP-binding protein YPT7	1	208	0.26	0.21	0.24	0.28
sp|P38707|SYNC_YEAST	Asparagine--tRNA ligase, cytoplasmic	1	554	0.25	0.23	0.25	0.27
sp|P07284|SYSC_YEAST	Serine--tRNA ligase, cytoplasmic	1	462	0.25	0.21	0.26	0.27
sp|Q08245|ZEO1_YEAST	Protein ZEO1	1	113	0.25	0.21	0.26	0.27
sp|P32563|VPH1_YEAST	V-type proton ATPase subunit a, vacuolar isoform	1	840	0.25	0.23	0.25	0.27
tr|A6ZVE3|A6ZVE3_YEAS7	Ribosomal protein L16A	1	199	0.25	0.22	0.25	0.27
sp|P09733|TBA1_YEAST	Tubulin alpha-1 chain	1	447	0.25	0.23	0.24	0.27
sp|P53981|YNB0_YEAST	Uncharacterized phosphatase YNL010W	1	241	0.25	0.22	0.26	0.27
sp|A6ZM93|EIS1_YEAS7	Eisosome protein 1	1	843	0.25	0.23	0.26	0.27
sp|P40010|NUG1_YEAST	Nuclear GTP-binding protein NUG1	1	520	0.25	0.22	0.26	0.27
sp|P13188|SYQ_YEAST	Glutamine--tRNA ligase	1	809	0.25	0.22	0.26	0.27
sp|P00927|THDH_YEAST	Threonine dehydratase, mitochondrial	1	576	0.25	0.23	0.24	0.27
sp|P49723|RIR4_YEAST	Ribonucleoside-diphosphate reductase small chain 2	1	345	0.25	0.24	0.23	0.27
sp|P32521|PAN1_YEAST	Actin cytoskeleton-regulatory complex protein PAN1	1	1480	0.25	0.23	0.25	0.27
sp|P08417|FUMH_YEAST	Fumarate hydratase, mitochondrial	1	488	0.25	0.26	0.23	0.27
Dc114068	Dc114068,Dc125121,Dc128838,Dc13612,Dc289	0.994	1420	0.25	0.23	0.26	0.27
sp|Q99258|RIB3_YEAST	3,4-dihydroxy-2-butanone 4-phosphate synthase	1	208	0.25	0.22	0.26	0.27
sp|P32897|TIM23_YEAST	Mitochondrial import inner membrane translocase subunit TIM23	0.989	222	0.25	0.26	0.22	0.27
sp|P47119|ITPA_YEAST	Inosine triphosphate pyrophosphatase	1	197	0.25	0.25	0.21	0.27
sp|P32861|UGPA1_YEAST	UTP--glucose-1-phosphate uridylyltransferase	1	499	0.25	0.21	0.27	0.27
sp|P0C0T4|RS25B_YEAST	40S ribosomal protein S25-B	1	108	0.24	0.22	0.27	0.26
sp|P14126|RL3_YEAST	60S ribosomal protein L3	1	387	0.24	0.24	0.26	0.26
tr|A6ZTZ3|A6ZTZ3_YEAS7	Translational activator	1	2672	0.24	0.23	0.26	0.26
sp|P12709|G6PI_YEAST	Glucose-6-phosphate isomerase	1	554	0.24	0.24	0.26	0.26
sp|P07806|SYV_YEAST	Valine--tRNA ligase, mitochondrial	1	1104	0.24	0.24	0.25	0.26
sp|P46655|SYEC_YEAST	Glutamate--tRNA ligase, cytoplasmic	1	708	0.24	0.24	0.25	0.26
sp|Q05506|SYRC_YEAST	Arginine--tRNA ligase, cytoplasmic	1	607	0.24	0.23	0.26	0.26
sp|P05317|RLA0_YEAST	60S acidic ribosomal protein P0	1	312	0.24	0.23	0.26	0.26
sp|Q07478|SUB2_YEAST	ATP-dependent RNA helicase SUB2	1	446	0.24	0.24	0.25	0.26
sp|P0CX37|RS6A_YEAST	40S ribosomal protein S6-A	1	236	0.24	0.22	0.26	0.26
sp|A6ZV85|PESC_YEAS7	Pescadillo homolog	1	605	0.24	0.24	0.25	0.26
sp|P0CX23|RL20A_YEAST	60S ribosomal protein L20-A	1	172	0.24	0.25	0.25	0.26
sp|P48164|RS7B_YEAST	40S ribosomal protein S7-B	1	190	0.24	0.26	0.24	0.26
sp|P31116|DHOM_YEAST	Homoserine dehydrogenase	1	359	0.24	0.24	0.24	0.26
sp|P38061|RL32_YEAST	60S ribosomal protein L32	1	130	0.24	0.24	0.25	0.26
sp|P39954|SAHH_YEAST	Adenosylhomocysteinase	1	449	0.24	0.23	0.25	0.26
sp|P40961|PHB1_YEAST	Prohibitin-1	0.976	287	0.24	0.25	0.24	0.26
sp|Q00402|NUM1_YEAST	Nuclear migration protein NUM1	1	2748	0.24	0.26	0.23	0.26
sp|P27476|NSR1_YEAST	Nuclear localization sequence-binding protein	1	414	0.24	0.23	0.25	0.26
sp|P02309|H4_YEAST	Histone H4	1	103	0.24	0.24	0.25	0.26
sp|P07245|C1TC_YEAST	C-1-tetrahydrofolate synthase, cytoplasmic	1	946	0.24	0.23	0.25	0.26
sp|A6ZM02|RS3A2_YEAS7	40S ribosomal protein S1-B	1	255	0.24	0.25	0.24	0.26
sp|P0C2I2|YD14B_YEAST	Transposon Ty1-DR5 Gag-Pol polyprotein	1	1755	0.24	0.25	0.24	0.26
sp|P10659|METK1_YEAST	S-adenosylmethionine synthase 1	1	382	0.24	0.22	0.26	0.26
sp|P04449|RL24A_YEAST	60S ribosomal protein L24-A	1	155	0.24	0.23	0.26	0.26
sp|P47176|BCA2_YEAST	Branched-chain-amino-acid aminotransferase, cytosolic	1	376	0.24	0.26	0.23	0.26
sp|P20051|PYRC_YEAST	Dihydroorotase	1	364	0.24	0.26	0.24	0.26
sp|P27692|SPT5_YEAST	Transcription elongation factor SPT5	1	1063	0.24	0.25	0.25	0.26
sp|P38143|GPX2_YEAST	Glutathione peroxidase 2	1	162	0.24	0.25	0.23	0.26
sp|P0CX51|RS16A_YEAST	40S ribosomal protein S16-A	1	143	0.24	0.22	0.26	0.26
sp|P16120|THRC_YEAST	Threonine synthase	1	514	0.24	0.22	0.25	0.26
sp|P36160|RPF2_YEAST	Ribosome biogenesis protein RPF2	1	344	0.24	0.24	0.25	0.26
sp|Q08985|SAM4_YEAST	Homocysteine S-methyltransferase 2	1	325	0.24	0.22	0.27	0.26
sp|P53860|PDR16_YEAST	Phosphatidylinositol transfer protein PDR16	1	351	0.24	0.24	0.25	0.26
sp|P41819|DIM1_YEAST	Dimethyladenosine transferase	0.978	318	0.24	0.25	0.24	0.26
tr|B3LID9|B3LID9_YEAS1	Pyruvate decarboxylase isozyme	1	563	0.24	0.24	0.25	0.26
sp|P0C0V8|RS21A_YEAST	40S ribosomal protein S21-A	1	87	0.24	0.18	0.32	0.26
sp|P33417|IXR1_YEAST	Intrastrand cross-link recognition protein	0.968	597	0.24	0.22	0.28	0.26
sp|P43585|VTC2_YEAST	Vacuolar transporter chaperone 2	1	828	0.24	0.24	0.24	0.26
sp|P54885|PROA_YEAST	Gamma-glutamyl phosphate reductase	1	456	0.24	0.23	0.25	0.26
sp|P00925|ENO2_YEAST	Enolase 2	1	437	0.23	0.26	0.24	0.25
tr|A6ZUK2|A6ZUK2_YEAS7	Glyceraldehyde-3-phosphate dehydrogenase	1	332	0.23	0.24	0.25	0.25
sp|P05030|PMA1_YEAST	Plasma membrane ATPase 1	1	918	0.23	0.25	0.25	0.25
sp|P30771|NAM7_YEAST	ATP-dependent helicase NAM7	0.989	971	0.23	0.27	0.24	0.25
sp|P36008|EF1G2_YEAST	Elongation factor 1-gamma 2	1	412	0.23	0.22	0.28	0.25
sp|Q06168|SFH1_YEAST	Chromatin structure-remodeling complex subunit SFH1	0.995	426	0.23	0.26	0.25	0.25
sp|Q07381|TSR1_YEAST	Ribosome biogenesis protein TSR1	0.977	788	0.23	0.25	0.27	0.25
sp|Q03195|RLI1_YEAST	Translation initiation factor RLI1	1	608	0.23	0.25	0.25	0.25
sp|P38795|NADE_YEAST	Glutamine-dependent NAD(+) synthetase	1	714	0.23	0.28	0.23	0.25
sp|Q05022|RRP5_YEAST	rRNA biogenesis protein RRP5	1	1729	0.23	0.26	0.24	0.25
sp|A6ZRW5|DCP2_YEAS7	mRNA-decapping enzyme subunit 2	1	970	0.23	0.28	0.23	0.25
sp|P11491|PPB_YEAST	Repressible alkaline phosphatase	1	566	0.23	0.26	0.25	0.25
sp|P06169|PDC1_YEAST	Pyruvate decarboxylase isozyme 1	1	563	0.22	0.24	0.26	0.24
sp|A6ZMA9|ERB1_YEAS7	Ribosome biogenesis protein ERB1	0.999	807	0.22	0.31	0.23	0.24
sp|Q12230|LSP1_YEAST	Sphingolipid long chain base-responsive protein LSP1	1	341	0.22	0.3	0.22	0.24
sp|P40024|ARB1_YEAST	ABC transporter ATP-binding protein ARB1	1	610	0.22	0.25	0.24	0.24
sp|P41056|RL33B_YEAST	60S ribosomal protein L33-B	1	107	0.22	0.3	0.2	0.24
sp|P05744|RL33A_YEAST	60S ribosomal protein L33-A	1	107	0.21	0.32	0.21	0.23
sp|A6ZZR2|DEF1_YEAS7	RNA polymerase II degradation factor 1	1	733	0.26	0.17	0.28	0.29
sp|P22217|TRX1_YEAST	Thioredoxin-1	1	103	0.25	0.19	0.27	0.28
sp|P49435|APT1_YEAST	Adenine phosphoribosyltransferase 1	1	187	0.25	0.2	0.26	0.28
sp|Q12159|YRA1_YEAST	RNA annealing protein YRA1	1	226	0.25	0.18	0.29	0.28
sp|P22139|RPAB5_YEAST	DNA-directed RNA polymerases I, II, and III subunit RPABC5	0.989	70	0.25	0.2	0.27	0.28
sp|P33331|NTF2_YEAST	Nuclear transport factor 2	1	125	0.25	0.2	0.26	0.28
tr|G2WBY3|G2WBY3_YEASK	K7_Lys20p	1	428	0.25	0.19	0.27	0.28
sp|P12945|NAT1_YEAST	N-terminal acetyltransferase A complex subunit NAT1	1	854	0.25	0.21	0.26	0.28
sp|Q07799|YL007_YEAST	Uncharacterized protein YLL007C	0.981	665	0.25	0.18	0.28	0.28
sp|P25605|ILV6_YEAST	Acetolactate synthase small subunit, mitochondrial	1	309	0.25	0.2	0.26	0.28
sp|Q04344|HNT1_YEAST	Hit family protein 1	1	158	0.25	0.22	0.24	0.28
sp|Q01852|TIM44_YEAST	Mitochondrial import inner membrane translocase subunit TIM44	1	431	0.25	0.23	0.24	0.28
sp|P19097|FAS2_YEAST	Fatty acid synthase subunit alpha	1	1887	0.24	0.24	0.25	0.27
sp|P17255|VATA_YEAST	V-type proton ATPase catalytic subunit A	1	1071	0.24	0.23	0.24	0.27
sp|P32324|EF2_YEAST	Elongation factor 2	1	842	0.24	0.22	0.26	0.27
sp|P14120|RL30_YEAST	60S ribosomal protein L30	1	105	0.24	0.23	0.26	0.27
sp|P25040|TSR4_YEAST	20S rRNA accumulation protein 4	1	408	0.24	0.24	0.25	0.27
sp|P0CX39|RS8A_YEAST	40S ribosomal protein S8-A	1	200	0.24	0.24	0.25	0.27
sp|P15180|SYKC_YEAST	Lysine--tRNA ligase, cytoplasmic	1	591	0.24	0.21	0.27	0.27
sp|P38625|GUAA_YEAST	GMP synthase [glutamine-hydrolyzing]	1	525	0.24	0.23	0.25	0.27
sp|P38788|SSZ1_YEAST	Ribosome-associated complex subunit SSZ1	1	538	0.24	0.22	0.26	0.27
sp|P52910|ACS2_YEAST	Acetyl-coenzyme A synthetase 2	1	683	0.24	0.21	0.27	0.27
sp|P00958|SYMC_YEAST	Methionine--tRNA ligase, cytoplasmic	1	751	0.24	0.22	0.26	0.27
sp|P24280|SEC14_YEAST	SEC14 cytosolic factor	1	304	0.24	0.2	0.26	0.27
sp|A6ZR27|ALDH5_YEAS7	Aldehyde dehydrogenase 5, mitochondrial	1	520	0.24	0.23	0.26	0.27
sp|P15700|UMPK_YEAST	Uridylate kinase	1	204	0.24	0.23	0.26	0.27
sp|P32366|VA0D_YEAST	V-type proton ATPase subunit d	1	345	0.24	0.22	0.25	0.27
sp|P32895|KPR1_YEAST	Ribose-phosphate pyrophosphokinase 1	1	427	0.24	0.22	0.25	0.27
sp|P41058|RS29B_YEAST	40S ribosomal protein S29-B	1	56	0.24	0.19	0.28	0.27
sp|A7A1W1|RS3A1_YEAS7	40S ribosomal protein S1-A	1	255	0.24	0.21	0.27	0.27
sp|P04911|H2A1_YEAST	Histone H2A.1	1	132	0.24	0.23	0.25	0.27
sp|P05739|RL6B_YEAST	60S ribosomal protein L6-B	1	176	0.24	0.23	0.25	0.27
sp|P24000|RL24B_YEAST	60S ribosomal protein L24-B	1	155	0.24	0.22	0.26	0.27
sp|P28274|URA7_YEAST	CTP synthase 1	1	579	0.24	0.24	0.25	0.27
sp|Q01855|RS15_YEAST	40S ribosomal protein S15	1	142	0.24	0.21	0.27	0.27
sp|P32588|PUB1_YEAST	Nuclear and cytoplasmic polyadenylated RNA-binding protein PUB1	1	453	0.24	0.21	0.27	0.27
sp|P89886|TMA20_YEAST	Translation machinery-associated protein 20	1	181	0.24	0.23	0.25	0.27
sp|P28272|PYRD_YEAST	Dihydroorotate dehydrogenase (fumarate)	1	314	0.24	0.19	0.28	0.27
sp|P39730|IF2P_YEAST	Eukaryotic translation initiation factor 5B	1	1002	0.24	0.23	0.24	0.27
sp|P12754|EI2BD_YEAST	Translation initiation factor eIF-2B subunit delta	1	651	0.24	0.24	0.25	0.27
sp|P05750|RS3_YEAST	40S ribosomal protein S3	1	240	0.23	0.21	0.27	0.26
sp|P07149|FAS1_YEAST	Fatty acid synthase subunit beta	1	2051	0.23	0.24	0.26	0.26
sp|P40212|RL13B_YEAST	60S ribosomal protein L13-B	1	199	0.23	0.26	0.24	0.26
sp|P33330|SERC_YEAST	Phosphoserine aminotransferase	1	395	0.23	0.23	0.27	0.26
sp|P0CX45|RL2A_YEAST	60S ribosomal protein L2-A	1	254	0.23	0.23	0.26	0.26
sp|P25443|RS2_YEAST	40S ribosomal protein S2	1	254	0.23	0.23	0.27	0.26
sp|P41807|VATH_YEAST	V-type proton ATPase subunit H	1	478	0.23	0.25	0.23	0.26
sp|Q3E754|RS21B_YEAST	40S ribosomal protein S21-B	1	87	0.23	0.17	0.34	0.26
sp|P00815|HIS2_YEAST	Histidine biosynthesis trifunctional protein	1	799	0.23	0.25	0.25	0.26
sp|P40150|HSP76_YEAST	Heat shock protein SSB2	1	613	0.23	0.23	0.26	0.26
sp|P04046|PUR1_YEAST	Amidophosphoribosyltransferase	1	510	0.23	0.26	0.25	0.26
sp|P07991|OAT_YEAST	Ornithine aminotransferase	1	424	0.23	0.26	0.24	0.26
sp|P21264|PUR6_YEAST	Phosphoribosylaminoimidazole carboxylase	1	571	0.23	0.26	0.24	0.26
sp|P53929|YNK8_YEAST	Uncharacterized protein YNL108C	0.989	270	0.23	0.18	0.33	0.26
sp|P31383|2AAA_YEAST	Protein phosphatase PP2A regulatory subunit A	1	635	0.23	0.25	0.24	0.26
sp|P32610|VATD_YEAST	V-type proton ATPase subunit D	0.986	256	0.23	0.17	0.34	0.26
sp|P38205|NCL1_YEAST	Multisite-specific tRNA:(cytosine-C(5))-methyltransferase	1	684	0.23	0.25	0.23	0.26
sp|P38088|SYG_YEAST	Glycine--tRNA ligase 1, mitochondrial	1	690	0.22	0.26	0.24	0.25
sp|P28789|HEM3_YEAST	Porphobilinogen deaminase	0.989	327	0.22	0.28	0.24	0.25
sp|P05318|RLA1_YEAST	60S acidic ribosomal protein P1-alpha	1	106	0.22	0.19	0.33	0.25
sp|P36421|SYYC_YEAST	Tyrosine--tRNA ligase, cytoplasmic	1	394	0.22	0.24	0.27	0.25
sp|P21965|MCK1_YEAST	Protein kinase MCK1	1	375	0.21	0.29	0.25	0.24
sp|Q12109|SYWC_YEAST	Tryptophan--tRNA ligase, cytoplasmic	1	432	0.21	0.29	0.23	0.24
tr|C8ZIE8|C8ZIE8_YEAS8	Fas2p	1	1887	0.26	0.16	0.28	0.3
sp|P46990|RL17B_YEAST	60S ribosomal protein L17-B	1	184	0.25	0.2	0.26	0.29
sp|P49017|COQ5_YEAST	2-methoxy-6-polyprenyl-1,4-benzoquinol methylase, mitochondrial	1	307	0.25	0.2	0.26	0.29
sp|P53379|MKC7_YEAST	Aspartic proteinase MKC7	1	596	0.25	0.16	0.31	0.29
sp|P17423|KHSE_YEAST	Homoserine kinase	1	357	0.25	0.17	0.26	0.29
sp|P38701|RS20_YEAST	40S ribosomal protein S20	1	121	0.24	0.19	0.28	0.28
sp|P05740|RL17A_YEAST	60S ribosomal protein L17-A	1	184	0.24	0.21	0.26	0.28
sp|P0CX47|RS11A_YEAST	40S ribosomal protein S11-A	1	156	0.24	0.21	0.26	0.28
sp|O13516|RS9A_YEAST	40S ribosomal protein S9-A	1	197	0.24	0.21	0.27	0.28
sp|P26786|RS7A_YEAST	40S ribosomal protein S7-A	1	190	0.24	0.22	0.24	0.28
sp|P26785|RL16B_YEAST	60S ribosomal protein L16-B	1	198	0.24	0.2	0.28	0.28
tr|A6ZVL6|A6ZVL6_YEAS7	DL-glycerol-3-phosphatase	1	271	0.24	0.21	0.27	0.28
sp|P04456|RL25_YEAST	60S ribosomal protein L25	1	142	0.24	0.2	0.26	0.28
sp|P02400|RLA4_YEAST	60S acidic ribosomal protein P2-beta	1	110	0.24	0.21	0.25	0.28
sp|P0CX25|RL43A_YEAST	60S ribosomal protein L43-A	1	92	0.24	0.16	0.31	0.28
sp|Q02326|RL6A_YEAST	60S ribosomal protein L6-A	1	176	0.24	0.2	0.27	0.28
sp|Q01662|AMPM1_YEAST	Methionine aminopeptidase 1	1	387	0.24	0.2	0.28	0.28
sp|P41057|RS29A_YEAST	40S ribosomal protein S29-A	1	56	0.24	0.22	0.25	0.28
sp|P00830|ATPB_YEAST	ATP synthase subunit beta, mitochondrial	1	511	0.24	0.21	0.25	0.28
sp|Q12122|HOSM_YEAST	Homocitrate synthase, mitochondrial	1	440	0.24	0.21	0.27	0.28
sp|P36105|RL14A_YEAST	60S ribosomal protein L14-A	1	138	0.24	0.21	0.27	0.28
sp|P0CH08|RL401_YEAST	Ubiquitin-60S ribosomal protein L40	1	128	0.24	0.18	0.3	0.28
sp|P49167|RL38_YEAST	60S ribosomal protein L38	1	78	0.24	0.21	0.27	0.28
sp|P09064|IF2B_YEAST	Eukaryotic translation initiation factor 2 subunit beta	1	285	0.24	0.2	0.27	0.28
sp|P11745|RNA1_YEAST	Ran GTPase-activating protein 1	1	407	0.24	0.22	0.24	0.28
sp|P17076|RL8A_YEAST	60S ribosomal protein L8-A	1	256	0.24	0.2	0.26	0.28
sp|P15731|UBC4_YEAST	Ubiquitin-conjugating enzyme E2 4	1	148	0.24	0.19	0.25	0.28
sp|A6ZT99|NACA_YEAS7	Nascent polypeptide-associated complex subunit alpha	1	174	0.23	0.24	0.25	0.27
sp|P23254|TKT1_YEAST	Transketolase 1	1	680	0.23	0.23	0.25	0.27
sp|P40069|IMB4_YEAST	Importin subunit beta-4	1	1113	0.23	0.22	0.27	0.27
sp|P41805|RL10_YEAST	60S ribosomal protein L10	1	221	0.23	0.2	0.28	0.27
sp|P05738|RL9A_YEAST	60S ribosomal protein L9-A	1	191	0.23	0.22	0.26	0.27
sp|P0CX53|RL12A_YEAST	60S ribosomal protein L12-A	1	165	0.23	0.21	0.27	0.27
sp|P0C0W1|RS22A_YEAST	40S ribosomal protein S22-A	1	130	0.23	0.21	0.27	0.27
sp|P0CX55|RS18A_YEAST	40S ribosomal protein S18-A	1	146	0.23	0.22	0.26	0.27
sp|P0CX82|RL19A_YEAST	60S ribosomal protein L19-A	1	189	0.23	0.22	0.25	0.27
sp|P35997|RS27_YEAST	40S ribosomal protein S27-A	1	82	0.23	0.22	0.27	0.27
sp|P39522|ILV3_YEAST	Dihydroxy-acid dehydratase, mitochondrial	1	585	0.23	0.23	0.26	0.27
sp|P40525|RL34B_YEAST	60S ribosomal protein L34-B	1	121	0.23	0.22	0.27	0.27
sp|P00924|ENO1_YEAST	Enolase 1	1	437	0.23	0.26	0.21	0.27
sp|P04147|PABP_YEAST	Polyadenylate-binding protein, cytoplasmic and nuclear	1	577	0.23	0.24	0.24	0.27
sp|Q03690|TIF31_YEAST	Clustered mitochondria protein 1	1	1277	0.23	0.23	0.26	0.27
sp|P04650|RL39_YEAST	60S ribosomal protein L39	1	51	0.23	0.26	0.24	0.27
sp|P38754|RL14B_YEAST	60S ribosomal protein L14-B	1	138	0.23	0.24	0.26	0.27
sp|P10614|CP51_YEAST	Lanosterol 14-alpha demethylase	1	530	0.23	0.21	0.27	0.27
sp|P22147|XRN1_YEAST	5'-3' exoribonuclease 1	1	1528	0.23	0.23	0.24	0.27
sp|A6ZRX0|DBP2_YEAS7	ATP-dependent RNA helicase DBP2	1	546	0.23	0.24	0.25	0.27
sp|P0CX29|RS23A_YEAST	40S ribosomal protein S23-A	1	145	0.23	0.21	0.27	0.27
sp|Q06706|ELP1_YEAST	Elongator complex protein 1	1	1349	0.23	0.21	0.29	0.27
sp|P10664|RL4A_YEAST	60S ribosomal protein L4-A	1	362	0.23	0.22	0.27	0.27
sp|P25297|PHO84_YEAST	Inorganic phosphate transporter PHO84	1	587	0.23	0.2	0.29	0.27
sp|P31412|VATC_YEAST	V-type proton ATPase subunit C	1	392	0.23	0.2	0.28	0.27
sp|P40471|AYR1_YEAST	NADPH-dependent 1-acyldihydroxyacetone phosphate reductase	1	297	0.23	0.26	0.23	0.27
sp|A6ZWL1|NACB1_YEAS7	Nascent polypeptide-associated complex subunit beta-1	1	157	0.23	0.24	0.25	0.27
sp|Q04491|SEC13_YEAST	Protein transport protein SEC13	1	297	0.23	0.26	0.22	0.27
sp|P32466|HXT3_YEAST	Low-affinity glucose transporter HXT3	1	567	0.23	0.24	0.25	0.27
sp|P41911|GPD2_YEAST	Glycerol-3-phosphate dehydrogenase [NAD(+)] 2, mitochondrial	1	440	0.23	0.2	0.26	0.27
sp|P38911|FKBP3_YEAST	FK506-binding nuclear protein	1	411	0.23	0.24	0.24	0.27
sp|P38011|GBLP_YEAST	Guanine nucleotide-binding protein subunit beta-like protein	1	319	0.22	0.22	0.27	0.26
sp|P07244|PUR2_YEAST	Bifunctional purine biosynthetic protein ADE5,7	1	802	0.22	0.24	0.26	0.26
sp|P52553|PFD6_YEAST	Prefoldin subunit 6	1	114	0.22	0.27	0.23	0.26
sp|P25294|SIS1_YEAST	Protein SIS1	1	352	0.21	0.28	0.23	0.25
sp|A6ZWZ9|MTNA_YEAS7	Methylthioribose-1-phosphate isomerase	1	411	0.25	0.16	0.29	0.3
sp|Q99383|HRP1_YEAST	Nuclear polyadenylated RNA-binding protein 4	1	534	0.25	0.18	0.27	0.3
sp|P32558|SPT16_YEAST	FACT complex subunit SPT16	1	1035	0.2	0.32	0.22	0.24
sp|P02407|RS17A_YEAST	40S ribosomal protein S17-A	1	136	0.24	0.19	0.28	0.29
sp|P35691|TCTP_YEAST	Translationally-controlled tumor protein homolog	1	167	0.24	0.18	0.28	0.29
sp|P0CX84|RL35A_YEAST	60S ribosomal protein L35-A	1	120	0.24	0.18	0.28	0.29
sp|P47912|LCF4_YEAST	Long-chain-fatty-acid--CoA ligase 4	1	694	0.24	0.21	0.27	0.29
sp|P20424|SRP54_YEAST	Signal recognition particle subunit SRP54	1	541	0.24	0.21	0.26	0.29
sp|P38250|IST2_YEAST	Increased sodium tolerance protein 2	1	946	0.24	0.19	0.27	0.29
sp|P61830|H3_YEAST	Histone H3	0.989	136	0.24	0.18	0.28	0.29
sp|P53221|RL26B_YEAST	60S ribosomal protein L26-B	1	127	0.24	0.18	0.29	0.29
sp|P05748|RL15A_YEAST	60S ribosomal protein L15-A	1	204	0.24	0.16	0.31	0.29
sp|P15873|PCNA_YEAST	Proliferating cell nuclear antigen	1	258	0.24	0.2	0.26	0.29
sp|P18562|UPP_YEAST	Uracil phosphoribosyltransferase	1	216	0.24	0.19	0.27	0.29
sp|P0C0X0|RS28B_YEAST	40S ribosomal protein S28-B	1	67	0.23	0.19	0.29	0.28
sp|P0CX31|RS24A_YEAST	40S ribosomal protein S24-A	1	135	0.23	0.21	0.27	0.28
sp|A7A0V3|RSSA2_YEAS7	40S ribosomal protein S0-B	1	252	0.23	0.21	0.26	0.28
sp|P02406|RL28_YEAST	60S ribosomal protein L28	1	149	0.23	0.2	0.27	0.28
sp|P02994|EF1A_YEAST	Elongation factor 1-alpha	1	458	0.23	0.22	0.26	0.28
sp|P0CX35|RS4A_YEAST	40S ribosomal protein S4-A	1	261	0.23	0.21	0.27	0.28
sp|P00942|TPIS_YEAST	Triosephosphate isomerase	1	248	0.23	0.19	0.28	0.28
sp|P0C2H6|RL27A_YEAST	60S ribosomal protein L27-A	1	136	0.23	0.21	0.26	0.28
sp|P26783|RS5_YEAST	40S ribosomal protein S5	1	225	0.23	0.2	0.27	0.28
sp|P07280|RS19A_YEAST	40S ribosomal protein S19-A	1	144	0.23	0.21	0.27	0.28
sp|P40482|SEC24_YEAST	Protein transport protein SEC24	1	926	0.23	0.25	0.23	0.28
sp|P11484|HSP75_YEAST	Heat shock protein SSB1	1	613	0.23	0.21	0.26	0.28
tr|A6ZM10|A6ZM10_YEAS7	Inosine-5'-monophosphate dehydrogenase	1	524	0.23	0.24	0.26	0.28
sp|P09938|RIR2_YEAST	Ribonucleoside-diphosphate reductase small chain 1	1	399	0.23	0.22	0.25	0.28
sp|P02557|TBB_YEAST	Tubulin beta chain	1	457	0.23	0.22	0.25	0.28
sp|P33322|CBF5_YEAST	H/ACA ribonucleoprotein complex subunit 4	1	483	0.23	0.22	0.26	0.28
sp|Q04178|HPRT_YEAST	Hypoxanthine-guanine phosphoribosyltransferase	1	221	0.23	0.22	0.26	0.28
sp|Q06205|FKBP4_YEAST	FK506-binding protein 4	1	392	0.23	0.21	0.27	0.28
sp|P39726|GCSH_YEAST	Glycine cleavage system H protein, mitochondrial	0.989	170	0.23	0.22	0.26	0.28
sp|P30624|LCF1_YEAST	Long-chain-fatty-acid--CoA ligase 1	1	700	0.23	0.23	0.24	0.28
sp|Q07963|UBR2_YEAST	E3 ubiquitin-protein ligase UBR2	0.988	1872	0.23	0.28	0.21	0.28
sp|P53622|COPA_YEAST	Coatomer subunit alpha	1	1201	0.23	0.24	0.23	0.28
sp|P15891|ABP1_YEAST	Actin-binding protein	1	592	0.23	0.27	0.2	0.28
sp|P53332|COAD_YEAST	Phosphopantetheine adenylyltransferase	1	305	0.23	0.24	0.22	0.28
sp|P38836|ECM14_YEAST	Putative metallocarboxypeptidase ECM14	1	430	0.23	0.24	0.24	0.28
sp|P43569|CAF16_YEAST	CCR4-associated factor 16	0.996	289	0.23	0.23	0.25	0.28
sp|P26637|SYLC_YEAST	Leucine--tRNA ligase, cytoplasmic	1	1090	0.22	0.24	0.26	0.27
tr|A7A0W4|A7A0W4_YEAS7	Serine hydroxymethyltransferase	1	469	0.22	0.26	0.24	0.27
sp|P19414|ACON_YEAST	Aconitate hydratase, mitochondrial	1	778	0.22	0.24	0.25	0.27
sp|Q02046|MTD1_YEAST	Methylenetetrahydrofolate dehydrogenase [NAD(+)]	1	320	0.22	0.24	0.26	0.27
sp|P32528|DUR1_YEAST	Urea amidolyase	0.983	1835	0.22	0.26	0.25	0.27
sp|P53909|ADE_YEAST	Adenine deaminase	1	347	0.22	0.26	0.23	0.27
sp|P26321|RL5_YEAST	60S ribosomal protein L5	1	297	0.21	0.22	0.28	0.26
sp|P27809|KRE2_YEAST	Glycolipid 2-alpha-mannosyltransferase	1	442	0.21	0.21	0.32	0.26
sp|P05743|RL26A_YEAST	60S ribosomal protein L26-A	1	127	0.24	0.17	0.29	0.3
sp|P32842|VATL2_YEAST	V-type proton ATPase subunit c'	0.989	164	0.24	0.16	0.29	0.3
sp|P29453|RL8B_YEAST	60S ribosomal protein L8-B	1	256	0.23	0.21	0.27	0.29
sp|P06367|RS14A_YEAST	40S ribosomal protein S14-A	1	137	0.23	0.2	0.27	0.29
sp|P47143|ADK_YEAST	Adenosine kinase	1	340	0.23	0.21	0.25	0.29
tr|B3LI06|B3LI06_YEAS1	Bacterial hemoglobin	1	399	0.23	0.21	0.28	0.29
sp|P25373|GLRX1_YEAST	Glutaredoxin-1	0.986	110	0.23	0.24	0.24	0.29
sp|Q08972|NEW1_YEAST	[NU+] prion formation protein 1	1	1196	0.23	0.21	0.25	0.29
sp|A6ZXM9|GET3_YEAS7	ATPase GET3	1	354	0.23	0.13	0.31	0.29
sp|P04806|HXKA_YEAST	Hexokinase-1	1	485	0.23	0.22	0.23	0.29
sp|P09436|SYIC_YEAST	Isoleucine--tRNA ligase, cytoplasmic	1	1072	0.22	0.22	0.26	0.28
sp|P0CX49|RL18A_YEAST	60S ribosomal protein L18-A	1	186	0.22	0.21	0.26	0.28
sp|P14540|ALF_YEAST	Fructose-bisphosphate aldolase	1	359	0.22	0.21	0.26	0.28
sp|P0CX41|RL23A_YEAST	60S ribosomal protein L23-A	1	137	0.22	0.22	0.27	0.28
sp|A6ZRM0|PURA_YEAS7	Adenylosuccinate synthetase	1	433	0.22	0.19	0.29	0.28
sp|P38972|PUR4_YEAST	Phosphoribosylformylglycinamidine synthase	1	1358	0.22	0.23	0.25	0.28
sp|P32598|PP12_YEAST	Serine/threonine-protein phosphatase PP1-2	1	312	0.22	0.21	0.28	0.28
sp|P07263|SYH_YEAST	Histidine--tRNA ligase, mitochondrial	1	546	0.22	0.2	0.27	0.28
sp|Q03862|ARX1_YEAST	Probable metalloprotease ARX1	1	593	0.22	0.19	0.24	0.28
sp|P32074|COPG_YEAST	Coatomer subunit gamma	1	935	0.21	0.2	0.27	0.27
sp|P47044|YJF5_YEAST	LOG family protein YJL055W	0.999	245	0.24	0.22	0.21	0.31
sp|A6ZPB3|CAF20_YEAS7	Cap-associated protein CAF20	1	161	0.2	0.23	0.27	0.26
sp|Q12117|MRH1_YEAST	Protein MRH1	1	320	0.23	0.2	0.27	0.3
sp|P06168|ILV5_YEAST	Ketol-acid reductoisomerase, mitochondrial	1	395	0.22	0.19	0.28	0.29
sp|P25655|NOT1_YEAST	General negative regulator of transcription subunit 1	1	2108	0.22	0.23	0.21	0.29
sp|Q02753|RL21A_YEAST	60S ribosomal protein L21-A	1	160	0.21	0.26	0.23	0.28
sp|P07262|DHE4_YEAST	NADP-specific glutamate dehydrogenase 1	1	454	0.21	0.21	0.27	0.28
sp|P25560|RER1_YEAST	Protein RER1	0.993	188	0.21	0.26	0.24	0.28
sp|P39003|HXT6_YEAST	High-affinity hexose transporter HXT6	0.998	570	0.23	0.16	0.3	0.31
sp|P27614|CBPS_YEAST	Carboxypeptidase S	1	576	0.23	0.23	0.2	0.31
sp|P11938|RAP1_YEAST	DNA-binding protein RAP1	1	827	0.2	0.26	0.27	0.27
sp|Q03835|GLRX3_YEAST	Monothiol glutaredoxin-3	1	285	0.2	0.25	0.26	0.27
sp|P23301|IF5A1_YEAST	Eukaryotic translation initiation factor 5A-1	1	157	0.2	0.21	0.26	0.27
sp|P49089|ASNS1_YEAST	Asparagine synthetase [glutamine-hydrolyzing] 1	1	572	0.2	0.23	0.28	0.27
sp|P49626|RL4B_YEAST	60S ribosomal protein L4-B	1	362	0.22	0.2	0.28	0.3
sp|P39676|FHP_YEAST	Flavohemoprotein	1	399	0.22	0.19	0.29	0.3
sp|P05759|RS27A_YEAST	Ubiquitin-40S ribosomal protein S31	1	152	0.22	0.19	0.29	0.3
sp|Q12680|GLT1_YEAST	Glutamate synthase [NADH]	1	2145	0.22	0.19	0.27	0.3
sp|P32529|RPA12_YEAST	DNA-directed RNA polymerase I subunit RPA12	0.989	125	0.22	0.21	0.24	0.3
sp|Q12354|APTH1_YEAST	Acyl-protein thioesterase 1	0.989	227	0.19	0.28	0.26	0.26
sp|P33416|HSP78_YEAST	Heat shock protein 78, mitochondrial	1	811	0.16	0.45	0.17	0.22
tr|A6ZUY4|A6ZUY4_YEAS7	3-isopropylmalate dehydratase	1	779	0.21	0.22	0.26	0.29
sp|P05737|RL7A_YEAST	60S ribosomal protein L7-A	1	244	0.21	0.22	0.26	0.29
sp|P32527|ZUO1_YEAST	Zuotin	1	433	0.23	0.16	0.28	0.32
tr|C8ZJ09|C8ZJ09_YEAS8	Vtc3p	1	835	0.2	0.23	0.26	0.28
sp|P53978|EF3B_YEAST	Elongation factor 3B	1	1044	0.2	0.16	0.21	0.28
sp|Q12452|ERG27_YEAST	3-keto-steroid reductase	0.998	347	0.22	0.21	0.24	0.31
sp|P34223|UBX1_YEAST	UBX domain-containing protein 1	1	423	0.22	0.21	0.2	0.31
sp|P32471|EF1B_YEAST	Elongation factor 1-beta	1	206	0.21	0.16	0.31	0.3
sp|P0C2H8|RL31A_YEAST	60S ribosomal protein L31-A	1	113	0.21	0.19	0.28	0.3
sp|P35180|TOM20_YEAST	Mitochondrial import receptor subunit TOM20	0.998	183	0.21	0.23	0.19	0.3
tr|C7GP14|C7GP14_YEAS2	Fba1p	1	359	0.21	0.13	0.32	0.3
sp|P33307|CSE1_YEAST	Importin alpha re-exporter	1	960	0.18	0.3	0.23	0.26
sp|Q05911|PUR8_YEAST	Adenylosuccinate lyase	1	482	0.2	0.23	0.27	0.29
tr|B3LTS9|B3LTS9_YEAS1	Threonyl-tRNA synthetase	1	734	0.2	0.21	0.28	0.29
sp|P25375|PRTD_YEAST	Saccharolysin	1	712	0.2	0.23	0.26	0.29
sp|A6ZL22|ECM33_YEAS7	Cell wall protein ECM33	1	429	0.2	0.22	0.26	0.29
sp|P16467|PDC5_YEAST	Pyruvate decarboxylase isozyme 2	1	563	0.22	0.17	0.29	0.32
sp|P42943|TCPH_YEAST	T-complex protein 1 subunit eta	1	550	0.22	0.21	0.2	0.32
sp|P46985|MNN11_YEAST	Probable alpha-1,6-mannosyltransferase MNN11	1	422	0.22	0.2	0.24	0.32
sp|P32835|GSP1_YEAST	GTP-binding nuclear protein GSP1/CNR1	1	219	0.21	0.22	0.24	0.31
sp|Q08977|YP260_YEAST	UPF0662 protein YPL260W	1	551	0.23	0.19	0.21	0.34
sp|P48589|RS12_YEAST	40S ribosomal protein S12	1	143	0.2	0.15	0.33	0.3
sp|P0C0W9|RL11A_YEAST	60S ribosomal protein L11-A	1	174	0.2	0.2	0.26	0.3
sp|P09232|PRTB_YEAST	Cerevisin	1	635	0.16	0.3	0.23	0.24
sp|P23292|KC12_YEAST	Casein kinase I homolog 2	0.989	546	0.2	0.18	0.29	0.3
sp|P25719|CYPC_YEAST	Peptidyl-prolyl cis-trans isomerase C, mitochondrial	0.998	182	0.18	0.26	0.25	0.27
sp|P05749|RL22A_YEAST	60S ribosomal protein L22-A	1	121	0.19	0.22	0.27	0.29
sp|P10622|RLA3_YEAST	60S acidic ribosomal protein P1-beta	1	106	0.17	0.26	0.24	0.26
sp|P27616|PUR7_YEAST	Phosphoribosylaminoimidazole-succinocarboxamide synthase	1	306	0.2	0.2	0.28	0.31
sp|P32476|ERG1_YEAST	Squalene monooxygenase	1	496	0.2	0.21	0.25	0.31
sp|P36049|EBP2_YEAST	rRNA-processing protein EBP2	1	427	0.2	0.19	0.18	0.31
sp|P25340|ERG4_YEAST	Delta(24(24(1)))-sterol reductase	1	473	0.2	0.22	0.19	0.31
sp|Q01080|RPA49_YEAST	DNA-directed RNA polymerase I subunit RPA49	1	415	0.16	0.33	0.17	0.25
sp|P35176|CYPD_YEAST	Peptidyl-prolyl cis-trans isomerase D	1	225	0.21	0.17	0.26	0.33
sp|P25631|YCU1_YEAST	Ankyrin repeat-containing protein YCR051W	0.999	222	0.24	0.18	0.19	0.38
sp|P25567|SRO9_YEAST	RNA-binding protein SRO9	1	434	0.18	0.22	0.27	0.29
sp|P16521|EF3A_YEAST	Elongation factor 3A	1	1044	0.21	0.13	0.31	0.34
tr|C8ZII1|C8ZII1_YEAS8	Rpl7bp	1	244	0.17	0.28	0.26	0.29
sp|P50861|RIB4_YEAST	6,7-dimethyl-8-ribityllumazine synthase	1	169	0.17	0.17	0.31	0.29
sp|P07273|TFS2_YEAST	Transcription elongation factor S-II	1	309	0.18	0.21	0.28	0.31
sp|P38009|PUR92_YEAST	Bifunctional purine biosynthesis protein ADE17	1	592	0.18	0.19	0.29	0.32
sp|P46367|ALDH4_YEAST	Potassium-activated aldehyde dehydrogenase, mitochondrial	1	519	0.16	0.17	0.09	0.29
sp|Q04636|POB3_YEAST	FACT complex subunit POB3	1	552	0.16	0.16	0.31	0.29
sp|P32288|GLNA_YEAST	Glutamine synthetase	1	370	0.18	0.18	0.31	0.33
sp|P22138|RPA2_YEAST	DNA-directed RNA polymerase I subunit RPA135	1	1203	0.15	0.26	0.24	0.28
sp|P53131|PRP43_YEAST	Pre-mRNA-splicing factor ATP-dependent RNA helicase PRP43	1	767	0.16	0.12	0.29	0.3
sp|P43590|YFH6_YEAST	Uncharacterized peptidase YFR006W	1	535	0.19	0.19	0.22	0.36
sp|P23644|TOM40_YEAST	Mitochondrial import receptor subunit TOM40	1	387	0.17	0.2	0.17	0.33
sp|P46784|RS10B_YEAST	40S ribosomal protein S10-B	1	105	0.15	0.2	0.29	0.3
sp|P38891|BCA1_YEAST	Branched-chain-amino-acid aminotransferase, mitochondrial	1	393	0.18	0.19	0.2	0.36
sp|P32472|FKBP2_YEAST	Peptidyl-prolyl cis-trans isomerase FPR2	0.979	135	0.17	0.19	0.19	0.36
sp|Q02892|NOG1_YEAST	Nucleolar GTP-binding protein 1	1	647	0.17	0.19	0.16	0.37
sp|P15624|SYFB_YEAST	Phenylalanine--tRNA ligase beta subunit	1	595	0.15	0.14	0.28	0.33
sp|P38631|FKS1_YEAST	1,3-beta-glucan synthase component FKS1	1	1876	0.14	0.15	0.28	0.31
sp|Q12019|MDN1_YEAST	Midasin	1	4910	0.17	0.17	0.16	0.39
sp|P52489|KPYK2_YEAST	Pyruvate kinase 2	1	506	0.13	0.23	0.27	0.3
tr|G2WIM3|G2WIM3_YEASK	Ribosomal protein L15	1	204	0.17	0.13	0.23	0.41
sp|P38197|YBD6_YEAST	UPF0001 protein YBL036C	0.989	257	0.12	0.33	0.23	0.29
sp|P0CX43|RL1A_YEAST	60S ribosomal protein L1-A	1	217	0.1	0.28	0.24	0.26
sp|P22146|GAS1_YEAST	1,3-beta-glucanosyltransferase GAS1	1	559	0.13	0.14	0.27	0.35
sp|P06787|CALM_YEAST	Calmodulin	1	147	0.13	0.14	0.12	0.36
sp|P25296|CANB_YEAST	Calcineurin subunit B	1	175	0.16	0.13	0.14	0.45
sp|P23724|PSB1_YEAST	Proteasome component C5	0.998	241	0.14	0.15	0.13	0.4
sp|P38698|PPX1_YEAST	Exopolyphosphatase	1	397	0.12	0.13	0.13	0.39
sp|P38821|DNPEP_YEAST	Aspartyl aminopeptidase 4	1	490	0.11	0.09	0.32	0.36
sp|P28834|IDH1_YEAST	Isocitrate dehydrogenase [NAD] subunit 1, mitochondrial	1	360	0.12	0.11	0.12	0.48
sp|P37291|GLYC_YEAST	Serine hydroxymethyltransferase, cytosolic	1	469	0.09	0.07	0.33	0.36
sp|P04037|COX4_YEAST	Cytochrome c oxidase subunit 4, mitochondrial	1	155	0.1	0.1	0.12	0.43
sp|P35729|NU120_YEAST	Nucleoporin NUP120	0.997	1037	0.07	0.16	0.29	0.37
sp|P43583|BLM10_YEAST	Proteasome activator BLM10	1	2143	0.02	0.32	0.27	0.28

## Sheet: 9hSignificantlyEnrichedProteins
Proteomic analysis identifies of markers of exposure to cadmium sulphide quantum dots (CdS QDs) Valentina Gallo, Vaibhav Srivastava, Vincent Bulone, Zappettini Andrea, Villani Marco, Nelson Marmiroli, Marta Marmiroli Supplementary Table 6: List of Saccharomyces cerevisiae proteins significantly enriched in both biological replicates (BR1 +BR2) at 9h.
Accession nr	Protein_Name	Protein_Annotation	N / control		Q / control		N + Q /N		N+Q / control
			BR1	BR2	BR1	BR2	BR1	BR2	BR1	BR2
P08536	MET3_YEAST	Sulfate adenylyltransferase	1	0.894737	3.6	1.68421	3.8	1.82353	3.8	1.63158
Q00764	TPS1_YEAST	Alpha,alpha-trehalose-phosphate synthase [UDP-forming] 56 kDa subunit	1	0.894737	2.07143	1.47368	2.64286	2.11765	2.64286	1.89474
P17709	HXKG_YEAST	Glucokinase-1	1	0.84	2.42857	1	2.35714	1.28571	2.35714	1.08
P15992	HSP26_YEAST	Heat shock protein 26	0.933333	0.857143	2.4	1.42857	2.14286	1.61111	2	1.38095
P06106	MET17_YEAST	Protein MET17	0.9375	0.9375	2.0625	2.125	2.13333	2.13333	2	2
P02829	HSP82_YEAST	ATP-dependent molecular chaperone HSP82	0.882353	0.954545	2.05882	1.27273	2.06667	1.38095	1.82353	1.31818
P10591	HSP71_YEAST	Heat shock protein SSA1	1	1	2.125	1.66667	1.875	1.66667	1.875	1.66667
P40989	FKS2_YEAST	1,3-beta-glucan synthase component GSC2	1.05882	1	1.94118	3.23077	1.72222	2.46154	1.82353	2.46154
P07267	CARP_YEAST	Saccharopepsin	1.05882	0.952381	1.88235	1.38095	1.72222	1.4	1.82353	1.33333
P16474	GRP78_YEAST	78 kDa glucose-regulated protein homolog	1	0.947368	1.77778	1.73684	1.66667	1.61111	1.66667	1.52632
A6ZRK4	BLH1_YEAS7	Cysteine proteinase 1, mitochondrial	1.05263	1.05	1.36842	1.45	1.65	1.38095	1.73684	1.45
P11412	G6PD_YEAST	Glucose-6-phosphate 1-dehydrogenase	1	0.944444	1.52632	1.94444	1.63158	1.64706	1.63158	1.55556
P00360	G3P1_YEAST	Glyceraldehyde-3-phosphate dehydrogenase 1	0.947368	1.05	1.78947	1.5	1.61111	1.33333	1.52632	1.4
P31373	CYS3_YEAST	Cystathionine gamma-lyase	1.11111	1	1.55556	1.33333	1.6	1.38095	1.77778	1.38095
P34760	TSA1_YEAST	Peroxiredoxin TSA1	1.05556	0.954545	1.72222	1.31818	1.57895	1.28571	1.66667	1.22727
P46367	ALDH4_YEAST	Potassium-activated aldehyde dehydrogenase, mitochondrial	1.25	0.310345	1.9375	0.586207	1.55	1.77778	1.9375	0.551724
P47169	MET5_YEAST	Sulfite reductase [NADPH] subunit beta	1.11111	1.16667	1.61111	1.38889	1.55	1.47619	1.72222	1.72222
P40088	FTR1_YEAST	Plasma membrane iron permease	1.05	0.826087	1.3	1.30435	1.47619	1.47368	1.55	1.21739
P00812	ARGI_YEAST	Arginase	1	0.947368	1.55	1.73684	1.45	1.61111	1.45	1.52632
P24276	SSD1_YEAST	Protein SSD1	1.23529	0.863636	1.76471	1.31818	1.42857	1.52632	1.76471	1.31818
P01095	IPB2_YEAST	Protease B inhibitors 2 and 1	1.05	0.904762	1.5	1.52381	1.42857	1.47368	1.5	1.33333
P21147	ACO1_YEAST	Acyl-CoA desaturase 1	0.904762	0.869565	1.2381	1.13043	1.42105	1.55	1.28571	1.34783
P38624	PSB6_YEAST	Proteasome component PRE3	0.909091	0.904762	1.27273	1.61905	1.4	1.31579	1.27273	1.19048
P40303	PSA7_YEAST	Proteasome component PRE6	0.8	1	1.12	1.31818	1.4	1.27273	1.12	1.27273
Q00055	GPD1_YEAST	Glycerol-3-phosphate dehydrogenase [NAD(+)] 1	1.4	0.869565	2.13333	1.17391	1.38095	1.4	1.93333	1.21739
P39976	DLD3_YEAST	D-lactate dehydrogenase [cytochrome] 3	1.05	1	1.4	1.42857	1.38095	1.28571	1.45	1.28571
P35719	MRP8_YEAST	Uncharacterized protein MRP8	1.375	0.888889	1.8125	1.88889	1.36364	1.9375	1.875	1.72222
Q12335	PST2_YEAST	Protoplast secreted protein 2	1.10526	0.909091	1.57895	1.40909	1.33333	1.35	1.47368	1.22727
P33298	PRS6B_YEAST	26S protease regulatory subunit 6B homolog	1	0.952381	1.27273	1.42857	1.31818	1.4	1.31818	1.33333
Q04894	ADH6_YEAST	NADP-dependent alcohol dehydrogenase 6	1.04762	0.956522	1.33333	1.08696	1.31818	1.31818	1.38095	1.26087
P15705	STI1_YEAST	Heat shock protein STI1	1.1	0.952381	1.4	1.42857	1.27273	1.35	1.4	1.28571
P09457	ATPO_YEAST	ATP synthase subunit 5, mitochondrial	1	0.958333	1.27273	1	1.27273	1.26087	1.27273	1.20833
P38276	YBY7_YEAST	UPF0303 protein YBR137W	0.88	0.894737	1.04	1.94737	1.22727	1.58824	1.08	1.42105
Q12118	SGT2_YEAST	Small glutamine-rich tetratricopeptide repeat-containing protein 2	1	0.952381	1.27273	1.42857	1.22727	1.35	1.22727	1.28571
P38264	PHO88_YEAST	Inorganic phosphate transport protein PHO88	0.916667	0.913043	1.08333	1.21739	1.22727	1.28571	1.125	1.17391
P39683	NPT1_YEAST	Nicotinate phosphoribosyltransferase	1.15	0.807692	1.35	0.961538	1.21739	1.33333	1.4	1.07692
P21243	PSA6_YEAST	Proteasome component C7-alpha	1.15	0.769231	1.4	1.03846	1.21739	1.3	1.4	1
P53691	PPID_YEAST	Peptidyl-prolyl cis-trans isomerase CPR6	1.04545	0.913043	1.22727	1.26087	1.21739	1.28571	1.27273	1.17391
P0CX43	RL1A_YEAST	60S ribosomal protein L1-A	0.925926	0.923077	0.888889	1.07692	0.96	0.416667	0.888889	0.384615
P52489	KPYK2_YEAST	Pyruvate kinase 2	0.96	0.9	1.08	0.766667	0.958333	0.481481	0.92	0.433333
P49089	ASNS1_YEAST	Asparagine synthetase [glutamine-hydrolyzing] 1	0.961538	1.03704	0.961538	0.851852	0.92	0.714286	0.884615	0.740741
P46784	RS10B_YEAST	40S ribosomal protein S10-B	0.961538	0.966667	0.961538	0.666667	0.92	0.517241	0.884615	0.5
P26321	RL5_YEAST	60S ribosomal protein L5	1.08	1.07692	0.92	0.846154	0.888889	0.75	0.96	0.807692
P16521	EF3A_YEAST	Elongation factor 3A	1.03846	0.911765	0.884615	0.382353	0.888889	0.677419	0.923077	0.617647
P23301	IF5A1_YEAST	Eukaryotic translation initiation factor 5A-1	1.21739	0.962963	1.04348	0.777778	0.857143	0.769231	1.04348	0.740741
P06168	ILV5_YEAST	Ketol-acid reductoisomerase, mitochondrial	0.964286	0.965517	0.785714	0.655172	0.851852	0.785714	0.821429	0.758621
G2WIM3	G2WIM3_YEASK	Ribosomal protein L15	1	0.560976	0.851852	0.317073	0.851852	0.73913	0.851852	0.414634
P05749	RL22A_YEAST	60S ribosomal protein L22-A	1	0.931034	0.851852	0.758621	0.851852	0.703704	0.851852	0.655172
P27809	KRE2_YEAST	Glycolipid 2-alpha-mannosyltransferase	0.964286	1.23077	0.785714	0.807692	0.851852	0.65625	0.821429	0.807692
P05748	RL15A_YEAST	60S ribosomal protein L15-A	1.03704	1.06897	0.777778	0.551724	0.821429	0.774194	0.851852	0.827586
P39676	FHP_YEAST	Flavohemoprotein	1.11538	0.966667	0.846154	0.633333	0.793103	0.758621	0.884615	0.733333
A6ZPB3	CAF20_YEAS7	Cap-associated protein CAF20	1.16	1.03846	0.92	0.884615	0.793103	0.740741	0.92	0.769231
P10622	RLA3_YEAST	60S acidic ribosomal protein P1-beta	1.16	0.923077	0.92	1	0.793103	0.708333	0.92	0.653846
P07262	DHE4_YEAST	NADP-specific glutamate dehydrogenase 1	1	0.964286	0.785714	0.75	0.785714	0.777778	0.785714	0.75
P0C2H8	RL31A_YEAST	60S ribosomal protein L31-A	1	0.933333	0.75	0.633333	0.785714	0.75	0.785714	0.7
P25297	PHO84_YEAST	Inorganic phosphate transporter PHO84	1.28	1.07407	0.76	0.740741	0.75	0.793103	0.96	0.851852
P0CX25	RL43A_YEAST	60S ribosomal protein L43-A	0.965517	1.10714	0.758621	0.571429	0.75	0.774194	0.724138	0.857143
A6ZRM0	PURA_YEAS7	Adenylosuccinate synthetase	0.965517	1.03571	0.689655	0.678571	0.75	0.758621	0.724138	0.785714
P0C0X0	RS28B_YEAST	40S ribosomal protein S28-B	1.11111	1.03571	0.777778	0.678571	0.733333	0.793103	0.814815	0.821429
P48589	RS12_YEAST	40S ribosomal protein S12	1.2	1.1	0.88	0.5	0.733333	0.606061	0.88	0.666667
A6ZL22	ECM33_YEAS7	Cell wall protein ECM33	1.11538	0.896552	0.884615	0.758621	0.724138	0.769231	0.807692	0.689655
P22146	GAS1_YEAST	1,3-beta-glucanosyltransferase GAS1	1	0.771429	0.689655	0.4	0.724138	0.481481	0.724138	0.371429
P05759	RS27A_YEAST	Ubiquitin-40S ribosomal protein S31	0.903226	0.966667	0.677419	0.633333	0.714286	0.758621	0.645161	0.733333
P32471	EF1B_YEAST	Elongation factor 1-beta	1.24	1.03333	0.84	0.533333	0.709677	0.677419	0.88	0.7
P27616	PUR7_YEAST	Phosphoribosylaminoimidazole-succinocarboxamide synthase	0.935484	0.903226	0.612903	0.645161	0.689655	0.714286	0.645161	0.645161
Q05911	PUR8_YEAST	Adenylosuccinate lyase	0.875	0.931034	0.625	0.793103	0.678571	0.740741	0.59375	0.689655
P38009	PUR92_YEAST	Bifunctional purine biosynthesis protein ADE17	0.875	0.90625	0.5	0.59375	0.678571	0.62069	0.59375	0.5625
C7GP14	C7GP14_YEAS2	Fba1p	1.22222	1.06667	0.666667	0.433333	0.666667	0.65625	0.814815	0.7
P32288	GLNA_YEAST	Glutamine synthetase	0.823529	0.939394	0.558824	0.545455	0.642857	0.580645	0.529412	0.545455
Q3E754	RS21B_YEAST	40S ribosomal protein S21-B	1.32	1.30769	0.84	0.653846	0.636364	0.676471	0.84	0.884615
P37291	GLYC_YEAST	Serine hydroxymethyltransferase, cytosolic	0.852941	0.916667	0.558824	0.194444	0.62069	0.272727	0.529412	0.25
P0C0V8	RS21A_YEAST	40S ribosomal protein S21-A	1.54167	1.23077	0.791667	0.692308	0.513514	0.75	0.791667	0.923077
P06780	RHO1_YEAST	GTP-binding protein RHO1	0.916667	1.125	1.125	2.375	1.22727	1.38889	1.125	1.5625
Q08977	YP260_YEAST	UPF0662 protein YPL260W	0.875	0.617647	1.20833	0.558824	1.2381	1.09524	1.08333	0.676471
P28834	IDH1_YEAST	Isocitrate dehydrogenase [NAD] subunit 1, mitochondrial	0.92	0.25	1.04	0.229167	1.13043	1	1.04	0.25
P00924	ENO1_YEAST	Enolase 1	0.92	0.777778	1.04	0.962963	1.13043	1.09524	1.04	0.851852
P25451	PSB3_YEAST	Proteasome component PUP3	1.14286	1.10526	1.28571	1.73684	1.125	1.28571	1.28571	1.42105
Q86ZR7	YKD3A_YEAST	Putative uncharacterized hydrolase YKL033W-A	1.70588	1.125	1.47059	1.04167	0.931034	0.888889	1.58824	1
Q12680	GLT1_YEAST	Glutamate synthase [NADH]	1.07143	0.9	0.714286	0.633333	0.666667	0.814815	0.714286	0.733333
P32476	ERG1_YEAST	Squalene monooxygenase	0.931034	0.806452	0.724138	0.677419	0.888889	0.8	0.827586	0.645161
P0CH08	RL401_YEAST	Ubiquitin-60S ribosomal protein L40	0.966667	1.07143	0.733333	0.642857	0.655172	0.8	0.633333	0.857143
P38891	BCA1_YEAST	Branched-chain-amino-acid aminotransferase, mitochondrial	0.964286	0.555556	0.785714	0.527778	0.851852	0.9	0.821429	0.5
P18562	UPP_YEAST	Uracil phosphoribosyltransferase	0.964286	0.931034	0.821429	0.655172	0.814815	0.888889	0.785714	0.827586
P07273	TFS2_YEAST	Transcription elongation factor S-II	1	0.903226	0.846154	0.677419	1	0.642857	1	0.580645
P53379	MKC7_YEAST	Aspartic proteinase MKC7	0.925926	1.06897	0.851852	0.551724	1	0.806452	0.925926	0.862069
Q05016	YM71_YEAST	Uncharacterized oxidoreductase YMR226C	1.2	1	1.4	1.36364	1.125	1.09091	1.35	1.09091
P14742	GFA1_YEAST	Glucosamine--fructose-6-phosphate aminotransferase [isomerizing]	1.1	0.909091	1.45	1.45455	1.27273	1.2	1.4	1.09091
P40495	LYS12_YEAST	Homoisocitrate dehydrogenase, mitochondrial	1.1875	0.954545	1.5	1.40909	1.89474	1.2381	2.25	1.18182
A6ZNQ1	DBP5_YEAS7	ATP-dependent RNA helicase DBP5	1	0.954545	1.52632	1.5	1.52632	1.14286	1.52632	1.09091
Q07551	KAR_YEAST	NADPH-dependent alpha-keto amide reductase	1.05263	1	1.57895	1.36364	1.5	1.04545	1.57895	1.04545
A6ZUA1	DBP3_YEAS7	ATP-dependent RNA helicase DBP3	1.58824	0.625	1.58824	1.29167	1	2	1.58824	1.25
P22803	TRX2_YEAST	Thioredoxin-2	1.33333	0.954545	1.61111	1.40909	1.16667	1.14286	1.55556	1.09091
A7A261	LSB3_YEAS7	LAS seventeen-binding protein 3	1.33333	0.913043	1.66667	1.30435	1.16667	1.2381	1.55556	1.13043
P34227	PRX1_YEAST	Mitochondrial peroxiredoxin PRX1	1	1	1.83333	1.52381	1.66667	1.19048	1.66667	1.19048
A6ZXG9	DHH1_YEAS7	ATP-dependent RNA helicase DHH1	1.06667	0.913043	2	1.34783	1.75	1.09524	1.86667	1
P19358	METK2_YEAST	S-adenosylmethionine synthase 2	1.4375	1.04545	1.8125	1.22727	1.21739	1.17391	1.75	1.22727
P53912	YNN4_YEAST	Uncharacterized protein YNL134C	1.2	1.09524	1.8	1.2381	2	1.21739	2.4	1.33333

## Sheet: 24hiTRAQBR1-Identified
Proteomic analysis identifies of markers of exposure to cadmium sulphide quantum dots (CdS QDs) Valentina Gallo, Vaibhav Srivastava, Vincent Bulone, Zappettini Andrea, Villani Marco, Nelson Marmiroli, Marta Marmiroli Supplementary Table 7: List of all unique proteins identified by iTRAQ experiments at 24hrs from the first biological replicate (BR1) of S.cerevisiae treated with CdS QDs
Protein_Name	Protein_Annotation	Protein_Probability	Protein length (AA)
sp|A6ZR21|RGI1_YEAS7	Respiratory growth induced protein 1 OS	1	161
sp|A6ZRK4|BLH1_YEAS7	Cysteine proteinase 1, mitochondrial OS	1	483
sp|A6ZS33|LKHA4_YEAS7	Leukotriene A-4 hydrolase homolog OS	1	671
sp|A6ZT99|NACA_YEAS7	Nascent polypeptide-associated complex subunit alpha OS	1	174
sp|A6ZUC0|SDS23_YEAS7	Protein SDS23 OS	1	527
sp|A6ZVL3|RGI2_YEAS7	Respiratory growth induced protein 2 OS	1	164
sp|A7A0X4|EFGM_YEAS7	Elongation factor G, mitochondrial OS	1	761
sp|P00128|QCR7_YEAST	Cytochrome b-c1 complex subunit 7 OS	1	127
sp|P00410|COX2_YEAST	Cytochrome c oxidase subunit 2 OS	1	251
sp|P00445|SODC_YEAST	Superoxide dismutase [Cu-Zn] OS	1	154
sp|P00729|CBPY_YEAST	Carboxypeptidase Y OS	1	532
sp|P00815|HIS2_YEAST	Histidine biosynthesis trifunctional protein OS	1	799
sp|P00830|ATPB_YEAST	ATP synthase subunit beta, mitochondrial OS	1	511
sp|P00899|TRPE_YEAST	Anthranilate synthase component 1 OS	1	507
sp|P01095|IPB2_YEAST	Protease B inhibitors 2 and 1 OS	1	75
sp|P02293|H2B1_YEAST	Histone H2B.1 OS	1	131
sp|P02309|H4_YEAST	Histone H4 OS	1	103
sp|P02992|EFTU_YEAST	Elongation factor Tu, mitochondrial OS	1	437
sp|P04456|RL25_YEAST	60S ribosomal protein L25 OS	1	142
sp|P05453|ERF3_YEAST	Eukaryotic peptide chain release factor GTP-binding subunit OS	1	685
sp|P05744|RL33A_YEAST	60S ribosomal protein L33-A OS	1	107
sp|P06780|RHO1_YEAST	GTP-binding protein RHO1 OS	1	209
sp|P06787|CALM_YEAST	Calmodulin OS	1	147
sp|P08518|RPB2_YEAST	DNA-directed RNA polymerase II subunit RPB2 OS	1	1224
sp|P0C0T4|RS25B_YEAST	40S ribosomal protein S25-B OS	1	108
sp|P0C0W9|RL11A_YEAST	60S ribosomal protein L11-A OS	1	174
sp|P0C0X0|RS28B_YEAST	40S ribosomal protein S28-B OS	1	67
sp|P0C2H8|RL31A_YEAST	60S ribosomal protein L31-A OS	1	113
sp|P0CX31|RS24A_YEAST	40S ribosomal protein S24-A OS	1	135
sp|P0CX43|RL1A_YEAST	60S ribosomal protein L1-A OS	1	217
sp|P0CX55|RS18A_YEAST	40S ribosomal protein S18-A OS	1	146
sp|P10964|RPA1_YEAST	DNA-directed RNA polymerase I subunit RPA190 OS	1	1664
sp|P11076|ARF1_YEAST	ADP-ribosylation factor 1 OS	1	181
sp|P14126|RL3_YEAST	60S ribosomal protein L3 OS	1	387
sp|P15424|MS116_YEAST	ATP-dependent RNA helicase MSS116, mitochondrial OS	1	664
sp|P15700|UMPK_YEAST	Uridylate kinase OS	1	204
sp|P19524|MYO2_YEAST	Myosin-2 OS	1	1574
sp|P22141|PSB2_YEAST	Proteasome component C11 OS	1	198
sp|P22146|GAS1_YEAST	1,3-beta-glucanosyltransferase GAS1 OS	1	559
sp|P22147|XRN1_YEAST	5'-3' exoribonuclease 1 OS	1	1528
sp|P23180|AIM17_YEAST	Probable oxidoreductase AIM17 OS	1	465
sp|P25342|CDC10_YEAST	Cell division control protein 10 OS	1	322
sp|P26786|RS7A_YEAST	40S ribosomal protein S7-A OS	1	190
sp|P28777|AROC_YEAST	Chorismate synthase OS	1	376
sp|P29952|MPI_YEAST	Mannose-6-phosphate isomerase OS	1	429
sp|P30657|PSB4_YEAST	Proteasome component PRE4 OS	1	266
sp|P31787|ACBP_YEAST	Acyl-CoA-binding protein OS	1	87
sp|P32264|PROB_YEAST	Glutamate 5-kinase OS	1	428
sp|P32366|VA0D_YEAST	V-type proton ATPase subunit d OS	1	345
sp|P32419|MDHP_YEAST	Malate dehydrogenase, peroxisomal OS	1	343
sp|P32449|AROG_YEAST	Phospho-2-dehydro-3-deoxyheptonate aldolase, tyrosine-inhibited OS	1	370
sp|P32473|ODPB_YEAST	Pyruvate dehydrogenase E1 component subunit beta, mitochondrial OS	1	366
sp|P32614|FRDS_YEAST	Fumarate reductase OS	1	470
sp|P32835|GSP1_YEAST	GTP-binding nuclear protein GSP1/CNR1 OS	1	219
sp|P33401|PGM1_YEAST	Phosphoglucomutase-1 OS	1	570
sp|P34216|EDE1_YEAST	EH domain-containing and endocytosis protein 1 OS	1	1381
sp|P36015|YKT6_YEAST	Synaptobrevin homolog YKT6 OS	1	200
sp|P36046|MIA40_YEAST	Mitochondrial intermembrane space import and assembly protein 40 OS	1	403
sp|P36136|SHB17_YEAST	Sedoheptulose 1,7-bisphosphatase OS	1	271
sp|P37302|APE3_YEAST	Aminopeptidase Y OS	1	537
sp|P38061|RL32_YEAST	60S ribosomal protein L32 OS	1	130
sp|P38081|YBQ6_YEAST	Uncharacterized glycosyl hydrolase YBR056W OS	1	501
sp|P38205|NCL1_YEAST	Multisite-specific tRNA:(cytosine-C(5))-methyltransferase OS	1	684
sp|P38219|OLA1_YEAST	Uncharacterized GTP-binding protein OLA1 OS	1	394
sp|P38523|GRPE_YEAST	GrpE protein homolog, mitochondrial OS	1	228
sp|P38625|GUAA_YEAST	GMP synthase [glutamine-hydrolyzing] OS	1	525
sp|P38701|RS20_YEAST	40S ribosomal protein S20 OS	1	121
sp|P38817|GGA2_YEAST	ADP-ribosylation factor-binding protein GGA2 OS	1	585
sp|P38910|CH10_YEAST	10 kDa heat shock protein, mitochondrial OS	1	106
sp|P39010|AKR1_YEAST	Palmitoyltransferase AKR1 OS	1	764
sp|P39077|TCPG_YEAST	T-complex protein 1 subunit gamma OS	1	534
sp|P39522|ILV3_YEAST	Dihydroxy-acid dehydratase, mitochondrial OS	1	585
sp|P39938|RS26A_YEAST	40S ribosomal protein S26-A OS	1	119
sp|P40024|ARB1_YEAST	ABC transporter ATP-binding protein ARB1 OS	1	610
sp|P40029|MSRA_YEAST	Peptide methionine sulfoxide reductase OS	1	184
sp|P40185|MMF1_YEAST	Protein MMF1, mitochondrial OS	1	145
sp|P40215|NDH1_YEAST	External NADH-ubiquinone oxidoreductase 1, mitochondrial OS	1	560
sp|P40482|SEC24_YEAST	Protein transport protein SEC24 OS	1	926
sp|P40515|FIS1_YEAST	Mitochondria fission 1 protein OS	1	155
sp|P40525|RL34B_YEAST	60S ribosomal protein L34-B OS	1	121
sp|P41057|RS29A_YEAST	40S ribosomal protein S29-A OS	1	56
sp|P41920|YRB1_YEAST	Ran-specific GTPase-activating protein 1 OS	1	201
sp|P42826|XKS1_YEAST	Xylulose kinase OS	1	600
sp|P48164|RS7B_YEAST	40S ribosomal protein S7-B OS	1	190
sp|P50085|PHB2_YEAST	Prohibitin-2 OS	1	310
sp|P52910|ACS2_YEAST	Acetyl-coenzyme A synthetase 2 OS	1	683
sp|P52917|VPS4_YEAST	Vacuolar protein sorting-associated protein 4 OS	1	437
sp|P53141|MLC1_YEAST	Myosin light chain 1 OS	1	149
sp|P53145|LSG1_YEAST	Large subunit GTPase 1 OS	1	640
sp|P53235|EIF2A_YEAST	Eukaryotic translation initiation factor 2A OS	1	642
sp|P53860|PDR16_YEAST	Phosphatidylinositol transfer protein PDR16 OS	1	351
sp|P54783|ALO_YEAST	D-arabinono-1,4-lactone oxidase OS	1	526
sp|P54837|TMEDA_YEAST	Endoplasmic reticulum vesicle protein 25 OS	1	211
sp|P81449|ATPJ_YEAST	ATP synthase subunit e, mitochondrial OS	1	96
sp|Q00764|TPS1_YEAST	Alpha,alpha-trehalose-phosphate synthase [UDP-forming] 56 kDa subunit OS	1	495
sp|Q01080|RPA49_YEAST	DNA-directed RNA polymerase I subunit RPA49 OS	1	415
sp|Q01560|NOP3_YEAST	Nucleolar protein 3 OS	1	414
sp|Q05016|YM71_YEAST	Uncharacterized oxidoreductase YMR226C OS	1	267
sp|Q05775|EIF3J_YEAST	Eukaryotic translation initiation factor 3 subunit J OS	1	265
sp|Q05911|PUR8_YEAST	Adenylosuccinate lyase OS	1	482
sp|Q06177|TMA10_YEAST	Translation machinery-associated protein 10 OS	1	86
sp|Q08977|YP260_YEAST	UPF0662 protein YPL260W OS	1	551
sp|Q12159|YRA1_YEAST	RNA annealing protein YRA1 OS	1	226
sp|Q12230|LSP1_YEAST	Sphingolipid long chain base-responsive protein LSP1 OS	1	341
sp|Q12285|MDY2_YEAST	Ubiquitin-like protein MDY2 OS	1	212
sp|Q99383|HRP1_YEAST	Nuclear polyadenylated RNA-binding protein 4 OS	1	534
sp|A6ZLF4|SDS24_YEAS7	Protein SDS24 OS	1	527
sp|A6ZLG8|OM14_YEAS7	Mitochondrial outer membrane protein OM14 OS	1	134
sp|A6ZMG4|SPG4_YEAS7	Stationary phase protein 4 OS	1	115
sp|A6ZNQ1|DBP5_YEAS7	ATP-dependent RNA helicase DBP5 OS	1	482
sp|A6ZNQ5|ETT1_YEAS7	Enhancer of translation termination 1 OS	1	412
sp|A6ZPE5|NOP58_YEAS7	Nucleolar protein 58 OS	1	511
sp|A6ZQJ1|IF4A_YEAS7	ATP-dependent RNA helicase eIF4A OS	1	395
sp|A6ZRM0|PURA_YEAS7	Adenylosuccinate synthetase OS	1	433
sp|A6ZRW3|TOM70_YEAS7	Mitochondrial import receptor subunit TOM70 OS	1	617
sp|A6ZRW6|MASY_YEAS7	Malate synthase 1, glyoxysomal OS	1	554
sp|A6ZT54|CRP1_YEAS7	Cruciform DNA-recognizing protein 1 OS	1	465
sp|A6ZXG9|DHH1_YEAS7	ATP-dependent RNA helicase DHH1 OS	1	506
sp|A6ZYI0|KAD1_YEAS7	Adenylate kinase 1 OS	1	222
sp|A6ZZH2|MCR1_YEAS7	NADH-cytochrome b5 reductase 2 OS	1	302
sp|A6ZZY0|FCJ1_YEAS7	Formation of crista junctions protein 1 OS	1	539
sp|A7A0V3|RSSA2_YEAS7	40S ribosomal protein S0-B OS	1	252
sp|A6ZUM5|RSSA1_YEAS7	40S ribosomal protein S0-A OS	0.997	252
sp|A7A1I2|HRI1_YEAS7	Protein HRI1 OS	1	244
sp|A7A1W1|RS3A1_YEAS7	40S ribosomal protein S1-A OS	1	255
sp|A6ZM02|RS3A2_YEAS7	40S ribosomal protein S1-B OS	1	255
sp|O13516|RS9A_YEAST	40S ribosomal protein S9-A OS	1	197
sp|O14467|MBF1_YEAST	Multiprotein-bridging factor 1 OS	1	151
sp|P00127|QCR6_YEAST	Cytochrome b-c1 complex subunit 6 OS	1	147
sp|P00175|CYB2_YEAST	Cytochrome b2, mitochondrial OS	1	591
sp|P00330|ADH1_YEAST	Alcohol dehydrogenase 1 OS	1	348
sp|P00331|ADH2_YEAST	Alcohol dehydrogenase 2 OS	1	348
sp|P38113|ADH5_YEAST	Alcohol dehydrogenase 5 OS	0.998	351
sp|P00359|G3P3_YEAST	Glyceraldehyde-3-phosphate dehydrogenase 3 OS	1	332
sp|P00358|G3P2_YEAST	Glyceraldehyde-3-phosphate dehydrogenase 2 OS	1	332
sp|P00360|G3P1_YEAST	Glyceraldehyde-3-phosphate dehydrogenase 1 OS	1	332
sp|P00549|KPYK1_YEAST	Pyruvate kinase 1 OS	1	500
sp|P00925|ENO2_YEAST	Enolase 2 OS	1	437
sp|P00560|PGK_YEAST	Phosphoglycerate kinase OS	1	416
sp|P06169|PDC1_YEAST	Pyruvate decarboxylase isozyme 1 OS	1	563
tr|E7NI79|E7NI79_YEASO	Eno1p OS	1	437
sp|P07259|PYR1_YEAST	Protein URA2 OS	1	2214
sp|P02994|EF1A_YEAST	Elongation factor 1-alpha OS	1	458
sp|P10591|HSP71_YEAST	Heat shock protein SSA1 OS	1	642
sp|P10592|HSP72_YEAST	Heat shock protein SSA2 OS	1	639
sp|P16521|EF3A_YEAST	Elongation factor 3A OS	1	1044
sp|P32324|EF2_YEAST	Elongation factor 2 OS	1	842
sp|P15108|HSC82_YEAST	ATP-dependent molecular chaperone HSC82 OS	1	705
sp|P17255|VATA_YEAST	V-type proton ATPase catalytic subunit A OS	1	1071
sp|P07149|FAS1_YEAST	Fatty acid synthase subunit beta OS	1	2051
tr|C8ZIE8|C8ZIE8_YEAS8	Fas2p OS	1	1887
sp|P19097|FAS2_YEAST	Fatty acid synthase subunit alpha OS	1	1887
sp|P11484|HSP75_YEAST	Heat shock protein SSB1 OS	1	613
sp|P40150|HSP76_YEAST	Heat shock protein SSB2 OS	1	613
sp|P02829|HSP82_YEAST	ATP-dependent molecular chaperone HSP82 OS	1	709
sp|Q00955|ACAC_YEAST	Acetyl-CoA carboxylase OS	1	2233
sp|P19414|ACON_YEAST	Aconitate hydratase, mitochondrial OS	1	778
sp|P00950|PMG1_YEAST	Phosphoglycerate mutase 1 OS	1	247
sp|P04807|HXKB_YEAST	Hexokinase-2 OS	1	486
sp|P32589|HSP7F_YEAST	Heat shock protein homolog SSE1 OS	1	693
sp|P05030|PMA1_YEAST	Plasma membrane ATPase 1 OS	1	918
sp|P16861|K6PF1_YEAST	6-phosphofructokinase subunit alpha OS	1	987
sp|P25694|CDC48_YEAST	Cell division control protein 48 OS	1	835
tr|A6ZMR7|A6ZMR7_YEAS7	6-phosphofructokinase OS	1	959
sp|P38720|6PGD1_YEAST	6-phosphogluconate dehydrogenase, decarboxylating 1 OS	1	489
sp|P0CS90|HSP77_YEAST	Heat shock protein SSC1, mitochondrial OS	1	654
sp|P46655|SYEC_YEAST	Glutamate--tRNA ligase, cytoplasmic OS	1	708
sp|P04806|HXKA_YEAST	Hexokinase-1 OS	1	485
sp|P07251|ATPA_YEAST	ATP synthase subunit alpha, mitochondrial OS	1	545
tr|A6ZTZ3|A6ZTZ3_YEAS7	Translational activator OS	1	2672
sp|P16474|GRP78_YEAST	78 kDa glucose-regulated protein homolog OS	1	682
sp|P38972|PUR4_YEAST	Phosphoribosylformylglycinamidine synthase OS	1	1358
sp|P19882|HSP60_YEAST	Heat shock protein 60, mitochondrial OS	1	572
sp|P46367|ALDH4_YEAST	Potassium-activated aldehyde dehydrogenase, mitochondrial OS	1	519
sp|P06105|SC160_YEAST	Protein SCP160 OS	1	1222
sp|P07806|SYV_YEAST	Valine--tRNA ligase, mitochondrial OS	1	1104
sp|P06168|ILV5_YEAST	Ketol-acid reductoisomerase, mitochondrial OS	1	395
sp|P0CX35|RS4A_YEAST	40S ribosomal protein S4-A OS	1	261
tr|E7K983|E7K983_YEASA	ATP synthase subunit alpha OS	1	449
sp|P07244|PUR2_YEAST	Bifunctional purine biosynthetic protein ADE5,7 OS	1	802
sp|P00817|IPYR_YEAST	Inorganic pyrophosphatase OS	1	287
sp|P38011|GBLP_YEAST	Guanine nucleotide-binding protein subunit beta-like protein OS	1	319
sp|P23254|TKT1_YEAST	Transketolase 1 OS	1	680
sp|P41940|MPG1_YEAST	Mannose-1-phosphate guanyltransferase OS	1	361
sp|P17505|MDHM_YEAST	Malate dehydrogenase, mitochondrial OS	1	334
sp|P32582|CBS_YEAST	Cystathionine beta-synthase OS	1	507
sp|P32316|ACH1_YEAST	Acetyl-CoA hydrolase OS	1	526
sp|P17709|HXKG_YEAST	Glucokinase-1 OS	1	500
sp|Q03690|TIF31_YEAST	Clustered mitochondria protein 1 OS	1	1277
sp|P22137|CLH_YEAST	Clathrin heavy chain OS	1	1653
sp|P00942|TPIS_YEAST	Triosephosphate isomerase OS	1	248
tr|A6ZT86|A6ZT86_YEAS7	NAPDH dehydrogenase (Old yellow enzyme), isoform 2 OS	1	400
sp|P26637|SYLC_YEAST	Leucine--tRNA ligase, cytoplasmic OS	1	1090
sp|Q12460|NOP56_YEAST	Nucleolar protein 56 OS	1	504
sp|P38009|PUR92_YEAST	Bifunctional purine biosynthesis protein ADE17 OS	1	592
sp|P22515|UBA1_YEAST	Ubiquitin-activating enzyme E1 1 OS	1	1024
sp|P11154|PYC1_YEAST	Pyruvate carboxylase 1 OS	1	1178
sp|P16467|PDC5_YEAST	Pyruvate decarboxylase isozyme 2 OS	1	563
sp|P22202|HSP74_YEAST	Heat shock protein SSA4 OS	1	642
sp|P00890|CISY1_YEAST	Citrate synthase, mitochondrial OS	1	479
sp|P40212|RL13B_YEAST	60S ribosomal protein L13-B OS	1	199
sp|P04147|PABP_YEAST	Polyadenylate-binding protein, cytoplasmic and nuclear OS	1	577
sp|Q05506|SYRC_YEAST	Arginine--tRNA ligase, cytoplasmic OS	1	607
sp|P41811|COPB2_YEAST	Coatomer subunit beta' OS	1	889
tr|E7NHX7|E7NHX7_YEASO	Pdc6p OS	1	546
sp|P41805|RL10_YEAST	60S ribosomal protein L10 OS	1	221
sp|P14742|GFA1_YEAST	Glucosamine--fructose-6-phosphate aminotransferase [isomerizing] OS	1	717
sp|P32327|PYC2_YEAST	Pyruvate carboxylase 2 OS	1	1180
sp|A6ZY89|ARO1_YEAS7	Pentafunctional AROM polypeptide OS	1	1588
sp|P05737|RL7A_YEAST	60S ribosomal protein L7-A OS	1	244
sp|P53622|COPA_YEAST	Coatomer subunit alpha OS	1	1201
sp|P41807|VATH_YEAST	V-type proton ATPase subunit H OS	1	478
sp|P43616|DUG1_YEAST	Cys-Gly metallodipeptidase DUG1 OS	1	481
sp|P46672|G4P1_YEAST	GU4 nucleic-binding protein 1 OS	1	376
sp|P15180|SYKC_YEAST	Lysine--tRNA ligase, cytoplasmic OS	1	591
sp|P04802|SYDC_YEAST	Aspartate--tRNA ligase, cytoplasmic OS	1	557
sp|P38013|AHP1_YEAST	Peroxiredoxin type-2 OS	1	176
sp|P38707|SYNC_YEAST	Asparagine--tRNA ligase, cytoplasmic OS	1	554
sp|P07284|SYSC_YEAST	Serine--tRNA ligase, cytoplasmic OS	1	462
sp|P32471|EF1B_YEAST	Elongation factor 1-beta OS	1	206
sp|P00931|TRP_YEAST	Tryptophan synthase OS	1	707
sp|P53252|PIL1_YEAST	Sphingolipid long chain base-responsive protein PIL1 OS	1	339
sp|P05739|RL6B_YEAST	60S ribosomal protein L6-B OS	1	176
sp|P16120|THRC_YEAST	Threonine synthase OS	1	514
sp|Q00055|GPD1_YEAST	Glycerol-3-phosphate dehydrogenase [NAD(+)] 1 OS	1	391
sp|P27616|PUR7_YEAST	Phosphoribosylaminoimidazole-succinocarboxamide synthase OS	1	306
sp|P0CX37|RS6A_YEAST	40S ribosomal protein S6-A OS	1	236
sp|P40069|IMB4_YEAST	Importin subunit beta-4 OS	1	1113
sp|P32563|VPH1_YEAST	V-type proton ATPase subunit a, vacuolar isoform OS	1	840
sp|P29547|EF1G1_YEAST	Elongation factor 1-gamma 1 OS	1	415
sp|P0C2H6|RL27A_YEAST	60S ribosomal protein L27-A OS	1	136
sp|P33327|DHE2_YEAST	NAD-specific glutamate dehydrogenase OS	1	1092
sp|P09938|RIR2_YEAST	Ribonucleoside-diphosphate reductase small chain 1 OS	1	399
sp|Q02326|RL6A_YEAST	60S ribosomal protein L6-A OS	1	176
sp|P37012|PGM2_YEAST	Phosphoglucomutase-2 OS	1	569
sp|P24000|RL24B_YEAST	60S ribosomal protein L24-B OS	1	155
sp|P30624|LCF1_YEAST	Long-chain-fatty-acid--CoA ligase 1 OS	1	700
sp|P35176|CYPD_YEAST	Peptidyl-prolyl cis-trans isomerase D OS	1	225
sp|P15625|SYFA_YEAST	Phenylalanine--tRNA ligase alpha subunit OS	1	503
sp|P09624|DLDH_YEAST	Dihydrolipoyl dehydrogenase, mitochondrial OS	1	499
tr|A7A220|A7A220_YEAS7	Dihydrolipoyl dehydrogenase OS	1	499
sp|Q08245|ZEO1_YEAST	Protein ZEO1 OS	1	113
sp|P16547|OM45_YEAST	Mitochondrial outer membrane protein OM45 OS	1	393
sp|P33416|HSP78_YEAST	Heat shock protein 78, mitochondrial OS	1	811
sp|P39935|IF4F1_YEAST	Eukaryotic initiation factor 4F subunit p150 OS	1	952
sp|P24276|SSD1_YEAST	Protein SSD1 OS	1	1250
sp|P38708|YHI0_YEAST	Putative proline--tRNA ligase YHR020W OS	1	688
sp|P32074|COPG_YEAST	Coatomer subunit gamma OS	1	935
sp|P14832|CYPH_YEAST	Peptidyl-prolyl cis-trans isomerase OS	1	162
sp|A6ZP47|DED1_YEAS7	ATP-dependent RNA helicase DED1 OS	1	604
sp|P0CX53|RL12A_YEAST	60S ribosomal protein L12-A OS	1	165
sp|P11745|RNA1_YEAST	Ran GTPase-activating protein 1 OS	1	407
sp|A6ZXM9|GET3_YEAS7	ATPase GET3 OS	1	354
sp|P04449|RL24A_YEAST	60S ribosomal protein L24-A OS	1	155
sp|P53090|ARO8_YEAST	Aromatic/aminoadipate aminotransferase 1 OS	1	500
sp|P04037|COX4_YEAST	Cytochrome c oxidase subunit 4, mitochondrial OS	1	155
sp|P27472|GYS2_YEAST	Glycogen [starch] synthase isoform 2 OS	1	705
sp|P13663|DHAS_YEAST	Aspartate-semialdehyde dehydrogenase OS	1	365
sp|P27614|CBPS_YEAST	Carboxypeptidase S OS	1	576
sp|P32454|APE2_YEAST	Aminopeptidase 2, mitochondrial OS	1	952
sp|Q03195|RLI1_YEAST	Translation initiation factor RLI1 OS	1	608
sp|P22217|TRX1_YEAST	Thioredoxin-1 OS	1	103
sp|P0CX29|RS23A_YEAST	40S ribosomal protein S23-A OS	1	145
sp|P53691|PPID_YEAST	Peptidyl-prolyl cis-trans isomerase CPR6 OS	1	371
sp|P19262|ODO2_YEAST	Dihydrolipoyllysine-residue succinyltransferase component of 2-oxoglutarate dehydrogenase complex, mitochondrial OS	1	463
sp|P41810|COPB_YEAST	Coatomer subunit beta OS	1	973
sp|P05738|RL9A_YEAST	60S ribosomal protein L9-A OS	1	191
sp|P36010|NDK_YEAST	Nucleoside diphosphate kinase OS	1	153
sp|P15624|SYFB_YEAST	Phenylalanine--tRNA ligase beta subunit OS	1	595
sp|P32481|IF2G_YEAST	Eukaryotic translation initiation factor 2 subunit gamma OS	1	527
sp|P10659|METK1_YEAST	S-adenosylmethionine synthase 1 OS	1	382
sp|Q00402|NUM1_YEAST	Nuclear migration protein NUM1 OS	1	2748
sp|P48589|RS12_YEAST	40S ribosomal protein S12 OS	1	143
sp|P05743|RL26A_YEAST	60S ribosomal protein L26-A OS	1	127
sp|P38249|EIF3A_YEAST	Eukaryotic translation initiation factor 3 subunit A OS	1	964
sp|P23337|GYS1_YEAST	Glycogen [starch] synthase isoform 1 OS	1	708
sp|P36105|RL14A_YEAST	60S ribosomal protein L14-A OS	1	138
sp|P38754|RL14B_YEAST	60S ribosomal protein L14-B OS	1	138
sp|Q02486|ABF2_YEAST	ARS-binding factor 2, mitochondrial OS	1	183
sp|P29704|FDFT_YEAST	Squalene synthase OS	1	444
sp|P28272|PYRD_YEAST	Dihydroorotate dehydrogenase (fumarate) OS	1	314
sp|P46784|RS10B_YEAST	40S ribosomal protein S10-B OS	1	105
sp|P54113|PUR91_YEAST	Bifunctional purine biosynthesis protein ADE16 OS	1	591
sp|P00447|SODM_YEAST	Superoxide dismutase [Mn], mitochondrial OS	1	233
sp|P40581|GPX3_YEAST	Peroxiredoxin HYR1 OS	1	163
sp|P12695|ODP2_YEAST	Dihydrolipoyllysine-residue acetyltransferase component of pyruvate dehydrogenase complex, mitochondrial OS	1	482
sp|Q01855|RS15_YEAST	40S ribosomal protein S15 OS	1	142
sp|P28241|IDH2_YEAST	Isocitrate dehydrogenase [NAD] subunit 2, mitochondrial OS	1	369
sp|P17536|TPM1_YEAST	Tropomyosin-1 OS	1	199
sp|P22803|TRX2_YEAST	Thioredoxin-2 OS	1	104
sp|Q04409|EMI2_YEAST	Putative glucokinase-2 OS	1	500
sp|P17555|CAP_YEAST	Adenylyl cyclase-associated protein OS	1	526
sp|P20081|FKBP_YEAST	FK506-binding protein 1 OS	1	114
sp|P33734|HIS5_YEAST	Imidazole glycerol phosphate synthase hisHF OS	1	552
sp|A6ZZY2|YKR18_YEAS7	Mitochondrial outer membrane protein SCY_3392 OS	1	725
sp|P07262|DHE4_YEAST	NADP-specific glutamate dehydrogenase 1 OS	1	454
sp|P32340|NDI1_YEAST	Rotenone-insensitive NADH-ubiquinone oxidoreductase, mitochondrial OS	1	513
sp|P28274|URA7_YEAST	CTP synthase 1 OS	1	579
sp|P32368|SAC1_YEAST	Phosphoinositide phosphatase SAC1 OS	1	623
tr|E7KAK7|E7KAK7_YEASA	Aminomethyltransferase OS	1	361
sp|A6ZRX0|DBP2_YEAS7	ATP-dependent RNA helicase DBP2 OS	1	546
sp|P53549|PRS10_YEAST	26S protease subunit RPT4 OS	1	437
sp|P38968|SEC31_YEAST	Protein transport protein SEC31 OS	1	1273
sp|Q12680|GLT1_YEAST	Glutamate synthase [NADH] OS	1	2145
sp|P40531|GVP36_YEAST	Protein GVP36 OS	1	326
sp|P47075|VTC4_YEAST	Vacuolar transporter chaperone 4 OS	1	721
sp|Q12532|TAE2_YEAST	Translation-associated element 2 OS	1	1038
sp|P02557|TBB_YEAST	Tubulin beta chain OS	1	457
sp|P32466|HXT3_YEAST	Low-affinity glucose transporter HXT3 OS	1	567
sp|P10080|SSBP1_YEAST	Single-stranded nucleic acid-binding protein OS	1	294
sp|P41911|GPD2_YEAST	Glycerol-3-phosphate dehydrogenase [NAD(+)] 2, mitochondrial OS	1	440
sp|P14020|DPM1_YEAST	Dolichol-phosphate mannosyltransferase OS	1	267
sp|P38993|FET3_YEAST	Iron transport multicopper oxidase FET3 OS	1	636
sp|Q04947|RTN1_YEAST	Reticulon-like protein 1 OS	1	295
sp|P32861|UGPA1_YEAST	UTP--glucose-1-phosphate uridylyltransferase OS	1	499
sp|P16550|APA1_YEAST	Protein APA1 OS	1	321
sp|P42943|TCPH_YEAST	T-complex protein 1 subunit eta OS	1	550
sp|P04046|PUR1_YEAST	Amidophosphoribosyltransferase OS	1	510
sp|P06738|PHSG_YEAST	Glycogen phosphorylase OS	1	902
sp|P39986|ATC6_YEAST	Probable cation-transporting ATPase 1 OS	1	1215
sp|Q03835|GLRX3_YEAST	Monothiol glutaredoxin-3 OS	1	285
sp|P06367|RS14A_YEAST	40S ribosomal protein S14-A OS	1	137
sp|Q08971|YP225_YEAST	UPF0368 protein YPL225W OS	1	146
sp|P39958|GDI1_YEAST	Rab GDP-dissociation inhibitor OS	1	451
sp|P35719|MRP8_YEAST	Uncharacterized protein MRP8 OS	1	219
sp|P40495|LYS12_YEAST	Homoisocitrate dehydrogenase, mitochondrial OS	1	371
sp|P47154|STE24_YEAST	CAAX prenyl protease 1 OS	1	453
sp|P38791|DHYS_YEAST	Deoxyhypusine synthase OS	1	387
sp|Q05022|RRP5_YEAST	rRNA biogenesis protein RRP5 OS	1	1729
sp|Q12452|ERG27_YEAST	3-keto-steroid reductase OS	1	347
sp|P47068|BBC1_YEAST	Myosin tail region-interacting protein MTI1 OS	1	1157
sp|Q12068|GRE2_YEAST	NADPH-dependent methylglyoxal reductase GRE2 OS	1	342
sp|P32496|RPN12_YEAST	26S proteasome regulatory subunit RPN12 OS	1	274
sp|Q12314|YO021_YEAST	Uncharacterized protein YOR021C OS	1	213
sp|P06208|LEU1_YEAST	2-isopropylmalate synthase OS	1	619
sp|P11075|SEC7_YEAST	Protein transport protein SEC7 OS	1	2009
sp|P32558|SPT16_YEAST	FACT complex subunit SPT16 OS	1	1035
sp|P38143|GPX2_YEAST	Glutathione peroxidase 2 OS	1	162
sp|P38821|DNPEP_YEAST	Aspartyl aminopeptidase 4 OS	1	490
sp|P31383|2AAA_YEAST	Protein phosphatase PP2A regulatory subunit A OS	1	635
sp|P33307|CSE1_YEAST	Importin alpha re-exporter OS	1	960
sp|P39076|TCPB_YEAST	T-complex protein 1 subunit beta OS	1	527
sp|P17649|GABAT_YEAST	4-aminobutyrate aminotransferase OS	1	471
sp|P05319|RLA2_YEAST	60S acidic ribosomal protein P2-alpha OS	1	106
sp|Q02046|MTD1_YEAST	Methylenetetrahydrofolate dehydrogenase [NAD(+)] OS	1	320
sp|Q04491|SEC13_YEAST	Protein transport protein SEC13 OS	1	297
sp|P04911|H2A1_YEAST	Histone H2A.1 OS	1	132
sp|P15731|UBC4_YEAST	Ubiquitin-conjugating enzyme E2 4 OS	1	148
sp|O14455|RL36B_YEAST	60S ribosomal protein L36-B OS	1	100
sp|P17695|GLRX2_YEAST	Glutaredoxin-2, mitochondrial OS	1	143
sp|P54838|DAK1_YEAST	Dihydroxyacetone kinase 1 OS	1	584
sp|P23615|SPT6_YEAST	Transcription elongation factor SPT6 OS	1	1451
sp|P89886|TMA20_YEAST	Translation machinery-associated protein 20 OS	1	181
sp|P15873|PCNA_YEAST	Proliferating cell nuclear antigen OS	1	258
sp|P20051|PYRC_YEAST	Dihydroorotase OS	1	364
sp|P20459|IF2A_YEAST	Eukaryotic translation initiation factor 2 subunit alpha OS	1	304
sp|P37898|AAP1_YEAST	Alanine/arginine aminopeptidase OS	1	856
sp|A6ZPJ1|EIF3B_YEAS7	Eukaryotic translation initiation factor 3 subunit B OS	1	765
sp|P00546|CDK1_YEAST	Cyclin-dependent kinase 1 OS	1	298
sp|P38295|MCFS2_YEAST	Medium-chain fatty acid ethyl ester synthase/esterase 2 OS	1	451
sp|Q04080|GPI17_YEAST	GPI transamidase component GPI17 OS	1	534
sp|P13298|PYRE_YEAST	Orotate phosphoribosyltransferase 1 OS	1	226
sp|P38431|IF5_YEAST	Eukaryotic translation initiation factor 5 OS	1	405
sp|P39109|YCFI_YEAST	Metal resistance protein YCF1 OS	1	1515
sp|Q03102|YMN1_YEAST	Uncharacterized membrane protein YML131W OS	1	365
sp|P54861|DNM1_YEAST	Dynamin-related protein DNM1 OS	1	757
sp|Q12018|CDC53_YEAST	Cell division control protein 53 OS	1	815
sp|P12688|YPK1_YEAST	Serine/threonine-protein kinase YPK1 OS	1	680
sp|P38795|NADE_YEAST	Glutamine-dependent NAD(+) synthetase OS	1	714
sp|P54885|PROA_YEAST	Gamma-glutamyl phosphate reductase OS	1	456
sp|Q12466|TCB1_YEAST	Tricalbin-1 OS	1	1186
sp|P32179|MET22_YEAST	3'(2'),5'-bisphosphate nucleotidase OS	1	357
sp|P01123|YPT1_YEAST	GTP-binding protein YPT1 OS	1	206
sp|Q12305|RDL1_YEAST	Thiosulfate sulfurtransferase RDL1, mitochondrial OS	1	139
sp|P38998|LYS1_YEAST	Saccharopine dehydrogenase [NAD(+), L-lysine-forming] OS	1	373
sp|Q08985|SAM4_YEAST	Homocysteine S-methyltransferase 2 OS	1	325
sp|P28707|SBA1_YEAST	Co-chaperone protein SBA1 OS	1	216
sp|Q04636|POB3_YEAST	FACT complex subunit POB3 OS	1	552
sp|P47912|LCF4_YEAST	Long-chain-fatty-acid--CoA ligase 4 OS	1	694
sp|P00427|COX6_YEAST	Cytochrome c oxidase subunit 6, mitochondrial OS	1	148
sp|P40302|PSA1_YEAST	Proteasome component PRE5 OS	1	234
sp|P08466|NUC1_YEAST	Mitochondrial nuclease OS	1	329
tr|B5VGM3|B5VGM3_YEAS6	YDR343Cp-like protein (Fragment) OS	1	503
sp|P19358|METK2_YEAST	S-adenosylmethionine synthase 2 OS	1	384
sp|P22108|APA2_YEAST	5',5'''-P-1,P-4-tetraphosphate phosphorylase 2 OS	1	325
sp|P43593|UBP6_YEAST	Ubiquitin carboxyl-terminal hydrolase 6 OS	1	499
sp|P27692|SPT5_YEAST	Transcription elongation factor SPT5 OS	1	1063
sp|P14906|SEC63_YEAST	Protein translocation protein SEC63 OS	1	663
sp|P32457|CDC3_YEAST	Cell division control protein 3 OS	1	520
sp|P0C2I4|YH11A_YEAST	Transposon Ty1-H Gag polyprotein OS	1	478
sp|P32501|EI2BE_YEAST	Translation initiation factor eIF-2B subunit epsilon OS	1	712
tr|E7KJS7|E7KJS7_YEASA	YNL284C-A-like protein OS	1	440
sp|P08679|CISY2_YEAST	Citrate synthase, peroxisomal OS	1	460
sp|P38628|AGM1_YEAST	Phosphoacetylglucosamine mutase OS	1	557
sp|Q12754|RRP12_YEAST	Ribosomal RNA-processing protein 12 OS	1	1228
sp|Q03921|DOP1_YEAST	Protein dopey OS	1	1698
sp|P47037|SMC3_YEAST	Structural maintenance of chromosomes protein 3 OS	1	1230
sp|P30822|XPO1_YEAST	Exportin-1 OS	1	1084
sp|P33298|PRS6B_YEAST	26S protease regulatory subunit 6B homolog OS	1	428
sp|P38075|PDX3_YEAST	Pyridoxamine 5'-phosphate oxidase OS	0.999	228
sp|P39003|HXT6_YEAST	High-affinity hexose transporter HXT6 OS	0.999	570
sp|P14743|NMT_YEAST	Glycylpeptide N-tetradecanoyltransferase OS	0.999	455
sp|P09950|HEM1_YEAST	5-aminolevulinate synthase, mitochondrial OS	0.999	548
sp|A6ZX97|AIM6_YEAS7	Altered inheritance of mitochondria protein 6 OS	0.999	390
sp|P43638|MHP1_YEAST	MAP-homologous protein 1 OS	0.999	1398
sp|A6ZM60|U507_YEAS7	UPF0507 protein SCY_4172 OS	0.999	1090
sp|Q06608|PDXH_YEAST	Pyridoxamine 5'-phosphate oxidase homolog OS	0.999	200
sp|P38878|YHZ2_YEAST	Uncharacterized membrane protein YHR192W OS	0.999	278
sp|Q07807|PUF3_YEAST	mRNA-binding protein PUF3 OS	0.999	879
sp|P25332|RBSK_YEAST	Probable ribokinase OS	0.999	333
sp|P40303|PSA7_YEAST	Proteasome component PRE6 OS	0.999	254
sp|Q06706|ELP1_YEAST	Elongator complex protein 1 OS	0.999	1349
sp|P39960|BEM2_YEAST	GTPase-activating protein BEM2/IPL2 OS	0.999	2167
sp|P32590|HSP79_YEAST	Heat shock protein homolog SSE2 OS	0.999	693
sp|P39004|HXT7_YEAST	High-affinity hexose transporter HXT6 OS	0.999	570
sp|Q12078|SMF3_YEAST	Iron transporter SMF3 OS	0.998	473
sp|P22579|SIN3_YEAST	Transcriptional regulatory protein SIN3 OS	0.998	1536
sp|P10622|RLA3_YEAST	60S acidic ribosomal protein P1-beta OS	0.998	106
sp|P25037|UBP1_YEAST	Ubiquitin carboxyl-terminal hydrolase 1 OS	0.998	809
sp|P32476|ERG1_YEAST	Squalene monooxygenase OS	0.998	496
sp|P47045|TIM54_YEAST	Mitochondrial import inner membrane translocase subunit TIM54 OS	0.998	478
sp|Q05946|UTP13_YEAST	U3 small nucleolar RNA-associated protein 13 OS	0.998	817
sp|P51401|RL9B_YEAST	60S ribosomal protein L9-B OS	0.998	191
sp|Q12458|YPR1_YEAST	Putative reductase 1 OS	0.998	312
sp|A6ZRW5|DCP2_YEAS7	mRNA-decapping enzyme subunit 2 OS	0.997	970
sp|P38250|IST2_YEAST	Increased sodium tolerance protein 2 OS	0.997	946
sp|Q06106|MRD1_YEAST	Multiple RNA-binding domain-containing protein 1 OS	0.997	887
sp|P32898|CYM1_YEAST	Mitochondrial presequence protease OS	0.997	989
sp|Q06178|NMA1_YEAST	Nicotinamide-nucleotide adenylyltransferase 1 OS	0.997	401
sp|P47044|YJF5_YEAST	LOG family protein YJL055W OS	0.997	245
sp|P04076|ARLY_YEAST	Argininosuccinate lyase OS	0.997	463
sp|P28273|OPLA_YEAST	5-oxoprolinase OS	0.997	1286
sp|P36017|VPS21_YEAST	Vacuolar protein sorting-associated protein 21 OS	0.996	210
sp|A6ZUA1|DBP3_YEAS7	ATP-dependent RNA helicase DBP3 OS	0.996	523
sp|P43123|UAP1_YEAST	UDP-N-acetylglucosamine pyrophosphorylase OS	0.995	477
sp|Q04175|SXM1_YEAST	Importin beta SMX1 OS	0.995	944
sp|P36016|LHS1_YEAST	Heat shock protein 70 homolog LHS1 OS	0.994	881
sp|P22336|RFA1_YEAST	Replication factor A protein 1 OS	0.994	621
sp|A6ZVM6|NCB5R_YEAS7	NADH-cytochrome b5 reductase 1 OS	0.993	284
sp|P25375|PRTD_YEAST	Saccharolysin OS	0.991	712
sp|P11491|PPB_YEAST	Repressible alkaline phosphatase OS	0.991	566
sp|P43597|YFI6_YEAST	Uncharacterized protein YFR016C OS	0.991	1233
sp|Q06103|RPN7_YEAST	26S proteasome regulatory subunit RPN7 OS	0.991	429
sp|Q12349|ATP14_YEAST	ATP synthase subunit H, mitochondrial OS	0.99	124
sp|P39101|CAJ1_YEAST	Protein CAJ1 OS	0.99	391
sp|P25632|RSC6_YEAST	Chromatin structure-remodeling complex protein RSC6 OS	0.99	483
sp|P38929|ATC2_YEAST	Calcium-transporting ATPase 2 OS	0.99	1173
sp|Q06678|RM35_YEAST	54S ribosomal protein L35, mitochondrial OS	0.99	367
sp|P22855|MAN1_YEAST	Alpha-mannosidase OS	0.989	1083
sp|A6ZMA9|ERB1_YEAS7	Ribosome biogenesis protein ERB1 OS	0.988	807
sp|P47120|DOHH_YEAST	Deoxyhypusine hydroxylase OS	0.988	325
sp|P43555|EMP47_YEAST	Protein EMP47 OS	0.988	445
sp|A6ZNU5|RPIA_YEAS7	Ribose-5-phosphate isomerase OS	0.987	258
tr|C8ZJ09|C8ZJ09_YEAS8	Vtc3p OS	0.987	835
sp|P25655|NOT1_YEAST	General negative regulator of transcription subunit 1 OS	0.986	2108
Dc113307	Dc113307,Dc113519,Dc116116,Dc122156,Dc18439,Dc21567,Dc218770,Dc221689,Dc226122,Dc229424,Dc25396,Dc28248,	0.983	417
sp|A6ZR36|AIM9_YEAS7	Altered inheritance of mitochondria protein 9, mitochondrial OS	0.981	627
sp|P43585|VTC2_YEAST	Vacuolar transporter chaperone 2 OS	0.977	828
sp|P29295|HRR25_YEAST	Casein kinase I homolog HRR25 OS	0.976	494
sp|P32499|NUP2_YEAST	Nucleoporin NUP2 OS	0.975	720
sp|P36018|YPT52_YEAST	GTP-binding protein YPT52 OS	0.975	234
sp|P47102|GEA1_YEAST	ARF guanine-nucleotide exchange factor 1 OS	0.964	1408
sp|P06101|CDC37_YEAST	Hsp90 co-chaperone Cdc37 OS	0.96	506
sp|P07274|PROF_YEAST	Profilin OS	0.955	126
sp|P00958|SYMC_YEAST	Methionine--tRNA ligase, cytoplasmic OS	1	751
sp|P02400|RLA4_YEAST	60S acidic ribosomal protein P2-beta OS	1	110
sp|P02406|RL28_YEAST	60S ribosomal protein L28 OS	1	149
sp|P02407|RS17A_YEAST	40S ribosomal protein S17-A OS	1	136
sp|P04050|RPB1_YEAST	DNA-directed RNA polymerase II subunit RPB1 OS	1	1733
sp|P04840|VDAC1_YEAST	Mitochondrial outer membrane protein porin 1 OS	1	283
sp|P05317|RLA0_YEAST	60S acidic ribosomal protein P0 OS	1	312
sp|P05626|ATPF_YEAST	ATP synthase subunit 4, mitochondrial OS	1	244
sp|P05694|METE_YEAST	5-methyltetrahydropteroyltriglutamate--homocysteine methyltransferase OS	1	767
sp|P05740|RL17A_YEAST	60S ribosomal protein L17-A OS	0.999	184
sp|P46990|RL17B_YEAST	60S ribosomal protein L17-B OS	0.999	184
sp|P05748|RL15A_YEAST	60S ribosomal protein L15-A OS	1	204
tr|G2WIM3|G2WIM3_YEASK	Ribosomal protein L15 OS	1	204
sp|P05749|RL22A_YEAST	60S ribosomal protein L22-A OS	1	121
sp|P05750|RS3_YEAST	40S ribosomal protein S3 OS	1	240
sp|P05756|RS13_YEAST	40S ribosomal protein S13 OS	1	151
sp|P05759|RS27A_YEAST	Ubiquitin-40S ribosomal protein S31 OS	1	152
sp|P0CH08|RL401_YEAST	Ubiquitin-60S ribosomal protein L40 OS	1	128
sp|P06106|MET17_YEAST	Protein MET17 OS	1	444
sp|P07245|C1TC_YEAST	C-1-tetrahydrofolate synthase, cytoplasmic OS	1	946
sp|P25619|HSP30_YEAST	30 kDa heat shock protein OS	0.984	332
sp|P07246|ADH3_YEAST	Alcohol dehydrogenase 3, mitochondrial OS	1	375
sp|P07256|QCR1_YEAST	Cytochrome b-c1 complex subunit 1, mitochondrial OS	1	457
sp|P07257|QCR2_YEAST	Cytochrome b-c1 complex subunit 2, mitochondrial OS	1	368
sp|P33297|PRS6A_YEAST	26S protease regulatory subunit 6A OS	1	434
sp|P07260|IF4E_YEAST	Eukaryotic translation initiation factor 4E OS	1	213
sp|P07263|SYH_YEAST	Histidine--tRNA ligase, mitochondrial OS	1	546
sp|P07264|LEUC_YEAST	3-isopropylmalate dehydratase OS	1	779
sp|P07267|CARP_YEAST	Saccharopepsin OS	1	405
sp|P07273|TFS2_YEAST	Transcription elongation factor S-II OS	1	309
sp|P07280|RS19A_YEAST	40S ribosomal protein S19-A OS	1	144
sp|P07283|PMM_YEAST	Phosphomannomutase OS	1	254
sp|P07342|ILVB_YEAST	Acetolactate synthase catalytic subunit, mitochondrial OS	1	687
sp|P07991|OAT_YEAST	Ornithine aminotransferase OS	1	424
sp|P08067|UCRI_YEAST	Cytochrome b-c1 complex subunit Rieske, mitochondrial OS	1	215
sp|P08417|FUMH_YEAST	Fumarate hydratase, mitochondrial OS	1	488
sp|P08524|FPPS_YEAST	Farnesyl pyrophosphate synthase OS	1	352
sp|P09064|IF2B_YEAST	Eukaryotic translation initiation factor 2 subunit beta OS	1	285
sp|P09201|F16P_YEAST	Fructose-1,6-bisphosphatase OS	1	348
sp|P09232|PRTB_YEAST	Cerevisin OS	1	635
sp|P09436|SYIC_YEAST	Isoleucine--tRNA ligase, cytoplasmic OS	1	1072
sp|P09440|C1TM_YEAST	C-1-tetrahydrofolate synthase, mitochondrial OS	1	975
sp|P09457|ATPO_YEAST	ATP synthase subunit 5, mitochondrial OS	1	212
sp|P09733|TBA1_YEAST	Tubulin alpha-1 chain OS	1	447
sp|P09734|TBA3_YEAST	Tubulin alpha-3 chain OS	0.997	445
sp|P0C0V8|RS21A_YEAST	40S ribosomal protein S21-A OS	1	87
sp|P0C0W1|RS22A_YEAST	40S ribosomal protein S22-A OS	1	130
sp|P0CX23|RL20A_YEAST	60S ribosomal protein L20-A OS	1	172
sp|P0CX39|RS8A_YEAST	40S ribosomal protein S8-A OS	1	200
sp|P0CX41|RL23A_YEAST	60S ribosomal protein L23-A OS	1	137
sp|P0CX45|RL2A_YEAST	60S ribosomal protein L2-A OS	1	254
sp|P0CX47|RS11A_YEAST	40S ribosomal protein S11-A OS	1	156
sp|P0CX49|RL18A_YEAST	60S ribosomal protein L18-A OS	1	186
sp|P0CX51|RS16A_YEAST	40S ribosomal protein S16-A OS	1	143
sp|P0CX82|RL19A_YEAST	60S ribosomal protein L19-A OS	1	189
sp|P0CX84|RL35A_YEAST	60S ribosomal protein L35-A OS	1	120
sp|P10664|RL4A_YEAST	60S ribosomal protein L4-A OS	1	362
sp|P49626|RL4B_YEAST	60S ribosomal protein L4-B OS	1	362
sp|P10963|PCKA_YEAST	Phosphoenolpyruvate carboxykinase [ATP] OS	1	549
sp|P32860|NFU1_YEAST	NifU-like protein, mitochondrial OS	0.999	256
sp|P11412|G6PD_YEAST	Glucose-6-phosphate 1-dehydrogenase OS	1	505
sp|P12385|ERF1_YEAST	Eukaryotic peptide chain release factor subunit 1 OS	1	437
sp|P12709|G6PI_YEAST	Glucose-6-phosphate isomerase OS	1	554
sp|P13188|SYQ_YEAST	Glutamine--tRNA ligase OS	1	809
sp|P14120|RL30_YEAST	60S ribosomal protein L30 OS	1	105
sp|P14540|ALF_YEAST	Fructose-bisphosphate aldolase OS	1	359
tr|C7GP14|C7GP14_YEAS2	Fba1p OS	1	359
sp|P14904|AMPL_YEAST	Vacuolar aminopeptidase 1 OS	1	514
sp|P15019|TAL1_YEAST	Transaldolase OS	1	335
sp|P15454|KGUA_YEAST	Guanylate kinase OS	1	187
sp|P15646|FBRL_YEAST	rRNA 2'-O-methyltransferase fibrillarin OS	1	327
sp|P15705|STI1_YEAST	Heat shock protein STI1 OS	1	589
sp|P15891|ABP1_YEAST	Actin-binding protein OS	1	592
sp|P15992|HSP26_YEAST	Heat shock protein 26 OS	1	214
tr|E7NEV2|E7NEV2_YEASO	Hsp26p OS	1	214
sp|P16140|VATB_YEAST	V-type proton ATPase subunit B OS	1	517
sp|P16387|ODPA_YEAST	Pyruvate dehydrogenase E1 component subunit alpha, mitochondrial OS	1	420
sp|P16603|NCPR_YEAST	NADPH--cytochrome P450 reductase OS	1	691
sp|P17891|CLC1_YEAST	Clathrin light chain OS	1	233
sp|P17967|PDI_YEAST	Protein disulfide-isomerase OS	1	522
sp|P18239|ADT2_YEAST	ADP,ATP carrier protein 2 OS	1	318
sp|P18562|UPP_YEAST	Uracil phosphoribosyltransferase OS	1	216
sp|P19454|CSK22_YEAST	Casein kinase II subunit alpha' OS	1	339
sp|P20606|SAR1_YEAST	Small COPII coat GTPase SAR1 OS	1	190
sp|P20967|ODO1_YEAST	2-oxoglutarate dehydrogenase, mitochondrial OS	1	1014
tr|A6ZVF1|A6ZVF1_YEAS7	Conserved protein OS	1	1014
sp|P21242|PSA3_YEAST	Proteasome component C1 OS	1	288
sp|P21243|PSA6_YEAST	Proteasome component C7-alpha OS	1	252
sp|P21264|PUR6_YEAST	Phosphoribosylaminoimidazole carboxylase OS	1	571
sp|P21576|VPS1_YEAST	Vacuolar protein sorting-associated protein 1 OS	1	704
sp|P21801|DHSB_YEAST	Succinate dehydrogenase [ubiquinone] iron-sulfur subunit, mitochondrial OS	1	266
sp|P21954|IDHP_YEAST	Isocitrate dehydrogenase [NADP], mitochondrial OS	1	428
sp|P41939|IDHC_YEAST	Isocitrate dehydrogenase [NADP] cytoplasmic OS	1	412
sp|P21965|MCK1_YEAST	Protein kinase MCK1 OS	1	375
sp|P22133|MDHC_YEAST	Malate dehydrogenase, cytoplasmic OS	1	377
sp|P22203|VATE_YEAST	V-type proton ATPase subunit E OS	1	233
sp|P22696|ESS1_YEAST	Peptidyl-prolyl cis-trans isomerase ESS1 OS	1	170
sp|P22943|HSP12_YEAST	12 kDa heat shock protein OS	1	109
sp|P23301|IF5A1_YEAST	Eukaryotic translation initiation factor 5A-1 OS	1	157
sp|P23542|AATC_YEAST	Aspartate aminotransferase, cytoplasmic OS	1	418
sp|P23641|MPCP_YEAST	Mitochondrial phosphate carrier protein OS	1	311
sp|P23644|TOM40_YEAST	Mitochondrial import receptor subunit TOM40 OS	1	387
sp|P24280|SEC14_YEAST	SEC14 cytosolic factor OS	1	304
sp|P25293|NAP1_YEAST	Nucleosome assembly protein OS	1	417
sp|P25294|SIS1_YEAST	Protein SIS1 OS	1	352
sp|P25343|RV161_YEAST	Reduced viability upon starvation protein 161 OS	1	265
sp|P25349|YCP4_YEAST	Flavoprotein-like protein YCP4 OS	1	247
sp|P25443|RS2_YEAST	40S ribosomal protein S2 OS	1	254
sp|P25491|MAS5_YEAST	Mitochondrial protein import protein MAS5 OS	1	409
sp|P25560|RER1_YEAST	Protein RER1 OS	1	188
sp|P25567|SRO9_YEAST	RNA-binding protein SRO9 OS	1	434
sp|P25605|ILV6_YEAST	Acetolactate synthase small subunit, mitochondrial OS	1	309
sp|P26321|RL5_YEAST	60S ribosomal protein L5 OS	1	297
sp|P26783|RS5_YEAST	40S ribosomal protein S5 OS	1	225
sp|P26785|RL16B_YEAST	60S ribosomal protein L16-B OS	1	198
tr|A6ZVE3|A6ZVE3_YEAS7	Ribosomal protein L16A OS	1	199
sp|P27476|NSR1_YEAST	Nuclear localization sequence-binding protein OS	1	414
sp|P28240|ACEA_YEAST	Isocitrate lyase OS	1	557
sp|P28834|IDH1_YEAST	Isocitrate dehydrogenase [NAD] subunit 1, mitochondrial OS	1	360
sp|P29453|RL8B_YEAST	60S ribosomal protein L8-B OS	1	256
sp|P17076|RL8A_YEAST	60S ribosomal protein L8-A OS	1	256
sp|P29509|TRXB1_YEAST	Thioredoxin reductase 1 OS	1	319
sp|P30902|ATP7_YEAST	ATP synthase subunit d, mitochondrial OS	1	174
sp|P31116|DHOM_YEAST	Homoserine dehydrogenase OS	1	359
sp|P31373|CYS3_YEAST	Cystathionine gamma-lyase OS	1	394
sp|Q08641|AB140_YEAST	Uncharacterized methyltransferase ABP140 OS	1	628
sp|P31539|HS104_YEAST	Heat shock protein 104 OS	1	908
sp|P32191|GPDM_YEAST	Glycerol-3-phosphate dehydrogenase, mitochondrial OS	1	649
sp|P32381|ARP2_YEAST	Actin-related protein 2 OS	1	391
sp|P32485|HOG1_YEAST	Mitogen-activated protein kinase HOG1 OS	1	435
sp|P32598|PP12_YEAST	Serine/threonine-protein phosphatase PP1-2 OS	1	312
sp|P32599|FIMB_YEAST	Fimbrin OS	1	642
sp|P32775|GLGB_YEAST	1,4-alpha-glucan-branching enzyme OS	1	704
sp|P33299|PRS7_YEAST	26S protease regulatory subunit 7 homolog OS	1	467
sp|P33322|CBF5_YEAST	H/ACA ribonucleoprotein complex subunit 4 OS	1	483
sp|P33330|SERC_YEAST	Phosphoserine aminotransferase OS	1	395
sp|P33338|SLA2_YEAST	Protein SLA2 OS	1	968
sp|P33767|OSTB_YEAST	Dolichyl-diphosphooligosaccharide--protein glycosyltransferase subunit WBP1 OS	1	430
sp|P33775|PMT1_YEAST	Dolichyl-phosphate-mannose--protein mannosyltransferase 1 OS	1	817
sp|P34227|PRX1_YEAST	Mitochondrial peroxiredoxin PRX1 OS	1	261
sp|P34760|TSA1_YEAST	Peroxiredoxin TSA1 OS	1	196
sp|P35691|TCTP_YEAST	Translationally-controlled tumor protein homolog OS	1	167
sp|P35844|KES1_YEAST	Protein KES1 OS	1	434
sp|P35997|RS27_YEAST	40S ribosomal protein S27-A OS	1	82
sp|P36008|EF1G2_YEAST	Elongation factor 1-gamma 2 OS	1	412
sp|P36156|GTO2_YEAST	Glutathione S-transferase omega-like 2 OS	1	370
sp|P36421|SYYC_YEAST	Tyrosine--tRNA ligase, cytoplasmic OS	1	394
sp|P32356|TREA_YEAST	Neutral trehalase OS	1	751
sp|P37291|GLYC_YEAST	Serine hydroxymethyltransferase, cytosolic OS	1	469
sp|P37292|GLYM_YEAST	Serine hydroxymethyltransferase, mitochondrial OS	1	490
sp|P38077|ATPG_YEAST	ATP synthase subunit gamma, mitochondrial OS	1	311
sp|P38088|SYG_YEAST	Glycine--tRNA ligase 1, mitochondrial OS	1	690
sp|P38115|ARA1_YEAST	D-arabinose dehydrogenase [NAD(P)+] heavy chain OS	1	344
sp|P38137|FAT2_YEAST	Peroxisomal-coenzyme A synthetase OS	1	543
sp|P38353|SSH1_YEAST	Sec sixty-one protein homolog OS	1	490
sp|P38427|TSL1_YEAST	Trehalose synthase complex regulatory subunit TSL1 OS	1	1098
sp|P38426|TPS3_YEAST	Trehalose synthase complex regulatory subunit TPS3 OS	1	1054
sp|P38616|YGP1_YEAST	Protein YGP1 OS	1	354
sp|P38631|FKS1_YEAST	1,3-beta-glucan synthase component FKS1 OS	1	1876
sp|P40989|FKS2_YEAST	1,3-beta-glucan synthase component GSC2 OS	1	1895
sp|P38689|KPR3_YEAST	Ribose-phosphate pyrophosphokinase 3 OS	1	320
sp|P38715|GRE3_YEAST	NADPH-dependent aldose reductase GRE3 OS	1	327
sp|P38764|RPN1_YEAST	26S proteasome regulatory subunit RPN1 OS	1	993
sp|P38788|SSZ1_YEAST	Ribosome-associated complex subunit SSZ1 OS	1	538
sp|P38840|ARO9_YEAST	Aromatic amino acid aminotransferase 2 OS	1	513
sp|P38891|BCA1_YEAST	Branched-chain-amino-acid aminotransferase, mitochondrial OS	1	393
sp|P38934|BFR1_YEAST	Nuclear segregation protein BFR1 OS	1	470
sp|P39015|STM1_YEAST	Suppressor protein STM1 OS	1	273
sp|P39078|TCPD_YEAST	T-complex protein 1 subunit delta OS	1	528
sp|P39676|FHP_YEAST	Flavohemoprotein OS	1	399
tr|G2WEW0|G2WEW0_YEASK	K7_Yhb1p OS	1	399
tr|B3LI06|B3LI06_YEAS1	Bacterial hemoglobin OS	1	399
sp|P39721|AIM2_YEAST	Protein AIM2 OS	1	246
sp|P39730|IF2P_YEAST	Eukaryotic translation initiation factor 5B OS	1	1002
sp|P39743|RV167_YEAST	Reduced viability upon starvation protein 167 OS	1	482
sp|P39931|SS120_YEAST	Protein SSP120 OS	1	234
sp|P39940|RSP5_YEAST	E3 ubiquitin-protein ligase RSP5 OS	1	809
sp|P39954|SAHH_YEAST	Adenosylhomocysteinase OS	1	449
sp|P39976|DLD3_YEAST	D-lactate dehydrogenase [cytochrome] 3 OS	1	496
sp|P40327|PRS4_YEAST	26S protease regulatory subunit 4 homolog OS	1	437
sp|P40471|AYR1_YEAST	NADPH-dependent 1-acyldihydroxyacetone phosphate reductase OS	1	297
sp|P40509|COPE_YEAST	Coatomer subunit epsilon OS	1	296
sp|P40518|ARPC5_YEAST	Actin-related protein 2/3 complex subunit 5 OS	1	154
sp|P40825|SYA_YEAST	Alanine--tRNA ligase, mitochondrial OS	1	983
sp|P40991|NOP2_YEAST	Putative ribosomal RNA methyltransferase Nop2 OS	1	618
sp|P41277|GPP1_YEAST	(DL)-glycerol-3-phosphatase 1 OS	1	250
sp|P40106|GPP2_YEAST	(DL)-glycerol-3-phosphatase 2 OS	0.976	250
sp|P41338|THIL_YEAST	Acetyl-CoA acetyltransferase OS	1	398
sp|P41921|GSHR_YEAST	Glutathione reductase OS	1	483
sp|P43567|AGX1_YEAST	Alanine--glyoxylate aminotransferase 1 OS	1	385
sp|P43588|RPN11_YEAST	26S proteasome regulatory subunit RPN11 OS	1	306
sp|P43621|COPD_YEAST	Coatomer subunit delta OS	1	546
sp|P46680|AIP1_YEAST	Actin-interacting protein 1 OS	1	615
sp|P47119|ITPA_YEAST	Inosine triphosphate pyrophosphatase OS	1	197
sp|P47143|ADK_YEAST	Adenosine kinase OS	1	340
sp|P47169|MET5_YEAST	Sulfite reductase [NADPH] subunit beta OS	1	1442
sp|P47176|BCA2_YEAST	Branched-chain-amino-acid aminotransferase, cytosolic OS	1	376
sp|P47771|ALDH2_YEAST	Aldehyde dehydrogenase [NAD(P)+] 1 OS	1	506
sp|P49090|ASNS2_YEAST	Asparagine synthetase [glutamine-hydrolyzing] 2 OS	1	572
sp|P49089|ASNS1_YEAST	Asparagine synthetase [glutamine-hydrolyzing] 1 OS	1	572
sp|P49723|RIR4_YEAST	Ribonucleoside-diphosphate reductase small chain 2 OS	1	345
sp|P50095|IMDH3_YEAST	Inosine-5'-monophosphate dehydrogenase 3 OS	1	523
sp|P50094|IMDH4_YEAST	Inosine-5'-monophosphate dehydrogenase 4 OS	1	524
sp|P36013|MAOM_YEAST	NAD-dependent malic enzyme, mitochondrial OS	0.981	669
sp|P50861|RIB4_YEAST	6,7-dimethyl-8-ribityllumazine synthase OS	1	169
sp|P53184|PNC1_YEAST	Nicotinamidase OS	1	216
sp|P53297|PBP1_YEAST	PAB1-binding protein 1 OS	1	722
sp|P53312|SUCB_YEAST	Succinyl-CoA ligase [ADP-forming] subunit beta, mitochondrial OS	1	427
sp|P53598|SUCA_YEAST	Succinyl-CoA ligase [ADP-forming] subunit alpha, mitochondrial OS	1	329
sp|P53731|ARPC2_YEAST	Actin-related protein 2/3 complex subunit 2 OS	1	342
sp|P53912|YNN4_YEAST	Uncharacterized protein YNL134C OS	1	376
sp|P34167|IF4B_YEAST	Eukaryotic translation initiation factor 4B OS	1	436
sp|P54115|ALDH6_YEAST	Magnesium-activated aldehyde dehydrogenase, cytosolic OS	1	500
sp|P54839|HMCS_YEAST	Hydroxymethylglutaryl-CoA synthase OS	1	491
sp|P60010|ACT_YEAST	Actin OS	1	375
sp|Q00711|DHSA_YEAST	Succinate dehydrogenase [ubiquinone] flavoprotein subunit, mitochondrial OS	1	640
sp|Q01574|ACS1_YEAST	Acetyl-coenzyme A synthetase 1 OS	1	713
sp|Q01662|AMPM1_YEAST	Methionine aminopeptidase 1 OS	1	387
sp|Q02753|RL21A_YEAST	60S ribosomal protein L21-A OS	1	160
sp|Q02776|TIM50_YEAST	Mitochondrial import inner membrane translocase subunit TIM50 OS	1	476
sp|Q02784|GLRX5_YEAST	Monothiol glutaredoxin-5, mitochondrial OS	1	150
sp|Q03048|COFI_YEAST	Cofilin OS	1	143
sp|Q03104|MSC1_YEAST	Meiotic sister chromatid recombination protein 1 OS	1	513
sp|Q03161|YMY9_YEAST	Glucose-6-phosphate 1-epimerase OS	1	297
sp|Q03640|TCB3_YEAST	Tricalbin-3 OS	1	1545
sp|Q03940|RUVB1_YEAST	RuvB-like protein 1 OS	1	463
sp|Q03973|HMO1_YEAST	High mobility group protein 1 OS	1	246
sp|Q04062|RPN9_YEAST	26S proteasome regulatory subunit RPN9 OS	1	393
sp|Q04178|HPRT_YEAST	Hypoxanthine-guanine phosphoribosyltransferase OS	1	221
sp|Q04371|YMR7_YEAST	UPF0364 protein YMR027W OS	1	470
sp|Q04432|HSP31_YEAST	Probable chaperone protein HSP31 OS	1	237
sp|Q04869|YM94_YEAST	Uncharacterized protein YMR315W OS	1	349
sp|Q04894|ADH6_YEAST	NADP-dependent alcohol dehydrogenase 6 OS	1	360
sp|Q06151|DCPS_YEAST	m7GpppX diphosphatase OS	1	350
sp|Q06205|FKBP4_YEAST	FK506-binding protein 4 OS	1	392
sp|Q07478|SUB2_YEAST	ATP-dependent RNA helicase SUB2 OS	1	446
sp|Q07541|YD121_YEAST	Uncharacterized protein YDL121C OS	1	149
sp|Q07551|KAR_YEAST	NADPH-dependent alpha-keto amide reductase OS	1	312
sp|Q08723|RPN8_YEAST	26S proteasome regulatory subunit RPN8 OS	1	338
sp|Q08972|NEW1_YEAST	[NU+] prion formation protein 1 OS	1	1196
sp|Q12074|SPEE_YEAST	Spermidine synthase OS	1	293
sp|Q12117|MRH1_YEAST	Protein MRH1 OS	1	320
sp|P38079|YRO2_YEAST	Protein YRO2 OS	0.997	344
sp|Q12118|SGT2_YEAST	Small glutamine-rich tetratricopeptide repeat-containing protein 2 OS	1	346
sp|Q12122|HOSM_YEAST	Homocitrate synthase, mitochondrial OS	1	440
sp|Q12329|HSP42_YEAST	Heat shock protein 42 OS	1	375
sp|Q12335|PST2_YEAST	Protoplast secreted protein 2 OS	1	198
sp|Q12363|WTM1_YEAST	Transcriptional modulator WTM1 OS	1	437
sp|Q12377|RPN6_YEAST	26S proteasome regulatory subunit RPN6 OS	1	434
sp|Q12447|PAA1_YEAST	Polyamine N-acetyltransferase 1 OS	1	191
sp|Q3E841|YN034_YEAST	Uncharacterized protein YNR034W-A OS	1	98
sp|Q99258|RIB3_YEAST	3,4-dihydroxy-2-butanone 4-phosphate synthase OS	1	208
tr|B3LTS9|B3LTS9_YEAS1	Threonyl-tRNA synthetase OS	1	734
tr|E7NH47|E7NH47_YEASO	Bmh1p OS	1	263
tr|E7NIA2|E7NIA2_YEASO	Zuo1p OS	1	433
sp|P32527|ZUO1_YEAST	Zuotin OS	1	433
sp|P17423|KHSE_YEAST	Homoserine kinase OS	1	357
sp|P49167|RL38_YEAST	60S ribosomal protein L38 OS	1	78
sp|Q01939|PRS8_YEAST	26S protease regulatory subunit 8 homolog OS	1	405
sp|P07143|CY1_YEAST	Cytochrome c1, heme protein, mitochondrial OS	0.999	309
sp|P25087|ERG6_YEAST	Sterol 24-C-methyltransferase OS	0.999	383
sp|P32352|ERG2_YEAST	C-8 sterol isomerase OS	1	222
sp|P35189|TAF14_YEAST	Transcription initiation factor TFIID subunit 14 OS	0.999	244
sp|P36035|JEN1_YEAST	Carboxylic acid transporter protein homolog OS	1	616
sp|P38071|ETR1_YEAST	Enoyl-[acyl-carrier protein] reductase [NADPH, B-specific], mitochondrial OS	0.999	380
sp|P38624|PSB6_YEAST	Proteasome component PRE3 OS	1	215
sp|P40054|SERA_YEAST	D-3-phosphoglycerate dehydrogenase 1 OS	1	469
sp|P46969|RPE_YEAST	Ribulose-phosphate 3-epimerase OS	1	238
sp|P50107|LGUL_YEAST	Lactoylglutathione lyase OS	1	326
sp|Q12434|GDIR_YEAST	Rho GDP-dissociation inhibitor OS	1	202
sp|P22138|RPA2_YEAST	DNA-directed RNA polymerase I subunit RPA135 OS	1	1203
sp|P23638|PSA4_YEAST	Proteasome component Y13 OS	1	258
sp|P31688|TPS2_YEAST	Trehalose-phosphatase OS	1	896
sp|P32796|CACP_YEAST	Carnitine O-acetyltransferase, mitochondrial OS	1	670
sp|Q12522|IF6_YEAST	Eukaryotic translation initiation factor 6 OS	1	245
sp|A6ZMK5|EIF3I_YEAS7	Eukaryotic translation initiation factor 3 subunit I OS	1	347
sp|P34223|UBX1_YEAST	UBX domain-containing protein 1 OS	1	423
sp|P47117|ARP3_YEAST	Actin-related protein 3 OS	1	449
sp|Q08959|PGC1_YEAST	Phosphatidylglycerol phospholipase C OS	1	321
sp|Q12165|ATPD_YEAST	ATP synthase subunit delta, mitochondrial OS	0.998	160
sp|P07275|PUT2_YEAST	Delta-1-pyrroline-5-carboxylate dehydrogenase, mitochondrial OS	1	575
sp|P38777|FSH1_YEAST	Family of serine hydrolases 1 OS	1	243
sp|A6ZT71|SOL3_YEAS7	6-phosphogluconolactonase 3 OS	1	249
sp|P40413|TCPE_YEAST	T-complex protein 1 subunit epsilon OS	1	562
sp|Q06385|VPS74_YEAST	Vacuolar protein sorting-associated protein 74 OS	1	345
sp|P47079|TCPQ_YEAST	T-complex protein 1 subunit theta OS	1	568
sp|P05373|HEM2_YEAST	Delta-aminolevulinic acid dehydratase OS	1	342
sp|P38999|LYS9_YEAST	Saccharopine dehydrogenase [NADP(+), L-glutamate-forming] OS	1	446
sp|P39990|SNU13_YEAST	13 kDa ribonucleoprotein-associated protein OS	1	126
sp|P43535|GCN20_YEAST	Protein GCN20 OS	0.999	752
sp|P52489|KPYK2_YEAST	Pyruvate kinase 2 OS	0.999	506
sp|Q03862|ARX1_YEAST	Probable metalloprotease ARX1 OS	0.999	593
sp|P53303|ZPR1_YEAST	Zinc finger protein ZPR1 OS	0.999	486
sp|P32288|GLNA_YEAST	Glutamine synthetase OS	0.999	370
sp|P31412|VATC_YEAST	V-type proton ATPase subunit C OS	0.999	392
sp|P32939|YPT7_YEAST	GTP-binding protein YPT7 OS	0.999	208
sp|P37262|SOL2_YEAST	6-phosphogluconolactonase-like protein 2 OS	0.999	315
sp|P49095|GCSP_YEAST	Glycine dehydrogenase [decarboxylating], mitochondrial OS	0.999	1034
sp|P28495|CAPZA_YEAST	F-actin-capping protein subunit alpha OS	0.999	268
sp|P32263|P5CR_YEAST	Pyrroline-5-carboxylate reductase OS	0.999	286
sp|P40032|TPA1_YEAST	PKHD-type hydroxylase TPA1 OS	0.999	644
sp|P40040|THO1_YEAST	Protein THO1 OS	0.999	218
sp|P53066|YGZ2_YEAST	Ankyrin repeat-containing protein YGL242C OS	0.999	181
sp|Q02892|NOG1_YEAST	Nucleolar GTP-binding protein 1 OS	0.998	647
sp|P22517|KCC2_YEAST	Calcium/calmodulin-dependent protein kinase II OS	0.999	447
sp|P46992|YJR1_YEAST	Cell wall protein YJL171C OS	0.999	396
sp|Q02207|FOX2_YEAST	Peroxisomal hydratase-dehydrogenase-epimerase OS	0.999	900
sp|Q12480|ETFA_YEAST	Probable electron transfer flavoprotein subunit alpha, mitochondrial OS	0.999	344
sp|A6ZPQ6|MPM1_YEAS7	Mitochondrial peculiar membrane protein 1 OS	0.999	252
sp|P35180|TOM20_YEAST	Mitochondrial import receptor subunit TOM20 OS	0.999	183
sp|P16622|HEMH_YEAST	Ferrochelatase, mitochondrial OS	0.998	393
sp|P46971|PMT4_YEAST	Dolichyl-phosphate-mannose--protein mannosyltransferase 4 OS	0.998	762
sp|P38758|TDA3_YEAST	Putative oxidoreductase TDA3 OS	0.998	523
sp|P12612|TCPA_YEAST	T-complex protein 1 subunit alpha OS	0.998	559
sp|Q04458|HFD1_YEAST	Putative fatty aldehyde dehydrogenase HFD1 OS	0.998	532
sp|P32608|RTG2_YEAST	Retrograde regulation protein 2 OS	0.997	588
sp|P15303|SEC23_YEAST	Protein transport protein SEC23 OS	0.997	768
sp|Q02821|IMA1_YEAST	Importin subunit alpha OS	0.997	542
sp|A6ZPY2|DENR_YEAS7	Translation machinery-associated protein 22 OS	0.997	198
sp|A6ZKU1|SLA1_YEAS7	Actin cytoskeleton-regulatory complex protein SLA1 OS	0.997	1244
tr|C7GV49|C7GV49_YEAS2	Aep3p OS	0.996	606
sp|P32915|SC61A_YEAST	Protein transport protein SEC61 OS	0.996	480
sp|P50263|SIP18_YEAST	Protein SIP18 OS	0.995	79
sp|P47018|MTC1_YEAST	Maintenance of telomere capping protein 1 OS	0.992	478
sp|P80235|CACM_YEAST	Putative mitochondrial carnitine O-acetyltransferase OS	0.99	687
sp|P52490|UBC13_YEAST	Ubiquitin-conjugating enzyme E2 13 OS	0.991	153
sp|A6ZPB3|CAF20_YEAS7	Cap-associated protein CAF20 OS	0.991	161
sp|P05318|RLA1_YEAST	60S acidic ribosomal protein P1-alpha OS	0.991	106
sp|P07278|KAPR_YEAST	cAMP-dependent protein kinase regulatory subunit OS	0.991	416
sp|P25451|PSB3_YEAST	Proteasome component PUP3 OS	0.991	205
sp|P28321|MGLL_YEAST	Monoglyceride lipase OS	0.991	313
sp|P38197|YBD6_YEAST	UPF0001 protein YBL036C OS	0.991	257
sp|P39726|GCSH_YEAST	Glycine cleavage system H protein, mitochondrial OS	0.991	170
sp|P43639|CSK2B_YEAST	Casein kinase II subunit beta OS	0.991	278
sp|P52286|SKP1_YEAST	Suppressor of kinetochore protein 1 OS	0.991	194
sp|P53173|ERV14_YEAST	ER-derived vesicles protein ERV14 OS	0.991	138
sp|P53723|YN8B_YEAST	UPF0674 endoplasmic reticulum membrane protein YNR021W OS	0.991	404
sp|Q06505|IWS1_YEAST	Transcription factor SPN1 OS	0.991	410
sp|Q07653|HBT1_YEAST	Protein HBT1 OS	0.991	1046
sp|P14843|AROF_YEAST	Phospho-2-dehydro-3-deoxyheptonate aldolase, phenylalanine-inhibited OS	0.991	370
sp|P00431|CCPR_YEAST	Cytochrome c peroxidase, mitochondrial OS	0.991	361
sp|P00927|THDH_YEAST	Threonine dehydratase, mitochondrial OS	0.991	576
sp|P0CX25|RL43A_YEAST	60S ribosomal protein L43-A OS	0.991	92
sp|P10614|CP51_YEAST	Lanosterol 14-alpha demethylase OS	0.991	530
sp|P11938|RAP1_YEAST	DNA-binding protein RAP1 OS	0.991	827
sp|P13711|ACOX_YEAST	Acyl-coenzyme A oxidase OS	0.991	748
sp|P16965|STF2_YEAST	ATPase-stabilizing factor 15 kDa protein OS	0.991	84
sp|P19955|RT31_YEAST	37S ribosomal protein YMR-31, mitochondrial OS	0.991	123
sp|P32602|SEC17_YEAST	Alpha-soluble NSF attachment protein OS	0.991	292
sp|P32911|SUI1_YEAST	Eukaryotic translation initiation factor eIF-1 OS	0.991	108
sp|P35179|SC61G_YEAST	Protein transport protein SSS1 OS	0.991	80
sp|P38069|MNN2_YEAST	Alpha-1,2-mannosyltransferase MNN2 OS	0.991	597
sp|P38804|SDO1L_YEAST	Restriction of telomere capping protein 3 OS	0.991	111
sp|P40319|ELO3_YEAST	Elongation of fatty acids protein 3 OS	0.991	345
sp|P40517|YRB2_YEAST	Ran-specific GTPase-activating protein 2 OS	0.991	327
sp|P46985|MNN11_YEAST	Probable alpha-1,6-mannosyltransferase MNN11 OS	0.991	422
sp|P47137|YJ66_YEAST	Uncharacterized oxidoreductase YJR096W OS	0.991	282
sp|P49017|COQ5_YEAST	2-methoxy-6-polyprenyl-1,4-benzoquinol methylase, mitochondrial OS	0.991	307
sp|P53600|COPZ_YEAST	Coatomer subunit zeta OS	0.991	189
sp|P53839|GOR1_YEAST	Glyoxylate reductase 1 OS	0.991	350
sp|P53914|KRE33_YEAST	UPF0202 protein KRE33 OS	0.991	1056
sp|Q04344|HNT1_YEAST	Hit family protein 1 OS	0.991	158
sp|Q06287|NEP1_YEAST	Ribosomal RNA small subunit methyltransferase NEP1 OS	0.991	252
sp|Q07688|YPD1_YEAST	Phosphorelay intermediate protein YPD1 OS	0.991	167
sp|Q12211|PUS1_YEAST	tRNA pseudouridine synthase 1 OS	0.991	544
sp|Q12513|TMA17_YEAST	Translation machinery-associated protein 17 OS	0.991	150
sp|Q3E7Z5|YI002_YEAST	Uncharacterized protein YIL002W-A OS	0.991	69
sp|A6ZLA1|MKAR_YEAS7	3-ketoacyl-CoA reductase OS	0.99	347
sp|A6ZZK4|FEN1_YEAS7	Flap endonuclease 1 OS	0.99	382
sp|A7A239|LOC1_YEAS7	60S ribosomal subunit assembly/export protein LOC1 OS	0.99	204
sp|A7A261|LSB3_YEAS7	LAS seventeen-binding protein 3 OS	0.99	459
sp|P04650|RL39_YEAST	60S ribosomal protein L39 OS	0.99	51
sp|P11353|HEM6_YEAST	Coproporphyrinogen-III oxidase OS	0.99	328
sp|P11914|MPPA_YEAST	Mitochondrial-processing peptidase subunit alpha OS	0.99	482
sp|P13517|CAPZB_YEAST	F-actin-capping protein subunit beta OS	0.99	287
sp|P25296|CANB_YEAST	Calcineurin subunit B OS	0.99	175
sp|P25613|ADY2_YEAST	Accumulation of dyads protein 2 OS	0.99	283
sp|P25623|SYP1_YEAST	Suppressor of yeast profilin deletion OS	0.99	870
sp|P26755|RFA3_YEAST	Replication factor A protein 3 OS	0.99	122
sp|P32377|MVD1_YEAST	Diphosphomevalonate decarboxylase OS	0.99	396
sp|P32379|PSA5_YEAST	Proteasome component PUP2 OS	0.99	260
sp|P32529|RPA12_YEAST	DNA-directed RNA polymerase I subunit RPA12 OS	0.99	125
sp|P32588|PUB1_YEAST	Nuclear and cytoplasmic polyadenylated RNA-binding protein PUB1 OS	0.99	453
sp|P32628|RAD23_YEAST	UV excision repair protein RAD23 OS	0.99	398
sp|P32897|TIM23_YEAST	Mitochondrial import inner membrane translocase subunit TIM23 OS	0.99	222
sp|P36160|RPF2_YEAST	Ribosome biogenesis protein RPF2 OS	0.99	344
sp|P38288|TOS1_YEAST	Protein TOS1 OS	0.99	455
sp|P39714|BDH1_YEAST	Diacetyl reductase [(R)-acetoin forming] OS	0.99	382
sp|P40075|SCS2_YEAST	Vesicle-associated membrane protein-associated protein SCS2 OS	0.99	244
sp|P40159|YNU8_YEAST	Uncharacterized protein YNL208W OS	0.99	199
sp|P40165|NNRE_YEAST	NAD(P)H-hydrate epimerase OS	0.99	246
sp|P40168|YNT5_YEAST	Uncharacterized protein YNL195C OS	0.99	261
sp|P40961|PHB1_YEAST	Prohibitin-1 OS	0.99	287
sp|P42938|TDA10_YEAST	Probable ATP-dependent kinase TDA10 OS	0.99	290
sp|P43609|RSC8_YEAST	Chromatin structure-remodeling complex protein RSC8 OS	0.99	557
sp|P47039|BNA3_YEAST	Probable kynurenine--oxoglutarate transaminase BNA3 OS	0.99	444
sp|P49334|TOM22_YEAST	Mitochondrial import receptor subunit TOM22 OS	0.99	152
sp|P53081|NIF3_YEAST	NGG1-interacting factor 3 OS	0.99	288
sp|P53163|MNP1_YEAST	54S ribosomal protein L12, mitochondrial OS	0.99	194
sp|P53295|RBG2_YEAST	Ribosome-interacting GTPase 2 OS	0.99	368
sp|Q03362|YD476_YEAST	Uncharacterized protein YDR476C OS	0.99	224
sp|Q03786|GNTK_YEAST	Probable gluconokinase OS	0.99	193
sp|Q04792|DCE_YEAST	Glutamate decarboxylase OS	0.99	585
sp|Q05779|COQ9_YEAST	Ubiquinone biosynthesis protein COQ9, mitochondrial OS	0.99	260
sp|Q07505|DLHH_YEAST	Putative carboxymethylenebutenolidase OS	0.99	273
sp|Q12133|SPC3_YEAST	Signal peptidase complex subunit SPC3 OS	0.99	184
sp|Q99321|DDP1_YEAST	Diphosphoinositol polyphosphate phosphohydrolase DDP1 OS	0.99	188
sp|Q00772|SLT2_YEAST	Mitogen-activated protein kinase SLT2/MPK1 OS	0.99	484
sp|P16649|TUP1_YEAST	General transcriptional corepressor TUP1 OS	0.99	713
sp|P27514|PHO91_YEAST	Low-affinity phosphate transporter PHO91 OS	0.99	894
sp|P53274|YG36_YEAST	Uncharacterized protein YGR126W OS	0.99	230
sp|Q12044|RCN2_YEAST	Regulator of calcineurin 2 OS	0.99	265
sp|A6ZQU6|IRC22_YEAS7	Increased recombination centers protein 22 OS	0.99	225
sp|P0CX27|RL44A_YEAST	60S ribosomal protein L42-A OS	0.99	106
sp|P52553|PFD6_YEAST	Prefoldin subunit 6 OS	0.99	114
sp|Q06252|YL179_YEAST	Uncharacterized protein YLR179C OS	0.99	201
sp|P28007|GAR1_YEAST	H/ACA ribonucleoprotein complex subunit 1 OS	0.99	205
sp|P53152|MMS2_YEAST	Ubiquitin-conjugating enzyme variant MMS2 OS	0.99	137
sp|P51601|GCH1_YEAST	GTP cyclohydrolase 1 OS	0.989	243
sp|Q06142|IMB1_YEAST	Importin subunit beta-1 OS	0.989	861
sp|P40202|CCS1_YEAST	Superoxide dismutase 1 copper chaperone OS	0.989	249
sp|P10869|AK_YEAST	Aspartokinase OS	0.988	527
sp|P25374|NFS1_YEAST	Cysteine desulfurase, mitochondrial OS	0.988	497
sp|Q08299|ENB1_YEAST	Siderophore iron transporter ENB1 OS	0.988	606
sp|P32842|VATL2_YEAST	V-type proton ATPase subunit c' OS	0.987	164
sp|P46984|GON7_YEAST	Protein GON7 OS	0.987	123
sp|A6ZM93|EIS1_YEAS7	Eisosome protein 1 OS	0.987	843
sp|P40553|DOT5_YEAST	Peroxiredoxin DOT5 OS	0.987	215
sp|P46956|PHO86_YEAST	Inorganic phosphate transporter PHO86 OS	0.987	311
sp|A5Z2X5|YP010_YEAST	UPF0495 protein YPR010C-A OS	0.987	72
sp|Q04067|EIF3G_YEAST	Eukaryotic translation initiation factor 3 subunit G OS	0.987	274
sp|P04786|TOP1_YEAST	DNA topoisomerase 1 OS	0.987	769
sp|P38886|RPN10_YEAST	26S proteasome regulatory subunit RPN10 OS	0.987	268
sp|Q03761|TAF12_YEAST	Transcription initiation factor TFIID subunit 12 OS	0.986	539
sp|P08536|MET3_YEAST	Sulfate adenylyltransferase OS	0.986	511
sp|P01098|STF1_YEAST	ATPase-stabilizing factor 9 kDa, mitochondrial OS	0.986	86
sp|P53953|SFB2_YEAST	SED5-binding protein 2 OS	0.986	876
sp|Q02795|OSTD_YEAST	Dolichyl-diphosphooligosaccharide--protein glycosyltransferase subunit SWP1 OS	0.986	286
sp|Q02950|RT51_YEAST	37S ribosomal protein MRP51, mitochondrial OS	0.986	344
sp|A6ZKR5|HEK2_YEAS7	Heterogeneous nuclear rnp K-like protein 2 OS	0.986	381
sp|P53250|TWF1_YEAST	Twinfilin-1 OS	0.986	332
sp|P20107|ZRC1_YEAST	Zinc/cadmium resistance protein OS	0.986	442
sp|P25367|RNQ1_YEAST	[PIN+] prion protein RNQ1 OS	0.986	405
sp|P32799|COX13_YEAST	Cytochrome c oxidase subunit 6A, mitochondrial OS	0.986	129
sp|P53507|TOM7_YEAST	Mitochondrial import receptor subunit TOM7 OS	0.986	60
sp|Q06405|ATPK_YEAST	ATP synthase subunit f, mitochondrial OS	0.985	101
sp|Q86ZR7|YKD3A_YEAST	Putative uncharacterized hydrolase YKL033W-A OS	0.985	236
sp|P40513|MAM33_YEAST	Mitochondrial acidic protein MAM33 OS	0.984	266
sp|P36049|EBP2_YEAST	rRNA-processing protein EBP2 OS	0.983	427
sp|Q05567|SGPL_YEAST	Sphingosine-1-phosphate lyase OS	0.982	589
sp|Q12497|FMP16_YEAST	Protein FMP16, mitochondrial OS	0.982	93
sp|Q99190|TSC13_YEAST	Enoyl reductase TSC13 OS	0.98	310
sp|Q04697|GSF2_YEAST	Glucose-signaling factor 2 OS	0.979	403
sp|Q06488|RSC2_YEAST	Chromatin structure-remodeling complex subunit RSC2 OS	0.977	889
sp|A6ZTA5|AIM46_YEAS7	Altered inheritance of mitochondria protein 46, mitochondrial OS	0.977	310
sp|P38210|LDB7_YEAST	Chromatin structure-remodeling complex protein RSC14 OS	0.977	180
sp|P38698|PPX1_YEAST	Exopolyphosphatase OS	0.976	397
sp|Q12406|ARP7_YEAST	Actin-related protein 7 OS	0.976	477
sp|P0C268|YB39B_YEAST	Uncharacterized protein YBL039W-B OS	0.976	59
sp|P32787|MG101_YEAST	Mitochondrial genome maintenance protein MGM101 OS	0.975	269
sp|P38623|RCK2_YEAST	Serine/threonine-protein kinase RCK2 OS	0.973	610
sp|Q03529|SCS7_YEAST	Ceramide very long chain fatty acid hydroxylase SCS7 OS	0.973	384
sp|P32472|FKBP2_YEAST	Peptidyl-prolyl cis-trans isomerase FPR2 OS	0.972	135
sp|P36139|PET10_YEAST	Protein PET10 OS	0.971	283
sp|Q12233|ATPN_YEAST	ATP synthase subunit g, mitochondrial OS	0.971	115
sp|Q12123|DCS2_YEAST	Protein DCS2 OS	0.968	353
sp|P06782|SNF1_YEAST	Carbon catabolite-derepressing protein kinase OS	0.968	633
sp|P33204|ARPC4_YEAST	Actin-related protein 2/3 complex subunit 4 OS	0.965	171
sp|P32626|ENOPH_YEAST	Enolase-phosphatase E1 OS	0.96	227
sp|P41058|RS29B_YEAST	40S ribosomal protein S29-B OS	0.96	56
sp|P40561|SGN1_YEAST	RNA-binding protein SGN1 OS	0.956	250
sp|P32891|DLD1_YEAST	D-lactate dehydrogenase [cytochrome] 1, mitochondrial OS	0.956	587
sp|P53633|PRA1_YEAST	Prenylated Rab acceptor 1 OS	0.955	176
sp|P32178|CHMU_YEAST	Chorismate mutase OS	0.954	256
sp|P38836|ECM14_YEAST	Putative metallocarboxypeptidase ECM14 OS	0.954	430
sp|P53254|UTP22_YEAST	U3 small nucleolar RNA-associated protein 22 OS	0.952	1237
sp|A6ZKL2|AMPM2_YEAS7	Methionine aminopeptidase 2 OS	0.951	421
sp|P41818|GLC8_YEAST	Protein GLC8 OS	0.95	229
sp|P43556|RGD2_YEAST	Rho-GTPase-activating protein RGD2 OS	0.95	714

## Sheet: 24hiTRAQBR1-Quantified
Proteomic analysis identifies of markers of exposure to cadmium sulphide quantum dots (CdS QDs) Valentina Gallo, Vaibhav Srivastava, Vincent Bulone, Zappettini Andrea, Villani Marco, Nelson Marmiroli, Marta Marmiroli Supplementary Table 8: List of all unique proteins, quantified by iTRAQ experiments at 24hrs from the first biological replicate (BR1) of S.cerevisiae treated with CdS QDs
Protein_Name	Protein_Annotation	Protein_Probability	Protein length (AA)	Spectrum_Total	Spectrum_Peptides_used	libra-114.0ratio	libra-115.0ratio	libra-116.0ratio	libra-117.0ratio
sp|P50263|SIP18_YEAST,tr|A6ZMN4|A6ZMN4_YEAS7,tr|B3LM61|B3LM61_YEAS1,tr|C7GTS6|C7GTS6_YEAS2,tr|C8ZF37|C8ZF37_YEAS8,tr|E7KSS8|E7KSS8_YEASL,tr|G2WKM8|G2WKM8_YEASK,	Protein SIP18 OS=Saccharomyces cerevisiae (strain ATCC 204508 / S288c) GN=SIP18 PE=1 SV=1,Salt induced protein OS=Saccharomyces cerevisiae (strain YJM789) GN=SIP18 PE=4 SV=1,Protein SIP18 OS=Saccharomyces cerevisiae (strain RM11-1a) GN=SCRG_02066 PE=4 SV=1,Sip18p OS=Saccharomyces cerevisiae (strain JAY291) GN=SIP18 PE=4 SV=1,Sip18p OS=Saccharomyces cerevisiae (strain Lalvin EC1118 / Prise de mous…	0.995	79	2	1	0.03	0.26	0.25	0.24
sp|P06738|PHSG_YEAST,tr|A6ZX36|A6ZX36_YEAS7,tr|B3LKC1|B3LKC1_YEAS1,tr|B5VTU4|B5VTU4_YEAS6,tr|C7GP44|C7GP44_YEAS2,tr|C8ZJI4|C8ZJI4_YEAS8,tr|E7KIY1|E7KIY1_YEASA,tr|E7M1A0|E7M1A0_YEASV,tr|E7QM13|E7QM13_YEASZ,tr|G2WPX3|G2WPX3_YEASK,	Glycogen phosphorylase OS=Saccharomyces cerevisiae (strain ATCC 204508 / S288c) GN=GPH1 PE=1 SV=4,Phosphorylase OS=Saccharomyces cerevisiae (strain YJM789) GN=GPH1 PE=3 SV=1,Phosphorylase OS=Saccharomyces cerevisiae (strain RM11-1a) GN=SCRG_02635 PE=3 SV=1,Phosphorylase OS=Saccharomyces cerevisiae (strain AWRI1631) GN=AWRI1631_164080 PE=3 SV=1,Phosphorylase OS=Saccharomyces cerevisiae (strain JAY…	1	902	19	4	0.07	0.19	0.3	0.32
sp|A6ZZH2|MCR1_YEAS7,sp|P36060|MCR1_YEAST,tr|B3LQV1|B3LQV1_YEAS1,tr|B5VM14|B5VM14_YEAS6,tr|C7GSN4|C7GSN4_YEAS2,tr|C8ZC25|C8ZC25_YEAS8,tr|E7KER7|E7KER7_YEASA,tr|E7KQW7|E7KQW7_YEASL,tr|E7NJU8|E7NJU8_YEASO,tr|E7Q5Z7|E7Q5Z7_YEASB,tr|G2WHN9|G2WHN9_YEASK,	NADH-cytochrome b5 reductase 2 OS=Saccharomyces cerevisiae (strain YJM789) GN=MCR1 PE=3 SV=1,NADH-cytochrome b5 reductase 2 OS=Saccharomyces cerevisiae (strain ATCC 204508 / S288c) GN=MCR1 PE=1 SV=1,NADH-cytochrome b5 reductase OS=Saccharomyces cerevisiae (strain RM11-1a) GN=SCRG_03876 PE=4 SV=1,YKL150Wp-like protein OS=Saccharomyces cerevisiae (strain AWRI1631) GN=AWRI1631_110780 PE=4 SV=1,Mcr1p…	1	302	42	5	0.08	0.14	0.09	0.41
sp|P53066|YGZ2_YEAST,tr|A6ZTU9|A6ZTU9_YEAS7,tr|B3LHT4|B3LHT4_YEAS1,tr|B5VIA1|B5VIA1_YEAS6,tr|C7GNY8|C7GNY8_YEAS2,tr|C8Z815|C8Z815_YEAS8,tr|E7KC86|E7KC86_YEASA,tr|E7KN55|E7KN55_YEASL,tr|E7LU50|E7LU50_YEASV,tr|E7QEE9|E7QEE9_YEASZ,tr|G2WDL8|G2WDL8_YEASK,	Ankyrin repeat-containing protein YGL242C OS=Saccharomyces cerevisiae (strain ATCC 204508 / S288c) GN=YGL242C PE=1 SV=1,Conserved protein OS=Saccharomyces cerevisiae (strain YJM789) GN=SCY_1832 PE=4 SV=1,Putative uncharacterized protein OS=Saccharomyces cerevisiae (strain RM11-1a) GN=SCRG_01226 PE=4 SV=1,YGL242Cp-like protein OS=Saccharomyces cerevisiae (strain AWRI1631) GN=AWRI1631_70200 PE=4 SV…	0.999	181	1	1	0.08	0.08	0.37	0.32		libra-114.0ratio		Control
sp|P00175|CYB2_YEAST,tr|A6ZM12|A6ZM12_YEAS7,tr|B3LLK2|B3LLK2_YEAS1,tr|C7GME9|C7GME9_YEAS2,tr|C8ZEF3|C8ZEF3_YEAS8,tr|E7KSV0|E7KSV0_YEASL,tr|E7QIY7|E7QIY7_YEASZ,tr|G2WK02|G2WK02_YEASK,	Cytochrome b2, mitochondrial OS=Saccharomyces cerevisiae (strain ATCC 204508 / S288c) GN=CYB2 PE=1 SV=1,L-lactate cytochrome c oxidoreductase OS=Saccharomyces cerevisiae (strain YJM789) GN=CYB2 PE=4 SV=1,L-lactate cytochrome c oxidoreductase OS=Saccharomyces cerevisiae (strain RM11-1a) GN=SCRG_01845 PE=4 SV=1,Cyb2p OS=Saccharomyces cerevisiae (strain JAY291) GN=CYB2 PE=4 SV=1,Cyb2p OS=Saccharomyc…	1	591	4	2	0.09	0.09	0.4	0.3		libra-115.0ratio		Nystatin
sp|P35180|TOM20_YEAST,tr|A6ZV64|A6ZV64_YEAS7,tr|B3LIE4|B3LIE4_YEAS1,tr|B5VJ26|B5VJ26_YEAS6,tr|C7GXR1|C7GXR1_YEAS2,tr|C8Z8X6|C8Z8X6_YEAS8,tr|E7KCW4|E7KCW4_YEASA,tr|E7KNQ2|E7KNQ2_YEASL,tr|E7LUP9|E7LUP9_YEASV,tr|E7NHX4|E7NHX4_YEASO,tr|E7Q424|E7Q424_YEASB,tr|E7QES2|E7QES2_YEASZ,tr|G2WEG6|G2WEG6_YEASK,	Mitochondrial import receptor subunit TOM20 OS=Saccharomyces cerevisiae (strain ATCC 204508 / S288c) GN=TOM20 PE=1 SV=1,20 kDa mitochondrial outer membrane protein import receptor OS=Saccharomyces cerevisiae (strain YJM789) GN=TOM20 PE=4 SV=1,Mitochondrial import receptor subunit TOM20 OS=Saccharomyces cerevisiae (strain RM11-1a) GN=SCRG_00935 PE=4 SV=1,YGR082Wp-like protein OS=Saccharomyces cere…	0.999	183	4	1	0.09	0.11	0.33	0.33		libra-116.0ratio		QDs
sp|P81449|ATPJ_YEAST,tr|A6ZYS5|A6ZYS5_YEAS7,tr|B3LFX4|B3LFX4_YEAS1,tr|C7GWM1|C7GWM1_YEAS2,tr|C8Z5N5|C8Z5N5_YEAS8,tr|G2WB62|G2WB62_YEASK,	ATP synthase subunit e, mitochondrial OS=Saccharomyces cerevisiae (strain ATCC 204508 / S288c) GN=TIM11 PE=1 SV=2,F1F0 ATP synthase subunit e OS=Saccharomyces cerevisiae (strain YJM789) GN=TIM11 PE=4 SV=1,ATP synthase e chain, mitochondrial OS=Saccharomyces cerevisiae (strain RM11-1a) GN=SCRG_00206 PE=4 SV=1,Tim11p OS=Saccharomyces cerevisiae (strain JAY291) GN=TIM11 PE=4 SV=1,Tim11p OS=Saccharom…	1	96	8	2	0.1	0.38	0.21	0.22		libra-117.0ratio		Nystatin+QDS
sp|P54885|PROA_YEAST,tr|A6ZPF6|A6ZPF6_YEAS7,tr|B3LJY5|B3LJY5_YEAS1,tr|C7GNU0|C7GNU0_YEAS2,tr|C8ZH74|C8ZH74_YEAS8,tr|E7KIK5|E7KIK5_YEASA,tr|E7M0S7|E7M0S7_YEASV,tr|E7QL31|E7QL31_YEASZ,	Gamma-glutamyl phosphate reductase OS=Saccharomyces cerevisiae (strain ATCC 204508 / S288c) GN=PRO2 PE=1 SV=1,Gamma-glutamyl phosphate reductase OS=Saccharomyces cerevisiae (strain YJM789) GN=PRO2 PE=4 SV=1,Gamma-glutamyl phosphate reductase OS=Saccharomyces cerevisiae (strain RM11-1a) GN=SCRG_01703 PE=4 SV=1,Pro2p OS=Saccharomyces cerevisiae (strain JAY291) GN=PRO2 PE=4 SV=1,Pro2p OS=Saccharomyc…	1	456	3	2	0.1	0.1	0.33	0.35
sp|P00358|G3P2_YEAST,tr|A6ZPX6|A6ZPX6_YEAS7,tr|B3LQA8|B3LQA8_YEAS1,tr|C8ZBG4|C8ZBG4_YEAS8,tr|E7KED6|E7KED6_YEASA,tr|E7KQG1|E7KQG1_YEASL,tr|E7LWB8|E7LWB8_YEASV,tr|E7NJC5|E7NJC5_YEASO,tr|E7QGQ6|E7QGQ6_YEASZ,tr|G2WH19|G2WH19_YEASK,	Glyceraldehyde-3-phosphate dehydrogenase 2 OS=Saccharomyces cerevisiae (strain ATCC 204508 / S288c) GN=TDH2 PE=1 SV=3,Glyceraldehyde-3-phosphate dehydrogenase OS=Saccharomyces cerevisiae (strain YJM789) GN=TDH2 PE=3 SV=1,Glyceraldehyde-3-phosphate dehydrogenase OS=Saccharomyces cerevisiae (strain RM11-1a) GN=SCRG_03670 PE=3 SV=1,Glyceraldehyde-3-phosphate dehydrogenase OS=Saccharomyces cerevisiae…	1	332	273	5	0.11	0.11	0.31	0.29
sp|P29509|TRXB1_YEAST,tr|A6ZYV3|A6ZYV3_YEAS7,tr|B3LFU8|B3LFU8_YEAS1,tr|B5VGN5|B5VGN5_YEAS6,tr|C7GMI1|C7GMI1_YEAS2,tr|C8Z5R4|C8Z5R4_YEAS8,tr|E7KM14|E7KM14_YEASL,tr|E7LT28|E7LT28_YEASV,tr|E7NG51|E7NG51_YEASO,tr|G2WB91|G2WB91_YEASK,	Thioredoxin reductase 1 OS=Saccharomyces cerevisiae (strain ATCC 204508 / S288c) GN=TRR1 PE=1 SV=3,Thioredoxin reductase OS=Saccharomyces cerevisiae (strain YJM789) GN=TRR1 PE=3 SV=1,Thioredoxin reductase OS=Saccharomyces cerevisiae (strain RM11-1a) GN=SCRG_00178 PE=3 SV=1,Thioredoxin reductase OS=Saccharomyces cerevisiae (strain AWRI1631) GN=AWRI1631_45700 PE=3 SV=1,Thioredoxin reductase OS=Sacc…	1	319	25	4	0.11	0.12	0.28	0.29
sp|P53184|PNC1_YEAST,tr|A6ZUV8|A6ZUV8_YEAS7,tr|B3LIP8|B3LIP8_YEAS1,tr|C7GT52|C7GT52_YEAS2,tr|C8Z8K6|C8Z8K6_YEAS8,tr|E7LUF6|E7LUF6_YEASV,tr|E7NHQ3|E7NHQ3_YEASO,tr|E7QEV5|E7QEV5_YEASZ,tr|G2WE58|G2WE58_YEASK,	Nicotinamidase OS=Saccharomyces cerevisiae (strain ATCC 204508 / S288c) GN=PNC1 PE=1 SV=1,Nicotinamidase OS=Saccharomyces cerevisiae (strain YJM789) GN=PNC1 PE=4 SV=1,Nicotinamidase OS=Saccharomyces cerevisiae (strain RM11-1a) GN=SCRG_01043 PE=4 SV=1,Pnc1p OS=Saccharomyces cerevisiae (strain JAY291) GN=PNC1 PE=4 SV=1,Pnc1p OS=Saccharomyces cerevisiae (strain Lalvin EC1118 / Prise de mousse) GN=EC…	1	216	55	6	0.11	0.12	0.32	0.33
sp|A6ZR21|RGI1_YEAS7,sp|B3LRI4|RGI1_YEAS1,sp|C7GRP9|RGI1_YEAS2,sp|C8Z773|RGI1_YEAS8,sp|P40043|RGI1_YEAST,tr|E7KBS6|E7KBS6_YEASA,tr|E7KMN7|E7KMN7_YEASL,tr|E7LTG1|E7LTG1_YEASV,tr|E7NGT4|E7NGT4_YEASO,tr|E7Q2X5|E7Q2X5_YEASB,tr|E7QDX1|E7QDX1_YEASZ,tr|G2WCV6|G2WCV6_YEASK,	Respiratory growth induced protein 1 OS=Saccharomyces cerevisiae (strain YJM789) GN=RGI1 PE=3 SV=1,Respiratory growth induced protein 1 OS=Saccharomyces cerevisiae (strain RM11-1a) GN=RGI1 PE=3 SV=1,Respiratory growth induced protein 1 OS=Saccharomyces cerevisiae (strain JAY291) GN=RGI1 PE=3 SV=1,Respiratory growth induced protein 1 OS=Saccharomyces cerevisiae (strain Lalvin EC1118 / Prise de mou…	1	161	10	2	0.12	0.14	0.25	0.29
sp|P33416|HSP78_YEAST,tr|A6ZYL0|A6ZYL0_YEAS7,tr|B3LG32|B3LG32_YEAS1,tr|B5VGE2|B5VGE2_YEAS6,tr|C7GTJ3|C7GTJ3_YEAS2,tr|C8Z5H0|C8Z5H0_YEAS8,tr|E7KB28|E7KB28_YEASA,tr|E7KLV2|E7KLV2_YEASL,tr|E7Q2C6|E7Q2C6_YEASB,tr|E7QD40|E7QD40_YEASZ,tr|G2WB01|G2WB01_YEASK,	Heat shock protein 78, mitochondrial OS=Saccharomyces cerevisiae (strain ATCC 204508 / S288c) GN=HSP78 PE=1 SV=2,Heat shock protein 78 OS=Saccharomyces cerevisiae (strain YJM789) GN=HSP78 PE=3 SV=1,Heat shock protein 78 OS=Saccharomyces cerevisiae (strain RM11-1a) GN=SCRG_00268 PE=3 SV=1,YDR258Cp-like protein OS=Saccharomyces cerevisiae (strain AWRI1631) GN=AWRI1631_44750 PE=3 SV=1,Hsp78p OS=Sacc…	1	811	20	7	0.12	0.12	0.35	0.36
sp|P32466|HXT3_YEAST,tr|A6ZYU5|A6ZYU5_YEAS7,tr|B3LFV5|B3LFV5_YEAS1,tr|C8Z5Q6|C8Z5Q6_YEAS8,tr|E7Q2L0|E7Q2L0_YEASB,tr|E7QD93|E7QD93_YEASZ,tr|G2WB83|G2WB83_YEASK,	Low-affinity glucose transporter HXT3 OS=Saccharomyces cerevisiae (strain ATCC 204508 / S288c) GN=HXT3 PE=1 SV=1,Hexose transporter OS=Saccharomyces cerevisiae (strain YJM789) GN=HXT3 PE=3 SV=1,Low affinity glucose transporter OS=Saccharomyces cerevisiae (strain RM11-1a) GN=SCRG_00186 PE=3 SV=1,Hxt3p OS=Saccharomyces cerevisiae (strain Lalvin EC1118 / Prise de mousse) GN=EC1118_1D0_6359g PE=3 SV=…	1	567	35	3	0.12	0.12	0.38	0.35
sp|P38631|FKS1_YEAST,tr|A7A1M1|A7A1M1_YEAS7,tr|B5VNN6|B5VNN6_YEAS6,tr|C7GUL6|C7GUL6_YEAS2,tr|C8ZDU9|C8ZDU9_YEAS8,tr|G2WJG0|G2WJG0_YEASK,	1,3-beta-glucan synthase component FKS1 OS=Saccharomyces cerevisiae (strain ATCC 204508 / S288c) GN=FKS1 PE=1 SV=2,1,3-beta-D-glucan synthase OS=Saccharomyces cerevisiae (strain YJM789) GN=FKS1 PE=4 SV=1,YLR342Wp-like protein OS=Saccharomyces cerevisiae (strain AWRI1631) GN=AWRI1631_123730 PE=4 SV=1,Fks1p OS=Saccharomyces cerevisiae (strain JAY291) GN=FKS1 PE=4 SV=1,Fks1p OS=Saccharomyces cerevis…	1	1876	14	4	0.12	0.11	0.36	0.34
sp|P04650|RL39_YEAST,tr|A6ZQE7|A6ZQE7_YEAS7,tr|B3LPT8|B3LPT8_YEAS1,tr|B5VL02|B5VL02_YEAS6,tr|C8ZB30|C8ZB30_YEAS8,tr|G2WGI8|G2WGI8_YEASK,	60S ribosomal protein L39 OS=Saccharomyces cerevisiae (strain ATCC 204508 / S288c) GN=RPL39 PE=1 SV=3,Ribosomal protein L39 OS=Saccharomyces cerevisiae (strain YJM789) GN=RPL39 PE=4 SV=1,Ribosomal protein L39 OS=Saccharomyces cerevisiae (strain RM11-1a) GN=SCRG_03491 PE=4 SV=1,YJL189Wp-like protein OS=Saccharomyces cerevisiae (strain AWRI1631) GN=AWRI1631_100260 PE=4 SV=1,Rpl39p OS=Saccharomyces …	0.99	51	5	1	0.12	0.14	0.11	0.41
sp|P40302|PSA1_YEAST,tr|A6ZN31|A6ZN31_YEAS7,tr|B3LMK2|B3LMK2_YEAS1,tr|B5VQ80|B5VQ80_YEAS6,tr|C7GPU9|C7GPU9_YEAS2,tr|C8ZFI5|C8ZFI5_YEAS8,tr|E7KGP2|E7KGP2_YEASA,tr|E7KT51|E7KT51_YEASL,tr|E7LZ20|E7LZ20_YEASV,tr|E7NLX0|E7NLX0_YEASO,tr|E7QIU9|E7QIU9_YEASZ,tr|G2WL23|G2WL23_YEASK,	Proteasome component PRE5 OS=Saccharomyces cerevisiae (strain ATCC 204508 / S288c) GN=PRE5 PE=1 SV=1,20S proteasome alpha-type subunit OS=Saccharomyces cerevisiae (strain YJM789) GN=PRE5 PE=4 SV=1,20S proteasome alpha-type subunit OS=Saccharomyces cerevisiae (strain RM11-1a) GN=SCRG_02211 PE=4 SV=1,YMR314Wp-like protein OS=Saccharomyces cerevisiae (strain AWRI1631) GN=AWRI1631_134530 PE=4 SV=1,Pr…	1	234	5	2	0.13	0.13	0.31	0.35
sp|P38689|KPR3_YEAST,tr|A6ZSP1|A6ZSP1_YEAS7,tr|B3LSA8|B3LSA8_YEAS1,tr|B5VJR9|B5VJR9_YEAS6,tr|C7GIS6|C7GIS6_YEAS2,tr|C8ZA54|C8ZA54_YEAS8,tr|E7KP62|E7KP62_YEASL,tr|E7LV56|E7LV56_YEASV,tr|E7NIE1|E7NIE1_YEASO,tr|E7Q4I8|E7Q4I8_YEASB,tr|E7QFG6|E7QFG6_YEASZ,tr|G2WF56|G2WF56_YEASK,	Ribose-phosphate pyrophosphokinase 3 OS=Saccharomyces cerevisiae (strain ATCC 204508 / S288c) GN=PRS3 PE=1 SV=1,Ribose-phosphate pyrophosphokinase OS=Saccharomyces cerevisiae (strain YJM789) GN=PRS3 PE=3 SV=1,Ribose-phosphate pyrophosphokinase OS=Saccharomyces cerevisiae (strain RM11-1a) GN=SCRG_04693 PE=3 SV=1,Ribose-phosphate pyrophosphokinase OS=Saccharomyces cerevisiae (strain AWRI1631) GN=AW…	1	320	4	2	0.14	0.13	0.31	0.3
sp|P25087|ERG6_YEAST,tr|A6ZM54|A6ZM54_YEAS7,tr|B3LLP3|B3LLP3_YEAS1,tr|B5VPB9|B5VPB9_YEAS6,tr|C7GLC6|C7GLC6_YEAS2,tr|C8ZEJ9|C8ZEJ9_YEAS8,tr|E7KGB7|E7KGB7_YEASA,tr|E7KSF0|E7KSF0_YEASL,tr|E7LYP8|E7LYP8_YEASV,tr|E7QJ23|E7QJ23_YEASZ,tr|G2WK44|G2WK44_YEASK,	Sterol 24-C-methyltransferase OS=Saccharomyces cerevisiae (strain ATCC 204508 / S288c) GN=ERG6 PE=1 SV=4,Delta(24)-sterol C-methyltransferase OS=Saccharomyces cerevisiae (strain YJM789) GN=ERG6 PE=4 SV=1,Sterol 24-C-methyltransferase OS=Saccharomyces cerevisiae (strain RM11-1a) GN=SCRG_01887 PE=4 SV=1,YML008Cp-like protein OS=Saccharomyces cerevisiae (strain AWRI1631) GN=AWRI1631_131300 PE=4 SV=1…	0.999	383	4	1	0.14	0.29	0.24	0.26
sp|P40212|RL13B_YEAST,sp|Q12690|RL13A_YEAST,tr|A6ZMK1|A6ZMK1_YEAS7,tr|A6ZXP6|A6ZXP6_YEAS7,tr|B3LGX6|B3LGX6_YEAS1,tr|B3LM30|B3LM30_YEAS1,tr|B5VPR9|B5VPR9_YEAS6,tr|C8Z6M2|C8Z6M2_YEAS8,tr|C8ZEZ8|C8ZEZ8_YEAS8,tr|E7KGS5|E7KGS5_YEASA,tr|E7KSQ5|E7KSQ5_YEASL,tr|E7LYR7|E7LYR7_YEASV,tr|E7NLL9|E7NLL9_YEASO,tr|G2WKJ3|G2WKJ3_YEASK,	60S ribosomal protein L13-B OS=Saccharomyces cerevisiae (strain ATCC 204508 / S288c) GN=RPL13B PE=1 SV=1,60S ribosomal protein L13-A OS=Saccharomyces cerevisiae (strain ATCC 204508 / S288c) GN=RPL13A PE=1 SV=1,60S ribosomal protein L13 OS=Saccharomyces cerevisiae (strain YJM789) GN=RPL13B PE=3 SV=1,60S ribosomal protein L13 OS=Saccharomyces cerevisiae (strain YJM789) GN=RPL13A PE=3 SV=1,60S ribos…	1	199	76	12	0.15	0.21	0.26	0.28
sp|P32454|APE2_YEAST,tr|B5VM08|B5VM08_YEAS6,tr|E7KER2|E7KER2_YEASA,	Aminopeptidase 2, mitochondrial OS=Saccharomyces cerevisiae (strain ATCC 204508 / S288c) GN=APE2 PE=1 SV=4,YKL157Wp-like protein OS=Saccharomyces cerevisiae (strain AWRI1631) GN=AWRI1631_110720 PE=4 SV=1,Ape2p OS=Saccharomyces cerevisiae (strain AWRI796) GN=AWRI796_2818 PE=4 SV=1,	1	952	21	6	0.15	0.17	0.13	0.33
tr|G2WIM3|G2WIM3_YEASK,	Ribosomal protein L15 OS=Saccharomyces cerevisiae (strain Kyokai no. 7 / NBRC 101557) GN=K7_RPL15A PE=3 SV=1,	1	204	4	1	0.15	0.15	0.33	0.31
sp|P06106|MET17_YEAST,tr|A7A1I7|A7A1I7_YEAS7,tr|B3RHI1|B3RHI1_YEAS1,tr|B5VNK3|B5VNK3_YEAS6,tr|C8ZDR6|C8ZDR6_YEAS8,tr|E7KFU7|E7KFU7_YEASA,tr|E7LXU9|E7LXU9_YEASV,tr|E7QIA2|E7QIA2_YEASZ,	Protein MET17 OS=Saccharomyces cerevisiae (strain ATCC 204508 / S288c) GN=MET17 PE=1 SV=3,O-acetylhomoserine (Thiol)-lyase OS=Saccharomyces cerevisiae (strain YJM789) GN=MET17 PE=3 SV=1,O-acetylhomoserine (Thiol)-lyase OS=Saccharomyces cerevisiae (strain RM11-1a) GN=SCRG_04251 PE=3 SV=1,YLR303Wp-like protein OS=Saccharomyces cerevisiae (strain AWRI1631) GN=AWRI1631_123350 PE=3 SV=1,Met17p OS=Sacc…	1	444	55	11	0.15	0.16	0.32	0.35
sp|P11412|G6PD_YEAST,tr|A6ZRK2|A6ZRK2_YEAS7,tr|B3LP80|B3LP80_YEAS1,tr|B5VQG8|B5VQG8_YEAS6,tr|C7GPB9|C7GPB9_YEAS2,tr|C8ZFZ5|C8ZFZ5_YEAS8,tr|E7KHE5|E7KHE5_YEASA,tr|E7QJN2|E7QJN2_YEASZ,tr|G2WLM5|G2WLM5_YEASK,	Glucose-6-phosphate 1-dehydrogenase OS=Saccharomyces cerevisiae (strain ATCC 204508 / S288c) GN=ZWF1 PE=1 SV=4,Glucose-6-phosphate 1-dehydrogenase OS=Saccharomyces cerevisiae (strain YJM789) GN=ZWF1 PE=3 SV=1,Glucose-6-phosphate 1-dehydrogenase OS=Saccharomyces cerevisiae (strain RM11-1a) GN=SCRG_03364 PE=3 SV=1,Glucose-6-phosphate 1-dehydrogenase OS=Saccharomyces cerevisiae (strain AWRI1631) GN=…	1	505	25	7	0.15	0.15	0.31	0.38
sp|Q07653|HBT1_YEAST,tr|A6ZXB1|A6ZXB1_YEAS7,tr|B3LHA2|B3LHA2_YEAS1,tr|B5VF54|B5VF54_YEAS6,tr|C7GSV5|C7GSV5_YEAS2,tr|C8Z6P6|C8Z6P6_YEAS8,tr|E7KA98|E7KA98_YEASA,tr|E7LS39|E7LS39_YEASV,tr|G2WBU5|G2WBU5_YEASK,	Protein HBT1 OS=Saccharomyces cerevisiae (strain ATCC 204508 / S288c) GN=HBT1 PE=1 SV=1,Hub1p ubiquitin-like protein substrate OS=Saccharomyces cerevisiae (strain YJM789) GN=HBT1 PE=4 SV=1,Putative uncharacterized protein OS=Saccharomyces cerevisiae (strain RM11-1a) GN=SCRG_00712 PE=4 SV=1,YDL223Cp-like protein OS=Saccharomyces cerevisiae (strain AWRI1631) GN=AWRI1631_40230 PE=4 SV=1,Hbt1p OS=Sac…	0.991	1046	4	1	0.15	0.36	0.21	0.24
sp|P51601|GCH1_YEAST,tr|A6ZUS4|A6ZUS4_YEAS7,tr|B3LHX6|B3LHX6_YEAS1,tr|B5VJK9|B5VJK9_YEAS6,tr|C7GNG6|C7GNG6_YEAS2,tr|C8Z9F9|C8Z9F9_YEAS8,tr|E7KCY4|E7KCY4_YEASA,tr|E7KNW9|E7KNW9_YEASL,tr|E7LV16|E7LV16_YEASV,tr|E7NI87|E7NI87_YEASO,tr|E7Q4F0|E7Q4F0_YEASB,tr|E7QFC7|E7QFC7_YEASZ,tr|G2WEZ1|G2WEZ1_YEASK,	GTP cyclohydrolase 1 OS=Saccharomyces cerevisiae (strain ATCC 204508 / S288c) GN=FOL2 PE=1 SV=1,GTP-cyclohydrolase I OS=Saccharomyces cerevisiae (strain YJM789) GN=FOL2 PE=3 SV=1,GTP-cyclohydrolase I OS=Saccharomyces cerevisiae (strain RM11-1a) GN=SCRG_00759 PE=3 SV=1,YGR267Cp-like protein OS=Saccharomyces cerevisiae (strain AWRI1631) GN=AWRI1631_74900 PE=3 SV=1,Fol2p OS=Saccharomyces cerevisiae …	0.989	243	4	1	0.15	0.16	0.22	0.42
sp|P07244|PUR2_YEAST,tr|A6ZTV6|A6ZTV6_YEAS7,tr|B3LHS7|B3LHS7_YEAS1,tr|C7GNY1|C7GNY1_YEAS2,tr|C8Z821|C8Z821_YEAS8,tr|E7LU55|E7LU55_YEASV,tr|E7QEF4|E7QEF4_YEASZ,tr|G2WDM5|G2WDM5_YEASK,	Bifunctional purine biosynthetic protein ADE5,7 OS=Saccharomyces cerevisiae (strain ATCC 204508 / S288c) GN=ADE5,7 PE=1 SV=1,Aminoimidazole ribotide synthetase OS=Saccharomyces cerevisiae (strain YJM789) GN=ADE5,7 PE=3 SV=1,Aminoimidazole ribotide synthetase OS=Saccharomyces cerevisiae (strain RM11-1a) GN=SCRG_01219 PE=3 SV=1,Ade5,7p OS=Saccharomyces cerevisiae (strain JAY291) GN=ADE5,7 PE=3 SV=1…	1	802	133	16	0.16	0.24	0.26	0.24
sp|P51401|RL9B_YEAST,tr|A6ZS13|A6ZS13_YEAS7,tr|B3LNS5|B3LNS5_YEAS1,tr|B5VQX8|B5VQX8_YEAS6,tr|C7GLT7|C7GLT7_YEAS2,tr|C8ZGG3|C8ZGG3_YEAS8,tr|E7KH75|E7KH75_YEASA,tr|E7KTL2|E7KTL2_YEASL,tr|E7LZJ1|E7LZJ1_YEASV,tr|E7Q8M1|E7Q8M1_YEASB,tr|E7QK05|E7QK05_YEASZ,tr|G2WM37|G2WM37_YEASK,	60S ribosomal protein L9-B OS=Saccharomyces cerevisiae (strain ATCC 204508 / S288c) GN=RPL9B PE=1 SV=1,Ribosomal protein L9B OS=Saccharomyces cerevisiae (strain YJM789) GN=RPL9B PE=4 SV=1,Ribosomal protein L9B OS=Saccharomyces cerevisiae (strain RM11-1a) GN=SCRG_03202 PE=4 SV=1,YNL067Wp-like protein OS=Saccharomyces cerevisiae (strain AWRI1631) GN=AWRI1631_142570 PE=4 SV=1,Rpl9bp OS=Saccharomyces…	0.998	191	1	1	0.16	0.18	0.31	0.35
sp|Q06106|MRD1_YEAST,tr|A6ZWZ3|A6ZWZ3_YEAS7,tr|B3LK76|B3LK76_YEAS1,tr|B5VTQ2|B5VTQ2_YEAS6,tr|C7GXS4|C7GXS4_YEAS2,tr|C8ZJD4|C8ZJD4_YEAS8,tr|E7QLY3|E7QLY3_YEASZ,tr|G2WPS9|G2WPS9_YEASK,	Multiple RNA-binding domain-containing protein 1 OS=Saccharomyces cerevisiae (strain ATCC 204508 / S288c) GN=MRD1 PE=1 SV=1,Multiple RNA-binding domain containing protein OS=Saccharomyces cerevisiae (strain YJM789) GN=MRD1 PE=4 SV=1,Multiple RNA-binding domain-containing protein 1 OS=Saccharomyces cerevisiae (strain RM11-1a) GN=SCRG_02590 PE=4 SV=1,YPR112Cp-like protein OS=Saccharomyces cerevisia…	0.997	887	2	1	0.16	0.18	0.29	0.37
sp|P38427|TSL1_YEAST,tr|B3LLF8|B3LLF8_YEAS1,tr|B5VP33|B5VP33_YEAS6,tr|C7GV82|C7GV82_YEAS2,tr|C8ZEA4|C8ZEA4_YEAS8,tr|E7KG65|E7KG65_YEASA,tr|E7LYK3|E7LYK3_YEASV,tr|E7NL76|E7NL76_YEASO,tr|E7QIV4|E7QIV4_YEASZ,tr|G2WJV7|G2WJV7_YEASK,	Trehalose synthase complex regulatory subunit TSL1 OS=Saccharomyces cerevisiae (strain ATCC 204508 / S288c) GN=TSL1 PE=1 SV=1,Alpha,alpha-trehalose-phosphate synthase 123 kDa subunit OS=Saccharomyces cerevisiae (strain RM11-1a) GN=SCRG_01800 PE=4 SV=1,YML100Wp-like protein OS=Saccharomyces cerevisiae (strain AWRI1631) GN=AWRI1631_130370 PE=4 SV=1,Tsl1p OS=Saccharomyces cerevisiae (strain JAY291) …	1	1098	19	6	0.16	0.25	0.27	0.28
sp|P46969|RPE_YEAST,tr|A6ZQL0|A6ZQL0_YEAS7,tr|B3LPZ8|B3LPZ8_YEAS1,tr|C7GQ07|C7GQ07_YEAS2,tr|C8ZB98|C8ZB98_YEAS8,tr|E7KQ95|E7KQ95_YEASL,tr|E7LW40|E7LW40_YEASV,tr|E7NJ98|E7NJ98_YEASO,tr|E7QGF8|E7QGF8_YEASZ,tr|G2WGQ2|G2WGQ2_YEASK,	Ribulose-phosphate 3-epimerase OS=Saccharomyces cerevisiae (strain ATCC 204508 / S288c) GN=RPE1 PE=1 SV=1,Ribulose-phosphate 3-epimerase OS=Saccharomyces cerevisiae (strain YJM789) GN=RPE1 PE=3 SV=1,Ribulose-phosphate 3-epimerase OS=Saccharomyces cerevisiae (strain RM11-1a) GN=SCRG_03554 PE=3 SV=1,Ribulose-phosphate 3-epimerase OS=Saccharomyces cerevisiae (strain JAY291) GN=RPE1 PE=3 SV=1,Ribulos…	1	238	5	2	0.16	0.16	0.29	0.28
sp|P19358|METK2_YEAST,tr|A6ZZ91|A6ZZ91_YEAS7,tr|B3LFG5|B3LFG5_YEAS1,tr|B5VH29|B5VH29_YEAS6,tr|C7GKT8|C7GKT8_YEAS2,tr|C8Z659|C8Z659_YEAS8,tr|E7KBF8|E7KBF8_YEASA,tr|E7KMA9|E7KMA9_YEASL,tr|E7LTD1|E7LTD1_YEASV,tr|E7NGD5|E7NGD5_YEASO,tr|E7Q2S5|E7Q2S5_YEASB,tr|E7QDG9|E7QDG9_YEASZ,tr|G2WBN0|G2WBN0_YEASK,	S-adenosylmethionine synthase 2 OS=Saccharomyces cerevisiae (strain ATCC 204508 / S288c) GN=SAM2 PE=1 SV=3,S-adenosylmethionine synthase OS=Saccharomyces cerevisiae (strain YJM789) GN=SAM2 PE=3 SV=1,S-adenosylmethionine synthase OS=Saccharomyces cerevisiae (strain RM11-1a) GN=SCRG_00040 PE=3 SV=1,S-adenosylmethionine synthase OS=Saccharomyces cerevisiae (strain AWRI1631) GN=AWRI1631_47210 PE=3 SV…	1	384	2	1	0.17	0.16	0.31	0.36
sp|Q08641|AB140_YEAST,tr|A6ZP79|A6ZP79_YEAS7,tr|C7GWE7|C7GWE7_YEAS2,tr|G2WNA8|G2WNA8_YEASK,	Uncharacterized methyltransferase ABP140 OS=Saccharomyces cerevisiae (strain ATCC 204508 / S288c) GN=ABP140 PE=1 SV=3,Actin filament binding protein OS=Saccharomyces cerevisiae (strain YJM789) GN=ABP140 PE=4 SV=1,Abp140p OS=Saccharomyces cerevisiae (strain JAY291) GN=ABP140 PE=4 SV=1,K7_Abp140p OS=Saccharomyces cerevisiae (strain Kyokai no. 7 / NBRC 101557) GN=K7_ABP140 PE=4 SV=1,	1	628	2	2	0.17	0.19	0.22	0.38
sp|P47169|MET5_YEAST,tr|A6ZQ93|A6ZQ93_YEAS7,tr|C7GM75|C7GM75_YEAS2,tr|C8ZBT6|C8ZBT6_YEAS8,tr|E7NJK4|E7NJK4_YEASO,tr|G2WHE0|G2WHE0_YEASK,	Sulfite reductase [NADPH] subunit beta OS=Saccharomyces cerevisiae (strain ATCC 204508 / S288c) GN=MET5 PE=1 SV=1,Sulfite reductase beta subunit OS=Saccharomyces cerevisiae (strain YJM789) GN=ECM17 PE=4 SV=1,Ecm17p OS=Saccharomyces cerevisiae (strain JAY291) GN=ECM17 PE=4 SV=1,Ecm17p OS=Saccharomyces cerevisiae (strain Lalvin EC1118 / Prise de mousse) GN=EC1118_1J19_0914g PE=4 SV=1,Ecm17p OS=Sacc…	1	1442	8	3	0.17	0.18	0.3	0.34
sp|P53839|GOR1_YEAST,tr|A6ZRH0|A6ZRH0_YEAS7,tr|B3LPB3|B3LPB3_YEAS1,tr|B5VQE0|B5VQE0_YEAS6,tr|C7GP89|C7GP89_YEAS2,tr|C8ZGP8|C8ZGP8_YEAS8,tr|E7KHC8|E7KHC8_YEASA,tr|E7KT90|E7KT90_YEASL,tr|E7LZ73|E7LZ73_YEASV,tr|E7NM09|E7NM09_YEASO,tr|E7Q8J4|E7Q8J4_YEASB,tr|G2WLJ2|G2WLJ2_YEASK,	Glyoxylate reductase 1 OS=Saccharomyces cerevisiae (strain ATCC 204508 / S288c) GN=GOR1 PE=1 SV=1,Glyoxylate reductase OS=Saccharomyces cerevisiae (strain YJM789) GN=SCY_4531 PE=3 SV=1,Putative uncharacterized protein OS=Saccharomyces cerevisiae (strain RM11-1a) GN=SCRG_03401 PE=3 SV=1,YNL274Cp-like protein OS=Saccharomyces cerevisiae (strain AWRI1631) GN=AWRI1631_140550 PE=3 SV=1,Gor1p OS=Saccha…	0.991	350	6	1	0.17	0.2	0.27	0.28
[truncated: 855 more rows]

## Sheet: 24hiTRAQBR2-Identified
Proteomic analysis identifies of markers of exposure to cadmium sulphide quantum dots (CdS QDs) Valentina Gallo, Vaibhav Srivastava, Vincent Bulone, Zappettini Andrea, Villani Marco, Nelson Marmiroli, Marta Marmiroli Supplementary Table 9: List of all unique proteins, identified by iTRAQ experiments at 24 hrs from the second biological replicate (BR2) of S.cerevisiae treated with CdS QDs
Protein_Name	Protein_Annotation	Protein_Probability	Protein length (AA)
[truncated: 1,364 more rows]

[truncated: 2 more sheets: 24hiTRAQBR2-Quantified, 24hSignificantlyEnrichedProtein]
